# Supplementary material for: p53 rapidly restructures 3D chromatin organization to trigger a transcriptional response
Source: Nat Commun. 2024 Apr 1;15:2821. doi: 10.1038/s41467-024-46666-1 (PMC10984980; doi:10.1038/s41467-024-46666-1)
Supplement: Supplementary file 4 — Supplementary Data 1 [file 41467_2024_46666_MOESM4_ESM.xlsx]

## Sheet: WBquantification
Fraction	Protein	Timepoint	BR1	BR2	BR3	BR4	BR5	BR6
Nuclear	p53	Nut 0h	0.160756	0.316103	0.580957	NA	NA	NA
Nuclear	p53	Nut 1h	0.269529	1.05998	1.9541	1.06315	NA	NA
Nuclear	p53	Nut 10h	0.440086	3.40623	3.44173	4.31396	NA	NA
Nuclear	p53	Nut 24h	0.895203	1.06293	12.3045	7.99103	NA	NA
Nuclear	p53	Wash	0.160816	0.449144	3.3984	2.39082	NA	NA
Nuclear	p53 (pSer46)	Nut 0h	0.00963031	0.444296	0.048975	0.0844823	4.41262	NA
Nuclear	p53 (pSer46)	Nut 1h	0.0105373	0.113068	0.518416	0.280416	1.29035	NA
Nuclear	p53 (pSer46)	Nut 10h	0.592966	1.6304	1.57711	100.742	NA	NA
Nuclear	p53 (pSer46)	Nut 24h	0.340834	0.194017	25.5391	6.90495	326.533	NA
Nuclear	p53 (pSer46)	Wash	0.0125612	0.0454436	0.318061	0.342783	NA	NA
Cytosolic	p53	Nut 0h	0.1468	0.185238	0.447168	0.619666	2.9233	1.67783
Cytosolic	p53	Nut 1h	0.499368	0.53493	0.999899	2.2697	3.59839	4.49704
Cytosolic	p53	Nut 10h	0.558183	0.598353	7.72711	5.31771	5.25624	NA
Cytosolic	p53	Nut 24h	0.913442	1.8491	5.36271	4.38572	6.27333	5.70178
Cytosolic	p53	Wash	0.085726	0.662355	0.70641	0.733899	2.33396	NA
Cytosolic	p21	Nut 0h	0.133478	0.126214	0.39335	0.657751	4.02908	0.660123
Cytosolic	p21	Nut 1h	0.362427	0.271414	0.44903	0.822482	12.1275	1.10366
Cytosolic	p21	Nut 10h	1.85703	0.826986	65.0376	13.662	76.2007	6.99931
Cytosolic	p21	Nut 24h	4.73406	9.36189	20.6351	15.5436	151.064	18.6713
Cytosolic	p21	Wash	0.566468	1.32526	4.13687	3.27682	NA	NA
