# Supplementary material for: p53 rapidly restructures 3D chromatin organization to trigger a transcriptional response
Source: Nat Commun. 2024 Apr 1;15:2821. doi: 10.1038/s41467-024-46666-1 (PMC10984980; doi:10.1038/s41467-024-46666-1)
Supplement: Supplementary file 5 — Supplementary Data 2 [file 41467_2024_46666_MOESM5_ESM.xlsx]

## Sheet: RelativeExpression
A) Activation of well known target genes (Fig. Suppl. 1B)
Cell type/Cell line	Condition	Timepoint	GeneID	RelativeExpression_BR1	RelativeExpression_BR2	RelativeExpression_BR3	RelativeExpression_BR4	RelativeExpression_BR5	RelativeExpression_BR6	Mean	StandardDeviation
HCT116	WT	Nut0h	CDKN1A	1.15969	0.785461	1.09783				1.01433	0.200601
HCT116	WT	Nut0h	TGFA	0.842295	1.22149	0.971953				1.01191	0.192731
HCT116	WT	Nut0h	BAX	0.972059	0.806418	1.2757				1.01806	0.237997
HCT116	WT	Nut10h	CDKN1A	50.3019	40.7383	33.3113				41.4505	8.5177
HCT116	WT	Nut10h	TGFA	8.555	5.61709	4.81311				6.3284	1.96975
HCT116	WT	Nut10h	BAX	33.6481	20.6406	22.307				25.5319	7.07805
HCT116	WT	Nut1h	CDKN1A	4.69952	2.90467	3.18916				3.59778	0.96468
HCT116	WT	Nut1h	TGFA	1.72271	1.22204	1.40472				1.44982	0.253364
HCT116	WT	Nut1h	BAX	9.45252	7.26825	10.0679				8.92955	1.47127
HCT116	WT	Nut24h	CDKN1A	22.3716	22.3757	49.7721				31.5065	15.8185
HCT116	WT	Nut24h	TGFA	2.48497	3.06166	4.36731				3.30465	0.96441
HCT116	WT	Nut24h	BAX	6.39269	4.20704	5.9906				5.53011	1.16332
B) Reversibility experiment/Wash (Fig. Suppl. 1C)
Cell type/Cell line	Condition	Timepoint	GeneID	RelativeExpression_BR1	RelativeExpression_BR2	RelativeExpression_BR3	RelativeExpression_BR4	RelativeExpression_BR5	RelativeExpression_BR6	Mean	StandardDeviation
HCT116	24h_wash	Nut0h	CDKN1A	1.50762	1.00101	0.908772	0.729141			1.03664	0.333667
HCT116	24h_wash	Nut0h	TGFA	1.22536	0.946101	0.944869	0.912906			1.00731	0.14618
HCT116	24h_wash	Nut0h	BAX	1.22244	1.07754	0.936668	0.810496			1.01179	0.177821
HCT116	24h_wash	Nut24h	CDKN1A	2.4748	2.36045	3.05928	3.55288			2.86185	0.553085
HCT116	24h_wash	Nut24h	TGFA	0.878838	0.65763	1.00095	1.1469			0.921081	0.207015
HCT116	24h_wash	Nut24h	BAX	2.39203	2.87459	2.60097	2.86612			2.68343	0.232114
HCT116	WT	Nut0h	CDKN1A	1.11862	0.757642	1.05894	1.11425			1.01236	0.171972
HCT116	WT	Nut0h	TGFA	1.89125	0.781364	0.598349	1.13095			1.10048	0.571612
HCT116	WT	Nut0h	BAX	0.95366	0.791155	1.25155	1.059			1.01384	0.193008
HCT116	WT	Nut24h	CDKN1A	21.5793	21.5832	18.8076	48.0093			27.4948	13.7386
HCT116	WT	Nut24h	TGFA	3.39956	4.1885	3.44112	5.9747			4.25097	1.20498
HCT116	WT	Nut24h	BAX	6.27169	4.12741	3.34857	5.87721			4.90622	1.39525
C) Activation of distal target genes (Fig. 5K)
Cell type/Cell line	Condition	Timepoint	GeneID	RelativeExpression_BR1	RelativeExpression_BR2	RelativeExpression_BR3	RelativeExpression_BR4	RelativeExpression_BR5	RelativeExpression_BR6	Mean	StandardDeviation
HCT116	WT	Nut0h	TGFBR2	1.46468	1.32961	0.428462	1.19845
HCT116	WT	Nut0h	GSR	1.85095	0.479516	1.29237	0.569558	0.866919	1.76563	1.13749	0.592665
HCT116	WT	Nut0h	LAMC1	0.977214	1.16659	0.877184				1.007	0.146986
HCT116	WT	Nut0h	PLK2	2.14912	1.0468	0.477984	0.929956			1.15096	0.709203
HCT116	WT	Nut0h	JAG2	1.649	0.980479	0.554389	1.11565			1.07488	0.451329
HCT116	WT	Nut0h	BRD7	1.29361	1.12562	0.550633	1.24722			1.05427	0.343148
HCT116	WT	Nut0h	PPM1D	1.13002	1.18385	0.747508				1.02046	0.237911
HCT116	WT	Nut0h	TENT4B	0.981476	1.14865	0.887019				1.00571	0.132488
HCT116	WT	Nut0h	TEP1	1.5782	0.558686	1.89656	0.586878	1.26501	0.805499	1.11514	0.553547
HCT116	WT	Nut0h	CD9	2.04534	0.381703	2.39322	0.531443	0.727993	1.38338	1.24385	0.836641
HCT116	WT	Nut0h	S100A1	1.49597	0.56268	0.650093	1.82742			1.13404	0.625149
HCT116	WT	Nut0h	PCM1	1.14825	1.10215	0.790173				1.01352	0.194797
HCT116	WT	Nut10h	TGFBR2	3.42857	5.24709	4.11427	3.80609			4.14901	0.783924
HCT116	WT	Nut10h	GSR	2.47104	2.62778	2.85255	3.60903	3.47428	2.70776	2.95707	0.471232
HCT116	WT	Nut10h	LAMC1	3.79826	4.88515	5.37961				4.68767	0.80896
HCT116	WT	Nut10h	PLK2	21.1627	11.3369	18.6735	23.2015			18.5937	5.18007
HCT116	WT	Nut10h	JAG2	3.66111	5.02075	3.73383	4.27843			4.17353	0.628412
HCT116	WT	Nut10h	BRD7	1.39763	1.82553	1.77642	1.36784			1.59186	0.242607
HCT116	WT	Nut10h	PPM1D	4.39444	2.35553	3.48137				3.41045	1.02131
HCT116	WT	Nut10h	TENT4B	2.9205	2.04899	2.0175				2.329	0.512496
HCT116	WT	Nut10h	TEP1	8.11446	4.29569	4.6622	2.3201	4.3881	1.58637	4.22782	2.27779
HCT116	WT	Nut10h	CD9	7.30569	2.25364	4.45993	1.21247	3.59405	1.30477	3.35509	2.31918
HCT116	WT	Nut10h	S100A1	7.30564	3.29418	3.03351	3.84918			4.37063	1.98602
HCT116	WT	Nut10h	PCM1	8.80988	4.88814	11.8213				8.50644	3.47652
HCT116	WT	Nut1h	TGFBR2	3.36888	2.39101	1.67824	1.73783			2.29399	0.785972
HCT116	WT	Nut1h	GSR	2.74754	1.25944	1.27653	2.08458	1.1696	0.925629	1.57722	0.694146
HCT116	WT	Nut1h	LAMC1	2.51617	1.74467	2.05822				2.10635	0.387998
HCT116	WT	Nut1h	PLK2	6.22639	3.59952	5.82343	3.72676			4.84402	1.37444
HCT116	WT	Nut1h	JAG2	6.77562	3.15161	2.86893	3.84022			4.15909	1.79141
HCT116	WT	Nut1h	BRD7	2.20114	1.35473	1.73994	1.50833			1.70103	0.36909
HCT116	WT	Nut1h	PPM1D	2.02018	1.82704	1.54175				1.79633	0.240691
HCT116	WT	Nut1h	TENT4B	1.8852	2.25691	2.07928				2.0738	0.185914
HCT116	WT	Nut1h	TEP1	2.68213	2.17411	1.61983	1.34656	1.39755	1.32523	1.75757	0.553668
HCT116	WT	Nut1h	CD9	2.53374	1.84503	2.22374	2.13614	1.35686	1.77006	1.9776	0.410118
HCT116	WT	Nut1h	S100A1	2.73472	1.7824	5.66041	3.2347			3.35306	1.65199
HCT116	WT	Nut1h	PCM1	2.59844	2.07359	1.67932				2.11712	0.461106
D) Cell type specificity experiment (Fig. Suppl. 6 + 7)
Cell type/Cell line	Condition	Timepoint	GeneID	RelativeExpression_BR1	RelativeExpression_BR2	RelativeExpression_BR3	RelativeExpression_BR4	RelativeExpression_BR5	RelativeExpression_BR6	Mean	StandardDeviation
C32	WT	Nut0h	TGFBR2	0.946192	0.918068	1.15119				1.00515	0.127252
C32	WT	Nut0h	GSR	1.13861	0.987727	0.889178				1.00517	0.125626
C32	WT	Nut0h	LAMC1	1.15218	0.889311	0.975946				1.00581	0.133956
C32	WT	Nut0h	PLK2	0.84974	0.761088	2.00671	0.770539			1.09702	0.607761
C32	WT	Nut0h	JAG2	1.19781	0.766263	1.08952				1.01786	0.224519
C32	WT	Nut0h	BRD7	1.14626	0.904768	0.964226				1.00509	0.125825
C32	WT	Nut0h	PPM1D	0.660996	0.70484	2.41527	0.888679			1.16745	0.837709
C32	WT	Nut0h	TENT4B	0.899152	0.816739	1.38954	0.97997			1.02135	0.254345
C32	WT	Nut0h	TEP1	1.0642	0.961322	0.977477				1.001	0.0553273
C32	WT	Nut0h	CD9	1.3049	0.969277	0.790636				1.0216	0.261093
C32	WT	Nut0h	CDKN1A	0.968544	0.730994	1.98886	0.710169			1.09964	0.604288
C32	WT	Nut0h	TGFA	1.69198	0.37274	1.58561				1.21678	0.732892
C32	WT	Nut0h	BAX	1.04273	0.788282	1.2166				1.01587	0.215418
C32	WT	Nut0h	S100A1	1.22352	0.885512	0.922983				1.01067	0.185283
C32	WT	Nut0h	PCM1	1.16309	0.892696	0.963123				1.0063	0.140275
C32	WT	Nut10h	TGFBR2	1.23871	1.58218	1.59746	2.41875			1.70927	0.501145
C32	WT	Nut10h	GSR	1.57831	1.3378	1.3034	1.66208			1.4704	0.176879
C32	WT	Nut10h	LAMC1	1.17457	1.11623	1.60511	2.6747			1.64265	0.721744
C32	WT	Nut10h	PLK2	2.78053	2.24985	2.7736	5.36078			3.29119	1.40194
C32	WT	Nut10h	JAG2	1.14849	1.02354	1.46036	3.45953			1.77298	1.13927
C32	WT	Nut10h	BRD7	1.22794	1.37876	1.26895	1.64671			1.38059	0.18849
C32	WT	Nut10h	PPM1D	3.61	3.24676	3.13412	4.17893			3.54245	0.470402
C32	WT	Nut10h	TENT4B	1.69785	1.34307	1.61933	2.49038			1.78766	0.492572
C32	WT	Nut10h	TEP1	1.42302	1.13764	1.82394	3.53416			1.97969	1.07387
C32	WT	Nut10h	CD9	1.68674	1.42242	1.23859	2.0054			1.58829	0.333408
C32	WT	Nut10h	CDKN1A	11.092	7.88889	8.76397	15.5572			10.8255	3.43188
C32	WT	Nut10h	TGFA	1.32496	2.12719	4.58187				2.67801	1.69688
C32	WT	Nut10h	BAX	3.40701	2.63158	3.84222	7.49782			4.34466	2.16092
C32	WT	Nut10h	S100A1	1.53446	1.27817	1.48722	2.7517			1.76289	0.66855
C32	WT	Nut10h	PCM1	1.83667	1.08414	1.27036	1.50295			1.42353	0.324369
C32	WT	Nut1h	TGFBR2	2.03732	1.6904	1.57984	2.04436			1.83798	0.23857
C32	WT	Nut1h	GSR	2.04624	1.93342	1.6605	2.42507			2.01631	0.31699
C32	WT	Nut1h	LAMC1	2.87666	2.43601	1.93085	3.8508			2.77358	0.815512
C32	WT	Nut1h	PLK2	2.21499	2.64803	3.25143	3.81375			2.98205	0.698628
C32	WT	Nut1h	JAG2	2.02384	2.54094	2.56522	4.08565			2.80391	0.890221
C32	WT	Nut1h	BRD7	1.59662	1.76319	1.57285	2.1483			1.77024	0.265885
C32	WT	Nut1h	PPM1D	6.35587	2.97009	3.77909	5.61318			4.67956	1.57213
C32	WT	Nut1h	TENT4B	2.07714	2.11277	2.5419	3.39755			2.53234	0.614252
C32	WT	Nut1h	TEP1	1.94471	1.48935	1.73002	2.68284			1.96173	0.515467
C32	WT	Nut1h	CD9	0.860579	1.14108	0.690987	1.47922			1.04297	0.345013
C32	WT	Nut1h	CDKN1A	7.42945	7.15159	7.1038	9.38599			7.76771	1.08837
C32	WT	Nut1h	TGFA	2.70414	2.00212	1.8218				2.17602	0.466168
C32	WT	Nut1h	BAX	2.57707	1.95381	2.39307	3.47087			2.59871	0.637525
C32	WT	Nut1h	S100A1	1.11722	1.05681	1.3247	2.08376			1.39562	0.472886
C32	WT	Nut1h	PCM1	2.09835	2.5949	1.88271	3.21161			2.4469	0.590616
CAKI1	WT	Nut0h	TGFBR2	1.17684	0.810516	1.20739	0.868312			1.01576	0.205371
CAKI1	WT	Nut0h	GSR	1.06125	0.897651	1.19896	0.875523			1.00835	0.15169
CAKI1	WT	Nut0h	LAMC1	1.33957	1.02559	1.06366	0.684315			1.02828	0.268622
CAKI1	WT	Nut0h	PLK2	1.47457	0.909994	1.09017	0.683602			1.03958	0.334308
CAKI1	WT	Nut0h	JAG2	1.28653	0.946096	1.29735	0.633267			1.04081	0.316888
CAKI1	WT	Nut0h	BRD7	1.29731	0.91947	1.00186	0.836778			1.01386	0.200628
CAKI1	WT	Nut0h	PPM1D	1.15367	0.892834	1.61786	0.600079			1.06611	0.431779
CAKI1	WT	Nut0h	TENT4B	1.23973	0.954608	1.25102	0.67543			1.0302	0.273401
CAKI1	WT	Nut0h	TEP1	0.897068	1.39253	0.800519				1.03004	0.317615
CAKI1	WT	Nut0h	CD9	0.715919	1.50287	0.929426				1.0494	0.406963
CAKI1	WT	Nut0h	CDKN1A	1.38628	0.945341	1.1149	0.68442			1.03274	0.294793
CAKI1	WT	Nut0h	TGFA	1.18996	0.902853	1.2042	0.772953			1.01749	0.214122
CAKI1	WT	Nut0h	BAX	1.17159	0.932992	1.09256	0.837339			1.00862	0.151286
CAKI1	WT	Nut0h	S100A1	1.25672	0.919862	1.18343	0.730964			1.02274	0.242409
CAKI1	WT	Nut0h	PCM1	0.984065	0.977267	1.18854	0.87488			1.00619	0.131429
CAKI1	WT	Nut10h	TGFBR2	3.06167	2.37904	2.25435	2.1654			2.46512	0.407241
CAKI1	WT	Nut10h	GSR	2.29487	2.12775	2.21539	1.75301			2.09775	0.239751
CAKI1	WT	Nut10h	LAMC1	4.21442	3.0938	2.74449	2.54666			3.14984	0.744895
CAKI1	WT	Nut10h	PLK2	3.58683	3.07098	2.37554	2.32458			2.83948	0.603459
CAKI1	WT	Nut10h	JAG2	3.70357	3.11012	2.90255	1.27752			2.74844	1.03769
CAKI1	WT	Nut10h	BRD7	2.92362	2.69288	3.40712	2.13076			2.7886	0.530003
CAKI1	WT	Nut10h	PPM1D	5.24887	6.07982	5.14897	4.89577			5.34336	0.512975
CAKI1	WT	Nut10h	TENT4B	2.10369	1.78857	2.21349	2.17701			2.07069	0.193545
CAKI1	WT	Nut10h	TEP1	7.16592	4.00968	3.71877	3.71006			4.6511	1.68231
CAKI1	WT	Nut10h	CD9	1.43396	2.54121	2.33742	2.17571			2.12207	0.482504
CAKI1	WT	Nut10h	CDKN1A	36.3517	27.5382	20.8935	18.5503			25.8334	7.97888
CAKI1	WT	Nut10h	TGFA	3.74247	3.18184	2.74719	2.40303			3.01863	0.578283
CAKI1	WT	Nut10h	BAX	3.22693	2.64007	2.33825	1.78218			2.49686	0.602617
CAKI1	WT	Nut10h	S100A1	2.80599	2.38375	1.69565	1.64578			2.13279	0.561085
CAKI1	WT	Nut10h	PCM1	3.17628	2.90707	3.01235	2.47374			2.89236	0.300263
CAKI1	WT	Nut1h	TGFBR2	0.969949	1.11961	1.19462	1.13426			1.10461	0.0954642
CAKI1	WT	Nut1h	GSR	1.34131	1.64425	1.86632	1.38763			1.55988	0.243902
CAKI1	WT	Nut1h	LAMC1	1.0803	1.0548	1.24474	1.04066			1.10513	0.0945109
CAKI1	WT	Nut1h	PLK2	1.08496	1.02286	1.21989	0.873993			1.05043	0.143527
CAKI1	WT	Nut1h	JAG2	1.59797	2.12411	2.08649	1.77229			1.89521	0.253273
CAKI1	WT	Nut1h	BRD7	0.95945	1.0532	1.27741	1.31179			1.15046	0.171354
CAKI1	WT	Nut1h	PPM1D	2.23879	2.53163	2.95367	1.53715			2.31531	0.59601
CAKI1	WT	Nut1h	TENT4B	1.31245	1.57866	1.8567	1.36282			1.52766	0.247895
CAKI1	WT	Nut1h	TEP1	1.32703	1.47852	1.86038	1.16603			1.45799	0.29706
CAKI1	WT	Nut1h	CD9	1.60075	1.75419	1.34762	1.36253			1.51627	0.196487
CAKI1	WT	Nut1h	CDKN1A	4.22512	3.87568	5.13681	3.75897			4.24914	0.624038
CAKI1	WT	Nut1h	TGFA	1.56135	2.0114	2.74305	1.87777			2.04839	0.500079
CAKI1	WT	Nut1h	BAX	1.40548	1.64967	1.75847	1.21506			1.50717	0.244352
CAKI1	WT	Nut1h	S100A1	1.37493	1.44199	1.91864	1.26409			1.49991	0.288627
CAKI1	WT	Nut1h	PCM1	1.25565	1.58446	1.87424	1.17308			1.47186	0.321771
HDLEC	WT	Nut0h	TGFBR2	0.985512	1.30671	0.960076	0.808821			1.01528	0.209359
HDLEC	WT	Nut0h	GSR	1.0519	0.937618	1.23487	0.821065			1.01136	0.176305
HDLEC	WT	Nut0h	LAMC1	1.16178	1.62059	0.970947	0.547025			1.07509	0.445267
HDLEC	WT	Nut0h	PLK2	0.730988	0.983856	1.68202	0.826659			1.05588	0.430249
HDLEC	WT	Nut0h	JAG2	1.66784	1.46202	0.713529	0.574754			1.10453	0.541189
HDLEC	WT	Nut0h	BRD7	0.880783	0.869617	1.32221	0.987421			1.01501	0.211574
HDLEC	WT	Nut0h	PPM1D	2.80546	0.819966	0.490713	0.885876			1.2505	1.05095
HDLEC	WT	Nut0h	TENT4B	1.0329	1.15978	0.854436	0.976987			1.00602	0.126734
HDLEC	WT	Nut0h	TEP1	1.18104	1.41446	0.983074	0.608921			1.04687	0.341071
HDLEC	WT	Nut0h	CD9	0.71946	0.961967	1.43147	1.00937			1.03057	0.295896
HDLEC	WT	Nut0h	CDKN1A	0.637447	1.01823	1.19699	1.49753			1.08755	0.359376
HDLEC	WT	Nut0h	TGFA	1.61496	0.921958	1.06076	0.633156			1.05771	0.411991
HDLEC	WT	Nut0h	BAX	0.946735	0.957165	1.2298	0.897327			1.00776	0.150312
HDLEC	WT	Nut0h	S100A1	0.914181	1.24919	1.21482	0.720821			1.02475	0.252388
HDLEC	WT	Nut0h	PCM1	0.852176	1.38091	1.14228	0.743932			1.02982	0.288215
HDLEC	WT	Nut10h	TGFBR2	5.64774	5.96768	1.43259	1.68873			3.68419	2.45774
HDLEC	WT	Nut10h	GSR	1.10839	1.37163	1.17548	1.61544			1.31773	0.227738
HDLEC	WT	Nut10h	LAMC1	1.91639	1.08663	2.39521	2.27404			1.91807	0.59039
HDLEC	WT	Nut10h	PLK2	3.99982	2.4904	3.80147	4.70076			3.74811	0.922961
HDLEC	WT	Nut10h	JAG2	2.59217	3.63285	1.51186	1.63066			2.34188	0.987256
HDLEC	WT	Nut10h	BRD7	1.53914	1.81572	2.12832	1.65904			1.78555	0.255032
HDLEC	WT	Nut10h	PPM1D	3.53257	3.66293	4.82941	5.74745			4.44309	1.04695
HDLEC	WT	Nut10h	TENT4B	1.74718	1.17221	2.20269	2.28005			1.85053	0.509675
HDLEC	WT	Nut10h	TEP1	2.43423	1.76696	2.47401	2.24034			2.22889	0.324426
HDLEC	WT	Nut10h	CD9	1.82578	2.16292	2.50962	2.264			2.19058	0.283447
HDLEC	WT	Nut10h	CDKN1A	11.9585	5.58479	12.5092	11.9813			10.5084	3.29227
HDLEC	WT	Nut10h	TGFA	3.67571	1.04364	1.1318	2.0416			1.97319	1.22137
HDLEC	WT	Nut10h	BAX	2.71371	2.25824	3.06447	2.98576			2.75555	0.364002
HDLEC	WT	Nut10h	S100A1	2.20068	1.88032	1.77715	2.04331			1.97537	0.185928
HDLEC	WT	Nut10h	PCM1	1.8984	1.14284	1.71681	1.90352			1.66539	0.359026
HDLEC	WT	Nut1h	TGFBR2	0.949566	1.2178	0.423368	0.462765			0.763376	0.386068
HDLEC	WT	Nut1h	GSR	0.833212	0.968585	1.04462	1.1446			0.997754	0.131256
HDLEC	WT	Nut1h	LAMC1	1.40738	1.50137	0.991743	1.03885			1.23484	0.257108
HDLEC	WT	Nut1h	PLK2	2.38281	1.68966	2.19596	2.17595			2.1111	0.296001
HDLEC	WT	Nut1h	JAG2	1.46911	1.43523	1.49025	1.57682			1.49285	0.0603896
HDLEC	WT	Nut1h	BRD7	1.054	1.23998	1.28995	1.00927			1.1483	0.137467
HDLEC	WT	Nut1h	PPM1D	4.60142	4.14696	3.33789	2.69491			3.6953	0.847264
HDLEC	WT	Nut1h	TENT4B	1.6169	0.877515	0.775199	1.75934			1.25724	0.502665
HDLEC	WT	Nut1h	TEP1	1.396	1.69176	1.36806	1.54976			1.5014	0.14996
HDLEC	WT	Nut1h	CD9	1.87506	1.37948	1.62182	1.92458			1.70024	0.251615
HDLEC	WT	Nut1h	CDKN1A	4.74925	2.80865	4.54889	4.87289			4.24492	0.966777
HDLEC	WT	Nut1h	TGFA	2.4695	1.31943	2.99451	3.20511			2.49714	0.843873
HDLEC	WT	Nut1h	BAX	1.36462	1.93126	1.72181	1.44624			1.61598	0.259868
HDLEC	WT	Nut1h	S100A1	1.17408	1.33563	1.29415	1.03287			1.20918	0.136049
HDLEC	WT	Nut1h	PCM1	1.71395	1.54235	1.14835	1.30665			1.42783	0.250179
HepG2	WT	Nut0h	TGFBR2	0.902399	0.832606	1.42303	0.935296			1.02333	0.269881
HepG2	WT	Nut0h	GSR	1.09879	0.767685	1.43196	0.82789			1.03158	0.303287
HepG2	WT	Nut0h	LAMC1	0.89533	0.878206	1.21437	1.04729			1.0088	0.156708
HepG2	WT	Nut0h	PLK2	1.20215	0.629433	1.54081	0.857715			1.05753	0.399028
HepG2	WT	Nut0h	JAG2	1.19789	0.584305	1.59017	0.898461			1.06771	0.429044
HepG2	WT	Nut0h	BRD7	0.982871	0.81403	1.27517	0.980157			1.01306	0.191753
HepG2	WT	Nut0h	PPM1D	1.18144	0.726545	1.165				1.02433	0.258019
HepG2	WT	Nut0h	TENT4B	1.15448	0.765542	1.35005	0.838096			1.02704	0.273653
HepG2	WT	Nut0h	TEP1	1.17383	0.488526	1.39949	1.24605			1.07698	0.403426
HepG2	WT	Nut0h	CD9	0.957592	0.948306	1.10121				1.00237	0.0857258
HepG2	WT	Nut0h	CDKN1A	1.15307	0.618787	1.61902	0.865668			1.06414	0.429548
HepG2	WT	Nut0h	TGFA	1.01763	0.563521	1.29591	1.34562			1.05567	0.358443
HepG2	WT	Nut0h	BAX	1.15305	0.559495	1.73401	0.893933			1.08512	0.496155
HepG2	WT	Nut0h	S100A1	1.39964	0.78691	0.907941				1.0315	0.324515
HepG2	WT	Nut0h	PCM1	0.95055	1.16945	1.46703	0.613205			1.05006	0.360029
HepG2	WT	Nut10h	TGFBR2	2.10523	2.20917	1.58011	2.48127			2.09394	0.377472
HepG2	WT	Nut10h	GSR	1.92252	2.2635	1.6313	2.2083			2.00641	0.291322
HepG2	WT	Nut10h	LAMC1	2.33597	2.46209	2.2025	3.75104			2.6879	0.716644
HepG2	WT	Nut10h	PLK2	4.91599	7.32212	4.65366	5.8999			5.69792	1.20841
HepG2	WT	Nut10h	JAG2	1.68818	1.93506	1.41708	2.10135			1.78542	0.298515
HepG2	WT	Nut10h	BRD7	1.56867	1.62389	1.695	2.17424			1.76545	0.277388
HepG2	WT	Nut10h	PPM1D	3.41652	4.33136	2.24296	4.56423			3.63877	1.05417
HepG2	WT	Nut10h	TENT4B	1.11571	2.01403	1.45725	2.51949			1.77662	0.618338
HepG2	WT	Nut10h	TEP1	2.14915	2.35895	1.60568	2.17441			2.07204	0.324673
HepG2	WT	Nut10h	CD9	2.25737	1.26951	1.43971				1.65553	0.528107
HepG2	WT	Nut10h	CDKN1A	16.9032	21.2864	17.2677	19.7895			18.8117	2.09018
HepG2	WT	Nut10h	TGFA	2.96052	3.45615	2.30085	4.3723			3.27245	0.872685
HepG2	WT	Nut10h	BAX	2.22883	2.9232	2.1736	2.62192			2.48689	0.352774
HepG2	WT	Nut10h	S100A1	1.91494	1.52621	2.23544				1.8922	0.355165
HepG2	WT	Nut10h	PCM1	2.02579	1.68267	1.15212	1.48744			1.58701	0.365477
HepG2	WT	Nut1h	TGFBR2	0.992298	0.610975	0.811506	0.728887			0.785916	0.160317
HepG2	WT	Nut1h	GSR	0.901361	0.523973	0.746344	0.871586			0.760816	0.171588
HepG2	WT	Nut1h	LAMC1	1.47335	0.842605	0.831113	1.22982			1.09422	0.313402
HepG2	WT	Nut1h	PLK2	2.26954	1.8295	2.02557	2.71802			2.21066	0.383155
HepG2	WT	Nut1h	JAG2	1.23503	0.817585	0.697467	0.894376			0.911114	0.230647
HepG2	WT	Nut1h	BRD7	1.22949	0.935634	0.939149	1.10395			1.05206	0.141983
HepG2	WT	Nut1h	PPM1D	1.4481	2.20553	1.39398				1.68254	0.453736
HepG2	WT	Nut1h	TENT4B	0.626102	0.737107	0.688421	0.633037			0.671167	0.0520594
HepG2	WT	Nut1h	TEP1	1.68187	1.01782	0.711451	0.946172			1.08933	0.416136
HepG2	WT	Nut1h	CD9	1.17287	0.747139	0.795558	1.04859			0.94104	0.203367
HepG2	WT	Nut1h	CDKN1A	4.98789	3.19405	3.54575	4.60486			4.08314	0.8505
HepG2	WT	Nut1h	TGFA	2.05492	1.66079	1.63796	1.98903			1.83567	0.217
HepG2	WT	Nut1h	BAX	1.13492	1.39605	0.711723	1.02561			1.06708	0.283326
HepG2	WT	Nut1h	S100A1	1.04409	0.766999	0.743456	0.984214			0.88469	0.15178
HepG2	WT	Nut1h	PCM1	0.773796	0.639517	0.825753	0.841738			0.770201	0.0918238
HUVEC	WT	Nut0h	TGFBR2	1.30816	0.981323	0.885457	0.87975			1.01367	0.201779
HUVEC	WT	Nut0h	GSR	0.791103	1.08357	1.11949	1.04205			1.00905	0.148706
HUVEC	WT	Nut0h	LAMC1	0.757032	1.39181	0.963241	0.985305			1.02435	0.265672
HUVEC	WT	Nut0h	PLK2	0.661188	1.46947	0.954899	1.07784			1.04085	0.334972
HUVEC	WT	Nut0h	JAG2	0.452594	1.45938	1.33368	1.13519			1.09521	0.448719
HUVEC	WT	Nut0h	BRD7	0.958678	0.941256	1.24937	0.887009			1.00908	0.163076
HUVEC	WT	Nut0h	PPM1D	0.991695	1.45061	0.532408	1.30565			1.07009	0.40642
HUVEC	WT	Nut0h	TENT4B	0.835987	0.965382	1.19614	1.0359			1.00835	0.150089
HUVEC	WT	Nut0h	TEP1	0.522626	1.21964	1.4816	1.05888			1.07069	0.404781
HUVEC	WT	Nut0h	CD9	0.741405	1.299	1.04236	0.996128			1.01972	0.228419
HUVEC	WT	Nut0h	CDKN1A	0.611412	1.52482	1.11855	0.958939			1.05343	0.378928
HUVEC	WT	Nut0h	BAX	0.774389	1.23325	1.116	0.938265			1.01548	0.201341
HUVEC	WT	Nut0h	S100A1	0.621055	1.25547	1.36956	0.936446			1.04563	0.337218
HUVEC	WT	Nut0h	PCM1	0.585365	1.22587	1.173	1.18803			1.04307	0.305945
HUVEC	WT	Nut10h	TGFBR2	4.38273	5.89835	2.25832	6.05109			4.64762	1.76191
HUVEC	WT	Nut10h	GSR	1.08981	1.99475	1.80359	1.28332			1.54287	0.426144
HUVEC	WT	Nut10h	LAMC1	3.36282	5.04969	3.37926	3.09154			3.72083	0.895676
HUVEC	WT	Nut10h	PLK2	5.47721	9.74339	4.92172	2.75758			5.72498	2.92459
HUVEC	WT	Nut10h	JAG2	2.65893	6.64896	6.1864	2.65969			4.53849	2.1781
HUVEC	WT	Nut10h	BRD7	2.36113	4.94107	2.81463	2.68403			3.20022	1.17612
HUVEC	WT	Nut10h	PPM1D	2.56104	8.70191	5.82869	4.65328			5.43623	2.56245
HUVEC	WT	Nut10h	TENT4B	2.82337	5.26239	3.41918				3.83498	1.27156
HUVEC	WT	Nut10h	TEP1	4.05434	4.81657	7.11999	3.88241			4.96833	1.49078
HUVEC	WT	Nut10h	CD9	1.66801	2.80859	2.34365	1.66436			2.12115	0.558593
HUVEC	WT	Nut10h	CDKN1A	28.9966	58.6654	32.2389	17.9014			34.4506	17.2711
HUVEC	WT	Nut10h	BAX	4.1736	9.87473	4.79818	2.37974			5.30656	3.21333
HUVEC	WT	Nut10h	S100A1	1.66036	4.49724	3.91987	1.82937			2.97671	1.44346
HUVEC	WT	Nut10h	PCM1	2.19055	5.31896	3.5293	2.64202			3.42021	1.38261
HUVEC	WT	Nut1h	TGFBR2	1.11653	1.48199	0.580015				1.05951	0.453683
HUVEC	WT	Nut1h	GSR	1.09115	1.60484	1.28277				1.32625	0.259593
HUVEC	WT	Nut1h	LAMC1	1.46691	1.933	1.90676	1.37304			1.66993	0.29135
HUVEC	WT	Nut1h	PLK2	1.61228	1.86634	1.41645	1.468			1.59077	0.201542
HUVEC	WT	Nut1h	JAG2	3.95359	2.83947	1.69408	1.36314			2.46257	1.17821
HUVEC	WT	Nut1h	BRD7	1.70435	1.14742	1.38798	1.51981			1.43989	0.234205
HUVEC	WT	Nut1h	PPM1D	2.3987	4.54551	4.14975	6.1215			4.30386	1.52923
HUVEC	WT	Nut1h	TENT4B	1.32843	1.30051	1.67212				1.43369	0.206963
HUVEC	WT	Nut1h	TEP1	1.40472	1.23721	1.94352				1.52848	0.369065
HUVEC	WT	Nut1h	CD9	1.08377	1.46768	1.30467	1.41386			1.31749	0.169935
HUVEC	WT	Nut1h	CDKN1A	4.82454	5.99777	3.58732	3.21465			4.40607	1.26471
HUVEC	WT	Nut1h	BAX	1.89286	2.04899	1.81897	1.82702			1.89696	0.106622
HUVEC	WT	Nut1h	S100A1	1.241	1.6046	2.14899				1.66487	0.456984
HUVEC	WT	Nut1h	PCM1	1.52743	1.73129	1.58386	1.38175			1.55608	0.144547
MCF7	WT	Nut0h	TGFBR2	1.08938	0.904774	1.47348	0.688551			1.03905	0.332737
MCF7	WT	Nut0h	GSR	1.16872	0.834834	1.0933	0.937456			1.00858	0.15063
MCF7	WT	Nut0h	LAMC1	1.16629	1.16022	0.860438	0.858885			1.01146	0.175298
MCF7	WT	Nut0h	PLK2	0.975973	0.901399	1.07267	1.05969			1.00243	0.0798325
MCF7	WT	Nut0h	JAG2	1.11749	0.82864	1.07992				1.00868	0.157049
MCF7	WT	Nut0h	BRD7	1.24955	0.750561	1.27242	0.837974			1.02763	0.271971
MCF7	WT	Nut0h	PPM1D	1.11003	0.886269	1.01625	1.00022			1.00319	0.0917702
MCF7	WT	Nut0h	TENT4B	1.08828	0.723656	1.01852	1.24669			1.01929	0.218991
MCF7	WT	Nut0h	TEP1	1.01781	0.806917	1.0663	1.14188			1.00823	0.14359
MCF7	WT	Nut0h	CD9	0.982898	1.13823	1.30442	0.685246			1.0277	0.263356
MCF7	WT	Nut0h	CDKN1A	1.05513	0.905731	1.161	0.90129			1.00579	0.125772
MCF7	WT	Nut0h	TGFA	0.977432	1.22531	1.43618	0.581376			1.05508	0.367262
MCF7	WT	Nut0h	BAX	0.904545	0.916016	1.19975	1.00595			1.00657	0.13654
MCF7	WT	Nut0h	S100A1	0.971116	0.90081	1.14313				1.00502	0.124667
MCF7	WT	Nut0h	PCM1	0.927097	0.844581	1.27713				1.01627	0.229646
MCF7	WT	Nut10h	TGFBR2	3.19241	3.11717	10.8031	4.65901			5.44291	3.64324
MCF7	WT	Nut10h	GSR	3.6922	4.17344	15.2102	8.7883			7.96604	5.34802
MCF7	WT	Nut10h	LAMC1	7.68648	10.1668	30.0671	19.3345			16.8137	10.157
MCF7	WT	Nut10h	PLK2	3.36548	6.42429	22.8663	13.7			11.589	8.67824
MCF7	WT	Nut10h	JAG2	3.60318	16.4111	6.76297				8.92576	6.67227
MCF7	WT	Nut10h	BRD7	2.01473	3.54312	10.5847	7.95077			6.02333	3.94721
MCF7	WT	Nut10h	PPM1D	9.10284	10.8027	40.3484	25.9638			21.5544	14.6435
MCF7	WT	Nut10h	TENT4B	3.31821	3.76767	6.79032	4.20011			4.51908	1.55638
MCF7	WT	Nut10h	TEP1	5.25694	7.22042	21.9523	9.83997			11.0674	7.49552
MCF7	WT	Nut10h	CD9	3.18327	4.19503	14.6617	10.2554			8.07387	5.38895
MCF7	WT	Nut10h	CDKN1A	38.0691	42.2405	174	101.338			88.9118	63.6594
MCF7	WT	Nut10h	TGFA	5.19444	5.54631	14.752	6.9201			8.1032	4.49461
MCF7	WT	Nut10h	BAX	8.7324	9.80692	41.1834	22.7472			20.6175	15.1175
MCF7	WT	Nut10h	S100A1	3.6465	13.2463	7.5542				8.14901	4.82747
MCF7	WT	Nut10h	PCM1	2.60687	4.37782	16.4035	7.54278			7.73275	6.13049
MCF7	WT	Nut1h	TGFBR2	0.75716	0.599267	0.58771	0.554439			0.624644	0.0903645
MCF7	WT	Nut1h	GSR	0.791446	1.13186	0.681576	0.908264			0.878286	0.192729
MCF7	WT	Nut1h	LAMC1	1.54464	1.19315	0.885379	1.17148			1.19866	0.269948
MCF7	WT	Nut1h	PLK2	0.801198	0.827344	0.552396	0.765969			0.736727	0.125434
MCF7	WT	Nut1h	JAG2	0.767287	0.680795	0.541899	1.10199			0.772993	0.238172
MCF7	WT	Nut1h	BRD7	0.964028	1.38135	1.09994	1.34316			1.19712	0.199203
MCF7	WT	Nut1h	PPM1D	2.09478	1.65416	1.67873	1.96805			1.84893	0.217206
MCF7	WT	Nut1h	TENT4B	1.22822	1.02763	1.12699	0.999566			1.0956	0.103948
MCF7	WT	Nut1h	TEP1	1.14416	0.897533	0.829947	0.910256			0.945473	0.137065
MCF7	WT	Nut1h	CD9	1.07619	1.10763	0.782725	1.00785			0.993596	0.146622
MCF7	WT	Nut1h	CDKN1A	4.10255	3.95204	2.898	3.93184			3.72111	0.553997
MCF7	WT	Nut1h	TGFA	1.52678	1.75087	1.86509	2.56052			1.92581	0.445857
MCF7	WT	Nut1h	BAX	1.39826	1.39304	0.926257	1.34827			1.26646	0.227907
MCF7	WT	Nut1h	S100A1	0.895226	1.03895	0.580386	0.910554			0.85628	0.194893
MCF7	WT	Nut1h	PCM1	1.26194	1.61756	1.00143	1.29416			1.29378	0.25253
Pericytes	WT	Nut0h	TGFBR2	0.91469	1.79375	0.778421	0.782981			1.06746	0.488297
Pericytes	WT	Nut0h	GSR	1.23471	1.02703	0.788594				1.01678	0.223236
Pericytes	WT	Nut0h	LAMC1	0.887706	1.96898	0.704663	0.811909			1.09332	0.588589
Pericytes	WT	Nut0h	PLK2	1.89658	1.53974	0.595693	0.574855			1.15172	0.670154
Pericytes	WT	Nut0h	JAG2	2.23558	0.684889	0.653114				1.1912	0.904606
Pericytes	WT	Nut0h	BRD7	0.963646	1.53408	0.904093	0.748206			1.03751	0.343286
Pericytes	WT	Nut0h	PPM1D	1.0976	1.53239	0.594548				1.07485	0.469335
Pericytes	WT	Nut0h	TENT4B	0.832884	1.4094	0.851885				1.03139	0.327504
Pericytes	WT	Nut0h	TEP1	0.976092	1.64745	0.851157	0.730611			1.05133	0.409859
Pericytes	WT	Nut0h	CD9	1.27159	1.50005	0.74567	0.703074			1.0551	0.393495
Pericytes	WT	Nut0h	CDKN1A	1.65735	1.45125	0.709422	0.586057			1.10102	0.532509
Pericytes	WT	Nut0h	BAX	1.71666	0.819177	0.711113				1.08232	0.552007
Pericytes	WT	Nut0h	S100A1	1.84154	0.681267	0.79708				1.10663	0.639079
Pericytes	WT	Nut0h	PCM1	0.99648	0.941924	1.06541				1.00127	0.0618807
Pericytes	WT	Nut10h	TGFBR2	1.1816	3.31663	1.95453	3.20145			2.41355	1.02709
Pericytes	WT	Nut10h	GSR	1.58916	4.02625	2.7701	4.33681			3.18058	1.25872
Pericytes	WT	Nut10h	LAMC1	1.31912	3.48501	2.11765	3.85547			2.69431	1.18282
Pericytes	WT	Nut10h	PLK2	3.39105	10.6931	6.70013	6.71348			6.87445	2.98734
Pericytes	WT	Nut10h	JAG2	3.7924	10.9799	10.4927	10.9507			9.05392	3.51477
Pericytes	WT	Nut10h	BRD7	1.47148	1.26451	2.52413	2.50844			1.94214	0.668359
Pericytes	WT	Nut10h	PPM1D	5.08435	5.41369	4.23236	6.99072			5.43028	1.15325
Pericytes	WT	Nut10h	TENT4B	2.03035	2.5511	4.01291				2.86479	1.02783
Pericytes	WT	Nut10h	TEP1	2.69576	5.43112	3.29904	4.7396			4.04138	1.26236
Pericytes	WT	Nut10h	CD9	1.54742	2.72205	3.0873	5.0458			3.10065	1.45369
Pericytes	WT	Nut10h	CDKN1A	12.3437	35.0525	16.8478	17.9346			20.5446	9.97015
Pericytes	WT	Nut10h	BAX	2.4586	4.26385	4.82463	4.49734			4.0111	1.06025
Pericytes	WT	Nut10h	S100A1	2.0934	5.21075	3.64892	2.65253			3.4014	1.36708
Pericytes	WT	Nut10h	PCM1	2.18191	1.59904	3.17601				2.31899	0.797372
Pericytes	WT	Nut1h	TGFBR2	1.37337	0.640599	1.0665	1.31217			1.09816	0.332618
Pericytes	WT	Nut1h	GSR	2.31963	1.07321	1.67067	2.75704			1.95514	0.738156
Pericytes	WT	Nut1h	LAMC1	1.03853	0.483822	1.0086	1.56866			1.0249	0.443056
Pericytes	WT	Nut1h	PLK2	2.29934	0.755359	1.03078	1.40308			1.37214	0.672708
Pericytes	WT	Nut1h	JAG2	4.79655	1.60438	2.78094	2.59042			2.94307	1.33892
Pericytes	WT	Nut1h	BRD7	2.79032	1.195	2.17412	2.27519			2.10866	0.666197
Pericytes	WT	Nut1h	PPM1D	6.94657	2.50923	3.1224				4.19273	2.40452
Pericytes	WT	Nut1h	TENT4B	1.11482	0.52434	0.784204	1.29124			0.928652	0.341792
Pericytes	WT	Nut1h	TEP1	2.53271	1.10285	1.49487	2.49642			1.90671	0.720053
Pericytes	WT	Nut1h	CD9	7.07085	3.76668	4.34132	5.80748			5.24658	1.48909
Pericytes	WT	Nut1h	CDKN1A	8.91794	3.30614	5.2486	6.8616			6.08357	2.384
Pericytes	WT	Nut1h	BAX	3.02529	1.46421	1.53627				2.00859	0.881225
Pericytes	WT	Nut1h	S100A1	2.31264	2.05918	1.89434				2.08872	0.210713
Pericytes	WT	Nut1h	PCM1	2.87086	1.25141	1.61922	1.73593			1.86935	0.698864
SHSY5Y	WT	Nut0h	TGFBR2	1.08638	0.914012	1.32915	0.757691			1.02181	0.244952
SHSY5Y	WT	Nut0h	GSR	1.04064	0.835353	1.28478	0.895371			1.01403	0.200015
SHSY5Y	WT	Nut0h	LAMC1	0.955537	1.08802	0.961865				1.00181	0.0747312
SHSY5Y	WT	Nut0h	PLK2	1.22845	0.492955	1.65134				1.12425	0.586181
SHSY5Y	WT	Nut0h	JAG2	1.28843	0.527553	1.47121				1.09573	0.50047
SHSY5Y	WT	Nut0h	BRD7	0.87288	0.848788	1.33031	1.0146			1.01664	0.221535
SHSY5Y	WT	Nut0h	PPM1D	1.05182	0.774583	1.27908	0.959603			1.01627	0.209728
SHSY5Y	WT	Nut0h	TENT4B	0.930773	0.871578	1.11563	1.10492			1.00572	0.123196
SHSY5Y	WT	Nut0h	TEP1	1.31921	0.711495	0.894022	1.19169			1.02911	0.27672
SHSY5Y	WT	Nut0h	CD9	0.967077	0.940413	1.09956				1.00235	0.0852374
SHSY5Y	WT	Nut0h	CDKN1A	1.13098	0.666595	1.42	0.934108			1.03792	0.317963
SHSY5Y	WT	Nut0h	TGFA	0.980789	0.770365	1.47481	0.897411			1.03084	0.308364
SHSY5Y	WT	Nut0h	BAX	1.45658	0.55761	1.23121				1.0818	0.467741
SHSY5Y	WT	Nut0h	S100A1	1.4273	0.545471	1.28444				1.08574	0.473304
SHSY5Y	WT	Nut0h	PCM1	0.742804	1.1534	1.47216	0.792845			1.0403	0.341095
SHSY5Y	WT	Nut10h	TGFBR2	3.01754	1.75772	2.19526	1.57993			2.13761	0.641074
SHSY5Y	WT	Nut10h	GSR	1.92427	1.2154	1.53984	1.23056			1.47752	0.333251
SHSY5Y	WT	Nut10h	LAMC1	3.93449	2.15164	2.72324	2.34413			2.78837	0.800128
SHSY5Y	WT	Nut10h	PLK2	11.5451	4.98588	3.92689				6.81928	4.12675
SHSY5Y	WT	Nut10h	JAG2	4.45927	1.32061	1.51238				2.43076	1.75936
SHSY5Y	WT	Nut10h	BRD7	1.34727	1.48786	1.68607	1.60002			1.53031	0.146547
SHSY5Y	WT	Nut10h	PPM1D	5.81253	4.09019	3.66556	2.89424			4.11563	1.23484
SHSY5Y	WT	Nut10h	TENT4B	1.81364	1.59753	1.73127	1.44591			1.64709	0.160994
SHSY5Y	WT	Nut10h	TEP1	3.72094	1.59112	1.57268				2.29491	1.23501
SHSY5Y	WT	Nut10h	CD9	2.8762	1.65684	1.88292				2.13865	0.648656
SHSY5Y	WT	Nut10h	CDKN1A	36.3222	13.4858	15.7198	12.3032			19.4578	11.3319
SHSY5Y	WT	Nut10h	TGFA	4.56363	2.16487	2.08252	1.85833			2.66734	1.27081
SHSY5Y	WT	Nut10h	BAX	10.3933	2.76603	2.60802				5.25578	4.44991
SHSY5Y	WT	Nut10h	S100A1	4.72207	1.50083	1.6275				2.6168	1.82432
SHSY5Y	WT	Nut10h	PCM1	2.00127	1.91577	1.86156	1.83649			1.90377	0.0729338
SHSY5Y	WT	Nut1h	TGFBR2	1.66366	0.924769	1.24466	1.24842			1.27038	0.302907
SHSY5Y	WT	Nut1h	GSR	1.30588	0.672967	0.807276	1.0036			0.94743	0.27484
SHSY5Y	WT	Nut1h	LAMC1	2.50351	1.39114	1.67588	1.36917			1.73492	0.531092
SHSY5Y	WT	Nut1h	PLK2	6.75292	1.81154	4.35643	4.63466			4.38889	2.02426
SHSY5Y	WT	Nut1h	JAG2	1.62158	0.543594	1.40223	1.58576			1.28829	0.505676
SHSY5Y	WT	Nut1h	BRD7	1.51416	1.17687	1.34027	1.27252			1.32596	0.142254
SHSY5Y	WT	Nut1h	PPM1D	2.52601	1.43962	2.23025	2.86496			2.26521	0.608421
SHSY5Y	WT	Nut1h	TENT4B	1.1504	0.67999	0.825062	0.930263			0.896428	0.197976
SHSY5Y	WT	Nut1h	TEP1	4.04639	1.16724	3.05116	2.54426			2.70226	1.19857
SHSY5Y	WT	Nut1h	CD9	3.71702	1.64956	3.34324	2.32998			2.75995	0.944113
SHSY5Y	WT	Nut1h	CDKN1A	10.0458	3.98288	5.93536	8.36882			7.08322	2.66831
SHSY5Y	WT	Nut1h	TGFA	3.9188	1.99512	2.47137	3.62895			3.00356	0.918142
SHSY5Y	WT	Nut1h	BAX	3.88809	1.06075	2.23566	2.65437			2.45972	1.16697
SHSY5Y	WT	Nut1h	S100A1	2.92678	1.09621	1.94137	2.56267			2.13176	0.801321
SHSY5Y	WT	Nut1h	PCM1	1.44504	1.07175	1.16765	0.964218			1.16216	0.206081
E) RAD21 depletion experiment / Degron (Fig. 7F)
Cell type/Cell line	Condition	Timepoint	GeneID	RelativeExpression_BR1	RelativeExpression_BR2	RelativeExpression_BR3	RelativeExpression_BR4	RelativeExpression_BR5	RelativeExpression_BR6	Mean	StandardDeviation
HCT116	KD	Nut0h	TGFBR2	1.13482	1.05711	0.83359				1.00851	0.156386
HCT116	KD	Nut0h	GSR	1.17237	0.797465	1.06961				1.01315	0.193724
HCT116	KD	Nut0h	LAMC1	0.871486	1.13626	1.00986				1.00587	0.132431
HCT116	KD	Nut0h	PLK2	1.25689	0.923933	0.86112				1.01398	0.212695
HCT116	KD	Nut0h	JAG2	1.44469	0.900349	0.768802				1.03795	0.358338
HCT116	KD	Nut0h	BRD7	1.08052	1.0116	0.914861				1.00233	0.0832201
HCT116	KD	Nut0h	PPM1D	1.15332	1.06857	0.811422				1.0111	0.178046
HCT116	KD	Nut0h	TENT4B	0.993152	1.08858	0.924961				1.00223	0.0821871
HCT116	KD	Nut0h	TEP1	1.06453	1.07472	0.874069				1.00444	0.11302
HCT116	KD	Nut0h	CD9	0.975831	1.10022	0.931417				1.00249	0.0875046
HCT116	KD	Nut0h	S100A1	1.14151	1.0958	0.743069	1.07588			1.01406	0.18274
HCT116	KD	Nut0h	PCM1	0.896378	1.11231	1.15227	0.870426			1.00784	0.145004
HCT116	KD	Nut10h	TGFBR2	1.64322	1.68982	1.31224				1.54843	0.205868
HCT116	KD	Nut10h	GSR	1.58366	1.4034	1.83666				1.60791	0.217645
HCT116	KD	Nut10h	LAMC1	1.84372	2.05973	2.15759				2.02034	0.160598
HCT116	KD	Nut10h	PLK2	9.40034	8.65344	11.8097				9.9545	1.6495
HCT116	KD	Nut10h	JAG2	2.25621	1.76177	2.17954				2.06584	0.266108
HCT116	KD	Nut10h	BRD7	1.02085	0.635351	0.628812				0.761672	0.224481
HCT116	KD	Nut10h	PPM1D	5.04136	4.29087	2.98341				4.10522	1.04146
HCT116	KD	Nut10h	TENT4B	1.59908	1.50348	1.41162				1.50473	0.0937359
HCT116	KD	Nut10h	TEP1	3.30272	1.60679	1.5287				2.14607	1.00245
HCT116	KD	Nut10h	CD9	1.75498	1.40283	1.11987				1.42589	0.318181
HCT116	KD	Nut10h	S100A1	1.87317	1.90583	1.51996	2.33218			1.90778	0.332528
HCT116	KD	Nut10h	PCM1	2.86618	2.8027	2.08792	2.04964			2.45161	0.443091
HCT116	KD	Nut1h	TGFBR2	1.32297	1.90656	1.02509				1.41821	0.448389
HCT116	KD	Nut1h	GSR	0.891474	1.07443	0.847056				0.937654	0.120516
HCT116	KD	Nut1h	LAMC1	1.00984	1.23349	0.815565				1.01963	0.209133
HCT116	KD	Nut1h	PLK2	2.50685	2.97188	2.13574				2.53816	0.418948
HCT116	KD	Nut1h	JAG2	2.68731	2.59938	1.91147				2.39939	0.424827
HCT116	KD	Nut1h	BRD7	0.692963	1.77449	0.751305				1.07292	0.608278
HCT116	KD	Nut1h	PPM1D	0.92034	1.04303	0.749026				0.904133	0.147672
HCT116	KD	Nut1h	TENT4B	1.01898	1.03152	0.672529				0.907674	0.203738
HCT116	KD	Nut1h	TEP1	0.646758	0.759795	0.571217				0.659257	0.0949083
HCT116	KD	Nut1h	CD9	0.860576	1.11541	0.626197				0.867394	0.244677
HCT116	KD	Nut1h	S100A1	0.822127	0.943245	0.97938	1.36735			1.02803	0.236
HCT116	KD	Nut1h	PCM1	1.09994	0.94711	1.04826	0.792361			0.971916	0.135489
HCT116	WT	Nut0h	TGFBR2	0.621824	0.690717	1.3189	1.76531			1.09919	0.543665
HCT116	WT	Nut0h	GSR	1.85095	0.479516	1.29237	0.569558	0.866919	1.76563	1.13749	0.592665
HCT116	WT	Nut0h	LAMC1	0.977214	1.16659	0.877184				1.007	0.146986
HCT116	WT	Nut0h	PLK2	2.14912	1.0468	0.477984	0.929956			1.15096	0.709203
HCT116	WT	Nut0h	JAG2	0.557622	0.703001	1.41373	1.80442			1.11969	0.59016
HCT116	WT	Nut0h	BRD7	0.965709	0.929506	0.937507	1.1883			1.00526	0.123015
HCT116	WT	Nut0h	PPM1D	1.21458	1.11981	0.850679	0.864299			1.01234	0.18303
HCT116	WT	Nut0h	TENT4B	1.01053	0.924171	1.07077				1.00183	0.0736881
HCT116	WT	Nut0h	TEP1	1.5782	0.558686	1.89656	0.586878	1.26501	0.805499	1.11514	0.553547
HCT116	WT	Nut0h	CD9	2.04534	0.381703	2.39322	0.531443	0.727993	1.38338	1.24385	0.836641
HCT116	WT	Nut0h	S100A1	1.49597	0.56268	0.650093	1.82742			1.13404	0.625149
HCT116	WT	Nut0h	PCM1	1.14825	1.10215	0.790173				1.01352	0.194797
HCT116	WT	Nut10h	TGFBR2	5.52715	8.45876	6.63256	6.13574			6.68855	1.26375
HCT116	WT	Nut10h	GSR	2.47104	2.62778	2.85255	3.60903	3.47428	2.70776	2.95707	0.471232
HCT116	WT	Nut10h	LAMC1	3.79826	4.88515	5.37961				4.68767	0.80896
HCT116	WT	Nut10h	PLK2	21.1627	11.3369	18.6735	23.2015			18.5937	5.18007
HCT116	WT	Nut10h	JAG2	4.64252	6.36664	4.73474	5.42533			5.29231	0.796867
HCT116	WT	Nut10h	BRD7	2.3593	3.08162	2.99872	2.30901			2.68716	0.409537
HCT116	WT	Nut10h	PPM1D	12.7932	6.13681	6.85744	10.135			8.9806	3.08022
HCT116	WT	Nut10h	TENT4B	6.19746	4.34807	4.28126				4.94226	1.08754
HCT116	WT	Nut10h	TEP1	8.11446	4.29569	4.6622	2.3201	4.3881	1.58637	4.22782	2.27779
HCT116	WT	Nut10h	CD9	7.30569	2.25364	4.45993	1.21247	3.59405	1.30477	3.35509	2.31918
HCT116	WT	Nut10h	S100A1	7.30564	3.29418	3.03351	3.84918			4.37063	1.98602
HCT116	WT	Nut10h	PCM1	8.80988	4.88814	11.8213				8.50644	3.47652
HCT116	WT	Nut1h	TGFBR2	5.43092	3.85451	2.70547	2.80153			3.69811	1.26705
HCT116	WT	Nut1h	GSR	2.74754	1.25944	1.27653	2.08458	1.1696	0.925629	1.57722	0.694146
HCT116	WT	Nut1h	LAMC1	2.51617	1.74467	2.05822				2.10635	0.387998
HCT116	WT	Nut1h	PLK2	6.22639	3.59952	5.82343	3.72676			4.84402	1.37444
HCT116	WT	Nut1h	JAG2	8.59193	3.99644	3.63799	4.86965			5.274	2.27162
HCT116	WT	Nut1h	BRD7	3.71568	2.28688	2.93713	2.54616			2.87146	0.623049
HCT116	WT	Nut1h	PPM1D	5.88118	5.31891	3.12883	4.48837			4.70432	1.19604
HCT116	WT	Nut1h	TENT4B	4.00051	4.78929	4.41235				4.40072	0.39452
HCT116	WT	Nut1h	TEP1	2.68213	2.17411	1.61983	1.34656	1.39755	1.32523	1.75757	0.553668
HCT116	WT	Nut1h	CD9	2.53374	1.84503	2.22374	2.13614	1.35686	1.77006	1.9776	0.410118
HCT116	WT	Nut1h	S100A1	2.73472	1.7824	5.66041	3.2347			3.35306	1.65199
HCT116	WT	Nut1h	PCM1	2.59844	2.07359	1.67932				2.11712	0.461106
F) CRISPR validation experiment (Fig. 7I / Fig. Suppl. 9H)
Cell type/Cell line	Condition	Timepoint	GeneID	RelativeExpression_BR1	RelativeExpression_BR2	RelativeExpression_BR3	RelativeExpression_BR4	RelativeExpression_BR5	RelativeExpression_BR6	Mean	StandardDeviation
HCT116	p53BS-/- PCM1 clone 1	Nut0h	PLK2	1.87755	1.0204	0.638214	0.817849			1.0885	0.548711
HCT116	p53BS-/- PCM1 clone 1	Nut0h	CDKN1A	1.20046	0.744664	1.15692	0.966913			1.01724	0.208096
HCT116	p53BS-/- PCM1 clone 1	Nut0h	PCM1	0.870695	0.565981	1.51849	1.33635			1.07288	0.434285
HCT116	p53BS-/- PCM1 clone 1	Nut1h	PLK2	4.09329	1.87498	3.85139	3.26333			3.27075	0.993636
HCT116	p53BS-/- PCM1 clone 1	Nut1h	CDKN1A	3.1311	1.75593	2.82496	2.44417			2.53904	0.592891
HCT116	p53BS-/- PCM1 clone 1	Nut1h	PCM1	1.01921	0.554823	0.974463	1.1101			0.91465	0.246432
HCT116	p53BS-/- PCM1 clone 2	Nut0h	PLK2	1.76405	1.24869	0.614221	0.739114			1.09152	0.525673
HCT116	p53BS-/- PCM1 clone 2	Nut0h	CDKN1A	1.32291	1.22341	0.689999	0.895471			1.03295	0.292611
HCT116	p53BS-/- PCM1 clone 2	Nut0h	PCM1	0.78608	0.981795	1.20938	1.07139			1.01216	0.177426
HCT116	p53BS-/- PCM1 clone 2	Nut1h	PLK2	2.43713	2.00474	2.28811	2.28033			2.25258	0.18029
HCT116	p53BS-/- PCM1 clone 2	Nut1h	CDKN1A	4.31834	3.16398	3.16639	2.71371			3.3406	0.685691
HCT116	p53BS-/- PCM1 clone 2	Nut1h	PCM1	1.23175	1.08348	1.1365	0.984292			1.10901	0.103322
HCT116	p53BS-/- S100A1 clone 1	Nut0h	PLK2	1.02694	0.942528	0.954966	1.08187			1.00157	0.0651895
HCT116	p53BS-/- S100A1 clone 1	Nut0h	CDKN1A	2.31938	0.640238	0.673421				1.21101	0.960018
HCT116	p53BS-/- S100A1 clone 1	Nut0h	S100A1	0.78922	1.29174	0.87129	1.12581			1.01951	0.231235
HCT116	p53BS-/- S100A1 clone 1	Nut1h	PLK2	4.55323	4.08075	3.64763	3.9478			4.05735	0.37697
HCT116	p53BS-/- S100A1 clone 1	Nut1h	CDKN1A	1.78143	1.2939	1.47584				1.51706	0.246364
HCT116	p53BS-/- S100A1 clone 1	Nut1h	S100A1	1.24025	0.968712	0.847443	1.12422			1.04516	0.17248
HCT116	p53BS-/- S100A1 clone 2	Nut0h	PLK2	1.66352	0.682935	0.880223				1.07556	0.518655
HCT116	p53BS-/- S100A1 clone 2	Nut0h	CDKN1A	0.689143	0.540042	1.55575	1.72712			1.12801	0.600058
HCT116	p53BS-/- S100A1 clone 2	Nut0h	S100A1	1.40745	1.48528	0.478364				1.1237	0.560229
HCT116	p53BS-/- S100A1 clone 2	Nut1h	PLK2	2.30469	1.74195	1.82668				1.95778	0.303409
HCT116	p53BS-/- S100A1 clone 2	Nut1h	CDKN1A	4.86223	3.11003	2.85099	4.09453			3.72944	0.925896
HCT116	p53BS-/- S100A1 clone 2	Nut1h	S100A1	0.305921	0.219453	0.364919				0.296765	0.073164
HCT116	WT	Nut0h	PLK2	1.26782	1.06006	0.744066				1.02398	0.263735
HCT116	WT	Nut0h	CDKN1A	1.02183	0.969951	1.00895				1.00025	0.0270142
HCT116	WT	Nut0h	S100A1	1.49597	0.56268	0.650093	1.82742			1.13404	0.625149
HCT116	WT	Nut0h	PCM1	1.14825	1.10215	0.790173				1.01352	0.194797
HCT116	WT	Nut1h	PLK2	3.67312	2.12345	3.4354				3.07732	0.834584
HCT116	WT	Nut1h	CDKN1A	2.74083	1.69404	1.85996				2.09828	0.562616
HCT116	WT	Nut1h	S100A1	2.73472	1.7824	5.66041	3.2347			3.35306	1.65199
HCT116	WT	Nut1h	PCM1	2.59844	2.07359	1.67932				2.11712	0.461106
