# Supplementary material for: p53 rapidly restructures 3D chromatin organization to trigger a transcriptional response
Source: Nat Commun. 2024 Apr 1;15:2821. doi: 10.1038/s41467-024-46666-1 (PMC10984980; doi:10.1038/s41467-024-46666-1)
Supplement: Supplementary file 6 — Supplementary Data 3 [file 41467_2024_46666_MOESM6_ESM.xlsx]

## Sheet: processing_stats
	BR	input total r1	input total r2	input RE-fragments r1	input RE-fragments r2	mapped full-reads r1	mapped full-reads r2	mapped RE-fragments r1	mapped RE-fragments r2	parsed reads r1 uniques	parsed reads r2 uniques	parsed reads r1 triple-wise	parsed reads r2 triple-wise	parsed reads r1 quadruple-wise	parsed reads r2 quadruple-wise	parsed reads r1 quintuple-wise	parsed reads r2 quintuple-wise	intersection	Filtered self-circle	Filtered dangling-end	Filtered error	Filtered extra dangling-end	Un-filtered too close from RES	Filtered too short	Filtered too large	Un-filtered over-represented	Filtered duplicated	Filtered random breaks	valid-pairs	valid-pairs_cis-close	valid-pairs_cis-far	valid-pairs_trans
Nut 0h	1	153457569	153457569	27415699	28640101	126041870	124817468	33351178	33421413	159393048	158238881	15600899	15641863	1145	1244	0	0	199949898	1939802	5031601	1421365	38245590	51752034	2304687	55626	1327727	11975423	3404348	112945939	25332756	79673342	7939841
Nut 0h	2	235079019	235079019	40448142	42331817	194630877	192747202	47728018	47250829	242358895	239998031	22303692	22078891	706	703	0	0	298265736	2888811	8436941	2094248	61424670	82306749	3585122	73431	1942536	21956604	5284387	163745908	35755430	117489205	10501273
Nut 1h	1	116823964	116823964	44800454	46280810	72023510	70543154	69226101	67165568	141249611	137708722	31032490	29989861	12188	12096	0	2	218751737	732228	1633474	2316007	40564792	47575411	2057290	89554	1148831	23840492	1482111	98787723	12087430	75830842	10869451
Nut 1h	2	92452951	92452951	34779713	36759354	57673238	55693597	53467351	50771010	111140589	106464607	23960417	22600208	9247	8866	0	0	168602034	569869	1283525	1779806	31215014	36545172	1581730	67537	881015	12623250	1180312	80499068	9859223	61947979	8691866
Nut 4h	1	113732115	113732115	44188079	45655229	69544036	68076886	68024236	66067559	137568272	134144445	30470568	29473820	12526	13970	0	0	212563865	687475	2043512	2306230	39927919	46282501	2016572	86098	1097452	23782478	1627527	94681217	11559876	73301250	9820091
Nut 4h	2	90247576	90247576	34364421	36237157	55883155	54010419	52713285	50225359	108596440	104235778	23614179	22352109	9232	9796	2	0	164857950	537640	1592210	1770632	30897758	35757270	1560459	65137	851394	12930401	1299856	77575125	9465581	60161560	7947984
Nut 7h	1	159469911	159469911	59729381	61868954	99740530	97600957	92245893	89346399	191986423	186947356	41378974	39914759	16724	17859	2	1	295671603	1023298	2284881	3021635	54662857	65301612	2814722	118194	1553900	38115551	1945591	130622869	16553146	99981209	14088514
Nut 7h	2	126953289	126953289	46888538	49712569	80064751	77240720	72159389	68478464	152224140	145719184	32367846	30504144	12972	12542	0	0	230182918	797788	1802556	2348898	42568294	50622188	2183554	90944	1202312	20766394	1614646	108197020	13764281	83009774	11422965
Nut 10h	1	238755152	238755152	42395652	44342713	196359500	194412439	49240215	49247291	245599715	243659730	22997718	23021614	627	734	0	0	305549751	2292421	8250033	1869909	57078260	89077286	3561143	92101	2186471	20472287	5419094	174897740	31790867	127290580	15816293
Nut 10h	2	172852184	172852184	29995141	31368759	142857043	141483425	33360726	33181766	176217769	174665191	15600174	15524392	597	627	0	0	215865515	1651680	6823311	1410714	44276316	66327098	2674583	64067	1737234	19856112	4093296	116610934	22934215	84636588	9040131
Nut 24h	1	112306878	112306878	41586361	43126191	70720517	69180687	61770113	59933531	132490630	129114218	27663938	26730605	7289	7791	0	0	200982937	630598	2152793	2071701	39045380	46155318	2156834	88342	1192448	22236725	1846555	89970761	10719996	69080933	10169832
Nut 24h-BR2	2	89853163	89853163	32645067	34630543	57208096	55222620	48403510	46054906	105611606	101277526	21672375	20485688	5725	5690	1	0	157312817	497568	1706867	1618218	30514802	36011464	1680869	67910	931107	12099771	1508289	74322649	8848890	57157989	8315770
Wash	1	327312667	327312667	98574776	103159784	228737891	224152883	116984614	116496837	345722505	340649720	51220624	51056061	6711	6970	0	0	431359610	1253478	75764676	5376621	100611626	82908719	3677764	373077	3887252	67373070	47799190	137861769	17070136	105778130	15013503
Wash	2	383858889	383858889	121395529	126128622	262463360	257730267	139406751	138639710	401870111	396369977	60820342	60525941	8501	8557	0	0	500129334	1425829	89144829	6572582	117497581	96196994	4298496	423728	4543641	83136697	56168255	156195084	19291799	119744051	17159234
Nut 0h	merge																												276691847	61088186	197162547	18441114
Nut 1h	merge																												179286791	21946653	137778821	19561317
Nut 4h	merge																												172256342	21025457	133462810	17768075
Nut 7h	merge																												238819889	30317427	182990983	25511479
Nut 10h	merge																												291508674	54725082	211927168	24856424
Nut 24h	merge																												164293410	19568886	126238922	18485602
Wash	merge																												294056853	36361935	225522181	32172737
