# Supplementary material for: p53 rapidly restructures 3D chromatin organization to trigger a transcriptional response
Source: Nat Commun. 2024 Apr 1;15:2821. doi: 10.1038/s41467-024-46666-1 (PMC10984980; doi:10.1038/s41467-024-46666-1)
Supplement: Supplementary file 7 — Supplementary Data 4 [file 41467_2024_46666_MOESM7_ESM.xlsx]

## Sheet: ChIPseq
Cell	Cond	Timepoint	Target	Rep	TotalReads	NotAligned	AlignmentRate	TotalReadsBeforeFiltering	UniqueValidReadsAfterFiltering	NumberPeaks	CoveragePeaks
HCT116	WT	Nut1h	H3K27ac	1	43399072	1538569	0.9823	43399072	28492370	45759	66008163
HCT116	WT	Nut1h	H3K27ac	2	49659129	1949341	0.9804	49659129	27559102	43236	66206842
HCT116	WT	Nut1h	H3K4me1	1	126818792	5117430	0.9798	126818792	49301598	92943	211691131
HCT116	WT	Nut1h	H3K4me1	2	82963955	2911994	0.9825	82963955	32878055	86750	198307162
HCT116	WT	Nut1h	input	1	49053785	2951847	0.9699	49053785	36117578
HCT116	WT	Nut1h	input	2	33868728	2020674	0.9702	33868728	25618284
HCT116	WT	Nut0h	H3K27ac	1	65536634	3571285	0.9728	65536634	59955292	49011	59395305
HCT116	WT	Nut0h	H3K27ac	2	46329256	2150596	0.9768	46329256	42386916	48253	61506016
HCT116	WT	Nut0h	H3K4me1	1	46799878	2751600	0.9706	46799878	41174828	91730	195956230
HCT116	WT	Nut0h	H3K4me1	2	70732722	3703330	0.9738	70732722	62384933	86207	177656100
HCT116	WT	Nut0h	input	1	22241741	1194790	0.9731	22241741	19391877
HCT116	WT	Nut0h	input	2	20368094	1185406	0.9709	20368094	17631579
HCT116	WT	Nut10h	H3K27ac	1	63432073	3614980	0.9715	63432073	55604003	49127	66617515
HCT116	WT	Nut10h	H3K27ac	2	63917155	3204246	0.9749	63917155	55547875	46638	64353085
HCT116	WT	Nut10h	H3K4me1	1	51691545	3075105	0.9703	51691545	45326757	84492	167655726
HCT116	WT	Nut10h	H3K4me1	2	60578238	5137034	0.9576	60578238	51138662	89231	187649126
HCT116	WT	Nut10h	input	1	18388019	995745	0.9729	18388019	15844052
HCT116	WT	Nut10h	input	2	18476874	1023081	0.9723	18476874	15985595
HCT116	RAD21KD	Nut0h	H3K27ac	1	50665233	2270481	0.9776	27402212	21108620	43417	53270688
HCT116	RAD21KD	Nut0h	H3K27ac	2	27402212	1016647	0.9814	50665233	37135696	40683	49164223
HCT116	RAD21KD	Nut0h	input	1	49475038	3301883	0.9666	49475038	37089529	43417	53270688
HCT116	RAD21KD	Nut0h	input	2	29811826	2011639	0.9663	29811826	21748517	40683	49164223
HCT116	RAD21KD	Nut1h	H3K27ac	1	32131862	1221226	0.981	32131862	24103380	40091	62629076
HCT116	RAD21KD	Nut1h	H3K27ac	2	46133726	1680451	0.9818	46133726	34656149	39092	64179569
HCT116	RAD21KD	Nut1h	input	1	44585713	3171395	0.9644	44585713	32001723	40091	62629076
HCT116	RAD21KD	Nut1h	input	2	34039591	2407978	0.9646	34039591	23913675	39092	64179569
