# Supplementary material for: p53 rapidly restructures 3D chromatin organization to trigger a transcriptional response
Source: Nat Commun. 2024 Apr 1;15:2821. doi: 10.1038/s41467-024-46666-1 (PMC10984980; doi:10.1038/s41467-024-46666-1)
Supplement: Supplementary file 8 — Supplementary Data 5 [file 41467_2024_46666_MOESM8_ESM.xlsx]

## Sheet: RNAseq
Cell	Cond	Rep	PercentageTotalMapped	InputReads	UniquelyMappedReads	PercentageUniquelyMappedReads	ReadsAssignedToGene
HCT116	Nut0h	1	98.7889	40853593	39115581	95.75	35473485
HCT116	Nut0h	2	98.9612	40722423	39014296	95.81	35141106
HCT116	Nut1h	1	96.6174	38869311	36619441	94.21	31731267
HCT116	Nut1h	2	97.1739	31269612	29619401	94.72	26068076
HCT116	Nut10h	1	97.8441	40877956	38713920	94.71	34977386
HCT116	Nut10h	2	97.9244	41005490	38863127	94.78	34972083
