# Supplementary material for: p53 rapidly restructures 3D chromatin organization to trigger a transcriptional response
Source: Nat Commun. 2024 Apr 1;15:2821. doi: 10.1038/s41467-024-46666-1 (PMC10984980; doi:10.1038/s41467-024-46666-1)
Supplement: Supplementary file 9 — Supplementary Data 6 [file 41467_2024_46666_MOESM9_ESM.xlsx]

## Sheet: Enhancers
EnhancerRegion	ActiveCondition	H3K4me1	H3K27ac	p53Functional
1:27736-30169	Nut0h,Nut1h,Nut10h	Nut0h,Nut1h,Nut10h	Nut0h,Nut1h,Nut10h	FALSE
1:136327-137722	Nut0h,Nut1h,Nut10h	Nut0h,Nut1h,Nut10h	Nut0h,Nut1h,Nut10h	FALSE
1:139224-139648	Nut0h,Nut1h	Nut0h,Nut1h	Nut0h,Nut1h,Nut10h	FALSE
1:320405-320808	Nut0h,Nut1h	Nut0h,Nut1h,Nut10h	Nut0h,Nut1h	FALSE
1:326420-327072	Nut0h,Nut1h,Nut10h	Nut0h,Nut1h,Nut10h	Nut0h,Nut1h,Nut10h	FALSE
1:441549-443165	Nut0h,Nut1h,Nut10h	Nut0h,Nut1h,Nut10h	Nut0h,Nut1h,Nut10h	FALSE
1:540324-541410	Nut0h,Nut1h,Nut10h	Nut0h,Nut1h,Nut10h	Nut0h,Nut1h,Nut10h	FALSE
1:653928-654376	Nut0h,Nut1h	Nut0h,Nut1h,Nut10h	Nut0h,Nut1h	FALSE
1:664273-665096	Nut0h,Nut1h,Nut10h	Nut0h,Nut1h,Nut10h	Nut0h,Nut1h,Nut10h	FALSE
1:665568-667274	Nut0h,Nut1h,Nut10h	Nut0h,Nut1h,Nut10h	Nut0h,Nut1h,Nut10h	FALSE
1:668776-669894	Nut0h,Nut1h,Nut10h	Nut0h,Nut1h,Nut10h	Nut0h,Nut1h,Nut10h	FALSE
1:672109-674116	Nut0h,Nut1h,Nut10h	Nut0h,Nut1h,Nut10h	Nut0h,Nut1h,Nut10h	FALSE
1:712309-713698	Nut0h,Nut1h,Nut10h	Nut0h,Nut1h,Nut10h	Nut0h,Nut1h,Nut10h	FALSE
1:714885-716166	Nut0h,Nut1h,Nut10h	Nut0h,Nut1h,Nut10h	Nut0h,Nut1h,Nut10h	FALSE
1:763592-763959	Nut0h,Nut1h,Nut10h	Nut0h,Nut1h,Nut10h	Nut0h,Nut1h,Nut10h	FALSE
1:910753-913026	Nut0h,Nut1h,Nut10h	Nut0h,Nut1h,Nut10h	Nut0h,Nut1h,Nut10h	FALSE
1:939708-942890	Nut0h,Nut1h,Nut10h	Nut0h,Nut1h,Nut10h	Nut0h,Nut1h,Nut10h	FALSE
1:971953-972911	Nut0h,Nut1h,Nut10h	Nut0h,Nut1h,Nut10h	Nut0h,Nut1h,Nut10h	FALSE
1:973058-976988	Nut0h,Nut1h,Nut10h	Nut0h,Nut1h,Nut10h	Nut0h,Nut1h,Nut10h	FALSE
1:993874-996065	Nut0h,Nut1h,Nut10h	Nut0h,Nut1h,Nut10h	Nut0h,Nut1h,Nut10h	FALSE
1:996720-997346	Nut0h,Nut1h	Nut0h,Nut1h,Nut10h	Nut0h,Nut1h	FALSE
1:997652-1002375	Nut0h,Nut1h,Nut10h	Nut0h,Nut1h,Nut10h	Nut0h,Nut1h,Nut10h	FALSE
1:1003606-1006474	Nut0h,Nut1h,Nut10h	Nut0h,Nut1h,Nut10h	Nut0h,Nut1h,Nut10h	FALSE
1:1012350-1012902	Nut0h,Nut1h,Nut10h	Nut0h,Nut1h,Nut10h	Nut0h,Nut1h,Nut10h	FALSE
1:1092079-1096194	Nut0h,Nut1h,Nut10h	Nut0h,Nut1h,Nut10h	Nut0h,Nut1h,Nut10h	FALSE
1:1096518-1098572	Nut0h,Nut1h,Nut10h	Nut0h,Nut1h,Nut10h	Nut0h,Nut1h,Nut10h	FALSE
1:1106076-1106624	Nut0h,Nut1h	Nut0h,Nut1h,Nut10h	Nut0h,Nut1h	FALSE
1:1152862-1154543	Nut0h,Nut1h,Nut10h	Nut0h,Nut1h,Nut10h	Nut0h,Nut1h,Nut10h	TRUE
1:1165035-1166482	Nut0h,Nut1h,Nut10h	Nut0h,Nut1h,Nut10h	Nut0h,Nut1h,Nut10h	FALSE
1:1171529-1174687	Nut0h,Nut1h,Nut10h	Nut0h,Nut1h,Nut10h	Nut0h,Nut1h,Nut10h	FALSE
1:1268256-1269893	Nut0h,Nut1h,Nut10h	Nut0h,Nut1h,Nut10h	Nut0h,Nut1h,Nut10h	FALSE
1:1272369-1274781	Nut0h,Nut1h,Nut10h	Nut0h,Nut1h,Nut10h	Nut0h,Nut1h,Nut10h	FALSE
1:1286520-1288713	Nut0h,Nut1h,Nut10h	Nut0h,Nut1h,Nut10h	Nut0h,Nut1h,Nut10h	FALSE
1:1294487-1296877	Nut0h,Nut1h,Nut10h	Nut0h,Nut1h,Nut10h	Nut0h,Nut1h,Nut10h	FALSE
1:1375616-1377280	Nut0h,Nut1h,Nut10h	Nut0h,Nut1h,Nut10h	Nut0h,Nut1h,Nut10h	FALSE
1:1397052-1397692	Nut0h,Nut1h	Nut0h,Nut1h,Nut10h	Nut0h,Nut1h	FALSE
1:1445842-1446930	Nut0h,Nut1h,Nut10h	Nut0h,Nut1h,Nut10h	Nut0h,Nut1h,Nut10h	FALSE
1:1448235-1450133	Nut0h,Nut1h,Nut10h	Nut0h,Nut1h,Nut10h	Nut0h,Nut1h,Nut10h	FALSE
1:1489804-1491547	Nut0h,Nut1h,Nut10h	Nut0h,Nut1h,Nut10h	Nut0h,Nut1h,Nut10h	FALSE
1:1492475-1495087	Nut0h,Nut1h,Nut10h	Nut0h,Nut1h,Nut10h	Nut0h,Nut1h,Nut10h	FALSE
1:1554927-1555740	Nut0h,Nut1h,Nut10h	Nut0h,Nut1h,Nut10h	Nut0h,Nut1h,Nut10h	FALSE
1:1610111-1610516	Nut0h,Nut1h	Nut0h,Nut1h,Nut10h	Nut0h,Nut1h	FALSE
1:1622317-1625674	Nut0h,Nut1h,Nut10h	Nut0h,Nut1h,Nut10h	Nut0h,Nut1h,Nut10h	FALSE
1:1660163-1660799	Nut0h,Nut1h	Nut0h,Nut1h,Nut10h	Nut0h,Nut1h	FALSE
1:1689057-1692659	Nut0h,Nut1h,Nut10h	Nut0h,Nut1h,Nut10h	Nut0h,Nut1h,Nut10h	FALSE
1:1712950-1713629	Nut0h,Nut1h	Nut0h,Nut1h,Nut10h	Nut0h,Nut1h	FALSE
1:1757104-1759975	Nut0h,Nut1h,Nut10h	Nut0h,Nut1h,Nut10h	Nut0h,Nut1h,Nut10h	FALSE
1:1771611-1773143	Nut0h,Nut1h,Nut10h	Nut0h,Nut1h,Nut10h	Nut0h,Nut1h,Nut10h	FALSE
1:1774564-1775477	Nut0h,Nut1h,Nut10h	Nut0h,Nut1h,Nut10h	Nut0h,Nut1h,Nut10h	FALSE
1:1787333-1789106	Nut0h,Nut1h,Nut10h	Nut0h,Nut1h,Nut10h	Nut0h,Nut1h,Nut10h	FALSE
1:1804556-1807137	Nut0h,Nut1h,Nut10h	Nut0h,Nut1h,Nut10h	Nut0h,Nut1h,Nut10h	FALSE
1:1812481-1816814	Nut0h,Nut1h,Nut10h	Nut0h,Nut1h,Nut10h	Nut0h,Nut1h,Nut10h	FALSE
1:1816931-1817950	Nut0h,Nut1h,Nut10h	Nut0h,Nut1h,Nut10h	Nut0h,Nut1h,Nut10h	FALSE
1:1819683-1821155	Nut0h,Nut1h,Nut10h	Nut0h,Nut1h,Nut10h	Nut0h,Nut1h,Nut10h	FALSE
1:1837226-1841841	Nut0h,Nut1h,Nut10h	Nut0h,Nut1h,Nut10h	Nut0h,Nut1h,Nut10h	TRUE
1:1875091-1875849	Nut0h,Nut1h,Nut10h	Nut0h,Nut1h,Nut10h	Nut0h,Nut1h,Nut10h	FALSE
1:1890892-1892149	Nut0h,Nut1h,Nut10h	Nut0h,Nut1h,Nut10h	Nut0h,Nut1h,Nut10h	FALSE
1:1908163-1909047	Nut0h,Nut1h,Nut10h	Nut0h,Nut1h,Nut10h	Nut0h,Nut1h,Nut10h	FALSE
1:2039566-2040138	Nut0h,Nut1h,Nut10h	Nut0h,Nut1h,Nut10h	Nut0h,Nut1h,Nut10h	FALSE
1:2063472-2067419	Nut0h,Nut1h,Nut10h	Nut0h,Nut1h,Nut10h	Nut0h,Nut1h,Nut10h	FALSE
1:2105564-2106473	Nut0h,Nut1h,Nut10h	Nut0h,Nut1h,Nut10h	Nut0h,Nut1h,Nut10h	FALSE
1:2129861-2131760	Nut0h,Nut1h,Nut10h	Nut0h,Nut1h,Nut10h	Nut0h,Nut1h,Nut10h	FALSE
1:2135634-2136254	Nut0h,Nut1h,Nut10h	Nut0h,Nut1h,Nut10h	Nut0h,Nut1h,Nut10h	FALSE
1:2139396-2140346	Nut0h,Nut1h,Nut10h	Nut0h,Nut1h,Nut10h	Nut0h,Nut1h,Nut10h	FALSE
1:2176381-2179272	Nut0h,Nut1h,Nut10h	Nut0h,Nut1h,Nut10h	Nut0h,Nut1h,Nut10h	FALSE
1:2454934-2456156	Nut0h,Nut1h	Nut0h,Nut1h,Nut10h	Nut0h,Nut1h	FALSE
1:2465859-2467082	Nut0h,Nut1h,Nut10h	Nut0h,Nut1h,Nut10h	Nut0h,Nut1h,Nut10h	FALSE
1:2518369-2519514	Nut0h,Nut1h,Nut10h	Nut0h,Nut1h,Nut10h	Nut0h,Nut1h,Nut10h	FALSE
1:2572782-2575442	Nut0h,Nut1h,Nut10h	Nut0h,Nut1h,Nut10h	Nut0h,Nut1h,Nut10h	FALSE
1:2986859-2987329	Nut0h,Nut1h,Nut10h	Nut0h,Nut1h,Nut10h	Nut0h,Nut1h,Nut10h	FALSE
1:3228860-3230926	Nut0h,Nut1h,Nut10h	Nut0h,Nut1h,Nut10h	Nut0h,Nut1h,Nut10h	FALSE
1:3235551-3237582	Nut0h,Nut1h,Nut10h	Nut0h,Nut1h,Nut10h	Nut0h,Nut1h,Nut10h	FALSE
1:3375647-3376268	Nut0h,Nut1h	Nut0h,Nut1h,Nut10h	Nut0h,Nut1h	FALSE
1:3376473-3378062	Nut0h,Nut1h,Nut10h	Nut0h,Nut1h,Nut10h	Nut0h,Nut1h,Nut10h	FALSE
1:3409550-3410312	Nut0h,Nut1h,Nut10h	Nut0h,Nut1h,Nut10h	Nut0h,Nut1h,Nut10h	FALSE
1:3420367-3421925	Nut0h,Nut1h,Nut10h	Nut0h,Nut1h,Nut10h	Nut0h,Nut1h,Nut10h	FALSE
1:3426031-3427444	Nut0h,Nut1h,Nut10h	Nut0h,Nut1h,Nut10h	Nut0h,Nut1h,Nut10h	FALSE
1:3446967-3448788	Nut0h,Nut1h,Nut10h	Nut0h,Nut1h,Nut10h	Nut0h,Nut1h,Nut10h	FALSE
1:3458588-3461415	Nut0h,Nut1h,Nut10h	Nut0h,Nut1h,Nut10h	Nut0h,Nut1h,Nut10h	FALSE
1:3469877-3470416	Nut0h,Nut1h,Nut10h	Nut0h,Nut1h,Nut10h	Nut0h,Nut1h,Nut10h	FALSE
1:3471456-3472302	Nut0h,Nut1h,Nut10h	Nut0h,Nut1h,Nut10h	Nut0h,Nut1h,Nut10h	FALSE
1:3590263-3592594	Nut0h,Nut1h,Nut10h	Nut0h,Nut1h,Nut10h	Nut0h,Nut1h,Nut10h	FALSE
1:3597015-3598498	Nut0h,Nut1h,Nut10h	Nut0h,Nut1h,Nut10h	Nut0h,Nut1h,Nut10h	TRUE
1:3692637-3693701	Nut0h,Nut1h,Nut10h	Nut0h,Nut1h,Nut10h	Nut0h,Nut1h,Nut10h	FALSE
1:3702136-3702789	Nut0h,Nut1h,Nut10h	Nut0h,Nut1h,Nut10h	Nut0h,Nut1h,Nut10h	FALSE
1:6039982-6041401	Nut0h,Nut1h,Nut10h	Nut0h,Nut1h,Nut10h	Nut0h,Nut1h,Nut10h	FALSE
1:6085209-6086637	Nut0h,Nut1h,Nut10h	Nut0h,Nut1h,Nut10h	Nut0h,Nut1h,Nut10h	FALSE
1:6188131-6188540	Nut0h,Nut1h	Nut0h,Nut1h,Nut10h	Nut0h,Nut1h	FALSE
1:6216618-6218582	Nut0h,Nut1h,Nut10h	Nut0h,Nut1h,Nut10h	Nut0h,Nut1h,Nut10h	FALSE
1:6242749-6244090	Nut0h,Nut1h	Nut0h,Nut1h,Nut10h	Nut0h,Nut1h	FALSE
1:6247855-6258665	Nut0h,Nut1h,Nut10h	Nut0h,Nut1h,Nut10h	Nut0h,Nut1h,Nut10h	FALSE
1:6259953-6260874	Nut0h,Nut1h,Nut10h	Nut0h,Nut1h,Nut10h	Nut0h,Nut1h,Nut10h	FALSE
1:6277968-6288894	Nut0h,Nut1h,Nut10h	Nut0h,Nut1h,Nut10h	Nut0h,Nut1h,Nut10h	FALSE
1:6308806-6310055	Nut0h,Nut1h,Nut10h	Nut0h,Nut1h,Nut10h	Nut0h,Nut1h,Nut10h	FALSE
1:6403941-6404489	Nut0h,Nut1h	Nut0h,Nut1h,Nut10h	Nut0h,Nut1h	FALSE
1:6408461-6409429	Nut0h,Nut1h,Nut10h	Nut0h,Nut1h,Nut10h	Nut0h,Nut1h,Nut10h	FALSE
1:6409859-6415979	Nut0h,Nut1h,Nut10h	Nut0h,Nut1h,Nut10h	Nut0h,Nut1h,Nut10h	FALSE
1:6434178-6434749	Nut0h,Nut1h,Nut10h	Nut0h,Nut1h,Nut10h	Nut0h,Nut1h,Nut10h	FALSE
1:6479360-6481135	Nut0h,Nut1h,Nut10h	Nut0h,Nut1h,Nut10h	Nut0h,Nut1h,Nut10h	FALSE
1:6489658-6491361	Nut0h,Nut1h,Nut10h	Nut0h,Nut1h,Nut10h	Nut0h,Nut1h,Nut10h	FALSE
1:6505968-6511304	Nut0h,Nut1h,Nut10h	Nut0h,Nut1h,Nut10h	Nut0h,Nut1h,Nut10h	FALSE
1:6535040-6535744	Nut0h,Nut1h,Nut10h	Nut0h,Nut1h,Nut10h	Nut0h,Nut1h,Nut10h	FALSE
1:6545968-6547772	Nut0h,Nut1h,Nut10h	Nut0h,Nut1h,Nut10h	Nut0h,Nut1h,Nut10h	FALSE
1:6656958-6665242	Nut0h,Nut1h,Nut10h	Nut0h,Nut1h,Nut10h	Nut0h,Nut1h,Nut10h	FALSE
1:6676693-6678304	Nut0h,Nut1h	Nut0h,Nut1h,Nut10h	Nut0h,Nut1h,Nut10h	FALSE
1:6846182-6846693	Nut0h,Nut1h,Nut10h	Nut0h,Nut1h,Nut10h	Nut0h,Nut1h,Nut10h	FALSE
1:6919485-6921395	Nut0h,Nut1h,Nut10h	Nut0h,Nut1h,Nut10h	Nut0h,Nut1h,Nut10h	FALSE
1:7177241-7178197	Nut0h,Nut1h	Nut0h,Nut1h,Nut10h	Nut0h,Nut1h	FALSE
1:7324922-7327071	Nut0h,Nut1h,Nut10h	Nut0h,Nut1h,Nut10h	Nut0h,Nut1h,Nut10h	FALSE
1:7461250-7464248	Nut0h,Nut1h,Nut10h	Nut0h,Nut1h,Nut10h	Nut0h,Nut1h,Nut10h	FALSE
1:7529521-7532487	Nut0h,Nut1h,Nut10h	Nut0h,Nut1h,Nut10h	Nut0h,Nut1h,Nut10h	FALSE
1:7608069-7611767	Nut0h,Nut1h,Nut10h	Nut0h,Nut1h,Nut10h	Nut0h,Nut1h,Nut10h	FALSE
1:7763772-7765467	Nut0h,Nut1h,Nut10h	Nut0h,Nut1h,Nut10h	Nut0h,Nut1h,Nut10h	FALSE
1:7972682-7973722	Nut0h,Nut1h,Nut10h	Nut0h,Nut1h,Nut10h	Nut0h,Nut1h,Nut10h	FALSE
1:8022378-8023473	Nut0h,Nut1h,Nut10h	Nut0h,Nut1h,Nut10h	Nut0h,Nut1h,Nut10h	FALSE
1:8041613-8042393	Nut0h,Nut1h,Nut10h	Nut0h,Nut1h,Nut10h	Nut0h,Nut1h,Nut10h	FALSE
1:8042589-8043494	Nut0h,Nut1h,Nut10h	Nut0h,Nut1h,Nut10h	Nut0h,Nut1h,Nut10h	FALSE
1:8064023-8085372	Nut0h,Nut1h,Nut10h	Nut0h,Nut1h,Nut10h	Nut0h,Nut1h,Nut10h	FALSE
1:8098379-8109762	Nut0h,Nut1h,Nut10h	Nut0h,Nut1h,Nut10h	Nut0h,Nut1h,Nut10h	FALSE
1:8110241-8112367	Nut0h,Nut1h,Nut10h	Nut0h,Nut1h,Nut10h	Nut0h,Nut1h,Nut10h	FALSE
1:8114444-8123366	Nut0h,Nut1h,Nut10h	Nut0h,Nut1h,Nut10h	Nut0h,Nut1h,Nut10h	FALSE
1:8128724-8161071	Nut0h,Nut1h,Nut10h	Nut0h,Nut1h,Nut10h	Nut0h,Nut1h,Nut10h	FALSE
1:8161315-8161983	Nut0h,Nut1h	Nut0h,Nut1h,Nut10h	Nut0h,Nut1h	FALSE
1:8166553-8168037	Nut0h,Nut1h,Nut10h	Nut0h,Nut1h,Nut10h	Nut0h,Nut1h,Nut10h	FALSE
1:8172139-8184297	Nut0h,Nut1h,Nut10h	Nut0h,Nut1h,Nut10h	Nut0h,Nut1h,Nut10h	FALSE
1:8185721-8186355	Nut0h,Nut1h	Nut0h,Nut1h,Nut10h	Nut0h,Nut1h	FALSE
1:8187589-8190323	Nut0h,Nut1h,Nut10h	Nut0h,Nut1h,Nut10h	Nut0h,Nut1h,Nut10h	FALSE
1:8191796-8195871	Nut0h,Nut1h,Nut10h	Nut0h,Nut1h,Nut10h	Nut0h,Nut1h,Nut10h	FALSE
1:8196557-8199070	Nut0h,Nut1h,Nut10h	Nut0h,Nut1h,Nut10h	Nut0h,Nut1h,Nut10h	FALSE
1:8200917-8202285	Nut0h,Nut1h	Nut0h,Nut1h,Nut10h	Nut0h,Nut1h	FALSE
1:8213738-8216733	Nut0h,Nut1h,Nut10h	Nut0h,Nut1h,Nut10h	Nut0h,Nut1h,Nut10h	FALSE
1:8224386-8236995	Nut0h,Nut1h,Nut10h	Nut0h,Nut1h,Nut10h	Nut0h,Nut1h,Nut10h	FALSE
1:8239709-8246433	Nut0h,Nut1h,Nut10h	Nut0h,Nut1h,Nut10h	Nut0h,Nut1h,Nut10h	FALSE
1:8291864-8292885	Nut0h,Nut1h,Nut10h	Nut0h,Nut1h,Nut10h	Nut0h,Nut1h,Nut10h	FALSE
1:8298686-8300031	Nut0h,Nut1h,Nut10h	Nut0h,Nut1h,Nut10h	Nut0h,Nut1h,Nut10h	FALSE
1:8318654-8320087	Nut0h,Nut1h,Nut10h	Nut0h,Nut1h,Nut10h	Nut0h,Nut1h,Nut10h	FALSE
1:8373539-8375121	Nut0h,Nut1h,Nut10h	Nut0h,Nut1h,Nut10h	Nut0h,Nut1h,Nut10h	FALSE
1:8402885-8404461	Nut0h,Nut1h,Nut10h	Nut0h,Nut1h,Nut10h	Nut0h,Nut1h,Nut10h	FALSE
1:8553776-8555078	Nut0h,Nut1h,Nut10h	Nut0h,Nut1h,Nut10h	Nut0h,Nut1h,Nut10h	FALSE
1:8556261-8556827	Nut0h,Nut1h	Nut0h,Nut1h,Nut10h	Nut0h,Nut1h	FALSE
1:8762634-8764071	Nut0h,Nut1h,Nut10h	Nut0h,Nut1h,Nut10h	Nut0h,Nut1h,Nut10h	FALSE
1:8917959-8918714	Nut0h,Nut1h,Nut10h	Nut0h,Nut1h,Nut10h	Nut0h,Nut1h,Nut10h	FALSE
1:8919005-8919714	Nut0h,Nut1h,Nut10h	Nut0h,Nut1h,Nut10h	Nut0h,Nut1h,Nut10h	FALSE
1:8919924-8937217	Nut0h,Nut1h,Nut10h	Nut0h,Nut1h,Nut10h	Nut0h,Nut1h,Nut10h	FALSE
1:8949203-8951494	Nut0h,Nut1h,Nut10h	Nut0h,Nut1h,Nut10h	Nut0h,Nut1h,Nut10h	FALSE
1:8958712-8964788	Nut0h,Nut1h,Nut10h	Nut0h,Nut1h,Nut10h	Nut0h,Nut1h,Nut10h	FALSE
1:9001362-9002835	Nut0h,Nut1h,Nut10h	Nut0h,Nut1h,Nut10h	Nut0h,Nut1h,Nut10h	FALSE
1:9045539-9048071	Nut0h,Nut1h,Nut10h	Nut0h,Nut1h,Nut10h	Nut0h,Nut1h,Nut10h	FALSE
1:9205003-9205948	Nut0h,Nut1h,Nut10h	Nut0h,Nut1h,Nut10h	Nut0h,Nut1h,Nut10h	FALSE
1:9239858-9244102	Nut0h,Nut1h,Nut10h	Nut0h,Nut1h,Nut10h	Nut0h,Nut1h,Nut10h	FALSE
1:9326877-9327304	Nut0h,Nut1h,Nut10h	Nut0h,Nut1h,Nut10h	Nut0h,Nut1h,Nut10h	FALSE
1:9375670-9376610	Nut0h,Nut1h,Nut10h	Nut0h,Nut1h,Nut10h	Nut0h,Nut1h,Nut10h	FALSE
1:9472844-9474178	Nut0h,Nut1h,Nut10h	Nut0h,Nut1h,Nut10h	Nut0h,Nut1h,Nut10h	FALSE
1:9488162-9490066	Nut0h,Nut1h,Nut10h	Nut0h,Nut1h,Nut10h	Nut0h,Nut1h,Nut10h	FALSE
1:9621061-9621978	Nut0h,Nut1h	Nut0h,Nut1h,Nut10h	Nut0h,Nut1h	FALSE
1:9746889-9748417	Nut0h,Nut1h,Nut10h	Nut0h,Nut1h,Nut10h	Nut0h,Nut1h,Nut10h	FALSE
1:9748982-9750422	Nut0h,Nut1h,Nut10h	Nut0h,Nut1h,Nut10h	Nut0h,Nut1h,Nut10h	FALSE
1:9777229-9780242	Nut0h,Nut1h,Nut10h	Nut0h,Nut1h,Nut10h	Nut0h,Nut1h,Nut10h	FALSE
1:9818575-9819557	Nut0h,Nut1h	Nut0h,Nut1h,Nut10h	Nut0h,Nut1h	FALSE
1:9825830-9827715	Nut0h,Nut1h,Nut10h	Nut0h,Nut1h,Nut10h	Nut0h,Nut1h,Nut10h	FALSE
1:9882247-9883006	Nut0h,Nut1h,Nut10h	Nut0h,Nut1h,Nut10h	Nut0h,Nut1h,Nut10h	FALSE
1:9937780-9939088	Nut0h,Nut1h,Nut10h	Nut0h,Nut1h,Nut10h	Nut0h,Nut1h,Nut10h	FALSE
1:9941514-9942583	Nut0h,Nut1h	Nut0h,Nut1h,Nut10h	Nut0h,Nut1h	FALSE
1:9957627-9960489	Nut0h,Nut1h,Nut10h	Nut0h,Nut1h,Nut10h	Nut0h,Nut1h,Nut10h	FALSE
1:10009993-10010511	Nut0h,Nut1h,Nut10h	Nut0h,Nut1h,Nut10h	Nut0h,Nut1h,Nut10h	FALSE
1:10017896-10020320	Nut0h,Nut1h,Nut10h	Nut0h,Nut1h,Nut10h	Nut0h,Nut1h,Nut10h	FALSE
1:10020636-10021594	Nut0h,Nut1h,Nut10h	Nut0h,Nut1h,Nut10h	Nut0h,Nut1h,Nut10h	FALSE
1:10056957-10058468	Nut0h,Nut1h,Nut10h	Nut0h,Nut1h,Nut10h	Nut0h,Nut1h,Nut10h	FALSE
1:10093928-10094814	Nut0h,Nut1h,Nut10h	Nut0h,Nut1h,Nut10h	Nut0h,Nut1h,Nut10h	FALSE
1:10167395-10169290	Nut0h,Nut1h,Nut10h	Nut0h,Nut1h,Nut10h	Nut0h,Nut1h,Nut10h	FALSE
1:10255356-10255797	Nut0h,Nut1h,Nut10h	Nut0h,Nut1h,Nut10h	Nut0h,Nut1h,Nut10h	FALSE
1:10271585-10272866	Nut0h,Nut1h,Nut10h	Nut0h,Nut1h,Nut10h	Nut0h,Nut1h,Nut10h	FALSE
1:10399483-10400350	Nut0h,Nut1h,Nut10h	Nut0h,Nut1h,Nut10h	Nut0h,Nut1h,Nut10h	FALSE
1:10437652-10438068	Nut0h,Nut1h,Nut10h	Nut0h,Nut1h,Nut10h	Nut0h,Nut1h,Nut10h	FALSE
1:10461140-10462316	Nut0h,Nut1h,Nut10h	Nut0h,Nut1h,Nut10h	Nut0h,Nut1h,Nut10h	FALSE
1:10462468-10464379	Nut0h,Nut1h,Nut10h	Nut0h,Nut1h,Nut10h	Nut0h,Nut1h,Nut10h	FALSE
1:10474858-10475784	Nut0h,Nut1h,Nut10h	Nut0h,Nut1h,Nut10h	Nut0h,Nut1h,Nut10h	FALSE
1:10534217-10536371	Nut0h,Nut1h,Nut10h	Nut0h,Nut1h,Nut10h	Nut0h,Nut1h,Nut10h	FALSE
1:10554888-10555589	Nut0h,Nut1h,Nut10h	Nut0h,Nut1h,Nut10h	Nut0h,Nut1h,Nut10h	FALSE
1:10569840-10571007	Nut0h,Nut1h,Nut10h	Nut0h,Nut1h,Nut10h	Nut0h,Nut1h,Nut10h	FALSE
1:10694227-10695363	Nut0h,Nut1h,Nut10h	Nut0h,Nut1h,Nut10h	Nut0h,Nut1h,Nut10h	FALSE
1:10753745-10754421	Nut0h,Nut1h,Nut10h	Nut0h,Nut1h,Nut10h	Nut0h,Nut1h,Nut10h	FALSE
1:10863800-10865132	Nut0h,Nut1h,Nut10h	Nut0h,Nut1h,Nut10h	Nut0h,Nut1h,Nut10h	FALSE
1:10960530-10962056	Nut0h,Nut1h,Nut10h	Nut0h,Nut1h,Nut10h	Nut0h,Nut1h,Nut10h	FALSE
1:11001954-11002529	Nut0h,Nut1h	Nut0h,Nut1h,Nut10h	Nut0h,Nut1h	FALSE
1:11117226-11119233	Nut0h,Nut1h,Nut10h	Nut0h,Nut1h,Nut10h	Nut0h,Nut1h,Nut10h	FALSE
1:11302068-11302484	Nut0h,Nut1h,Nut10h	Nut0h,Nut1h,Nut10h	Nut0h,Nut1h,Nut10h	FALSE
1:11332559-11335206	Nut0h,Nut1h,Nut10h	Nut0h,Nut1h,Nut10h	Nut0h,Nut1h,Nut10h	FALSE
1:11710417-11711134	Nut0h,Nut1h,Nut10h	Nut0h,Nut1h,Nut10h	Nut0h,Nut1h,Nut10h	FALSE
1:11740087-11741931	Nut0h,Nut1h,Nut10h	Nut0h,Nut1h,Nut10h	Nut0h,Nut1h,Nut10h	FALSE
1:11860557-11861400	Nut0h,Nut1h	Nut0h,Nut1h,Nut10h	Nut0h,Nut1h	FALSE
1:12006020-12007763	Nut0h,Nut1h,Nut10h	Nut0h,Nut1h,Nut10h	Nut0h,Nut1h,Nut10h	FALSE
1:12074089-12075337	Nut0h,Nut1h,Nut10h	Nut0h,Nut1h,Nut10h	Nut0h,Nut1h,Nut10h	FALSE
1:12219332-12221047	Nut0h,Nut1h,Nut10h	Nut0h,Nut1h,Nut10h	Nut0h,Nut1h,Nut10h	FALSE
1:12221299-12222551	Nut0h,Nut1h,Nut10h	Nut0h,Nut1h,Nut10h	Nut0h,Nut1h,Nut10h	FALSE
1:12238117-12238830	Nut0h,Nut1h,Nut10h	Nut0h,Nut1h,Nut10h	Nut0h,Nut1h,Nut10h	FALSE
1:12529981-12530522	Nut0h,Nut1h	Nut0h,Nut1h,Nut10h	Nut0h,Nut1h	FALSE
1:12535022-12536620	Nut0h,Nut1h,Nut10h	Nut0h,Nut1h,Nut10h	Nut0h,Nut1h,Nut10h	FALSE
1:12536904-12542337	Nut0h,Nut1h,Nut10h	Nut0h,Nut1h,Nut10h	Nut0h,Nut1h,Nut10h	FALSE
1:12545380-12547621	Nut0h,Nut1h,Nut10h	Nut0h,Nut1h,Nut10h	Nut0h,Nut1h,Nut10h	FALSE
1:12548155-12549624	Nut0h,Nut1h,Nut10h	Nut0h,Nut1h,Nut10h	Nut0h,Nut1h,Nut10h	FALSE
1:12561398-12562722	Nut0h,Nut1h,Nut10h	Nut0h,Nut1h,Nut10h	Nut0h,Nut1h,Nut10h	FALSE
1:12632348-12635442	Nut0h,Nut1h,Nut10h	Nut0h,Nut1h,Nut10h	Nut0h,Nut1h,Nut10h	FALSE
1:12655603-12658349	Nut0h,Nut1h,Nut10h	Nut0h,Nut1h,Nut10h	Nut0h,Nut1h,Nut10h	FALSE
1:14155519-14156011	Nut0h,Nut1h,Nut10h	Nut0h,Nut1h,Nut10h	Nut0h,Nut1h,Nut10h	FALSE
1:15250166-15251757	Nut0h,Nut1h,Nut10h	Nut0h,Nut1h,Nut10h	Nut0h,Nut1h,Nut10h	FALSE
1:15372456-15373371	Nut0h,Nut1h,Nut10h	Nut0h,Nut1h,Nut10h	Nut0h,Nut1h,Nut10h	TRUE
1:15417090-15417529	Nut0h,Nut1h,Nut10h	Nut0h,Nut1h,Nut10h	Nut0h,Nut1h,Nut10h	FALSE
1:15525275-15525933	Nut0h,Nut1h	Nut0h,Nut1h,Nut10h	Nut0h,Nut1h	FALSE
1:15526237-15528170	Nut0h,Nut1h,Nut10h	Nut0h,Nut1h,Nut10h	Nut0h,Nut1h,Nut10h	FALSE
1:15562191-15564187	Nut0h,Nut1h,Nut10h	Nut0h,Nut1h,Nut10h	Nut0h,Nut1h,Nut10h	FALSE
1:15586112-15588683	Nut0h,Nut1h,Nut10h	Nut0h,Nut1h,Nut10h	Nut0h,Nut1h,Nut10h	FALSE
1:15616537-15617425	Nut0h,Nut1h,Nut10h	Nut0h,Nut1h,Nut10h	Nut0h,Nut1h,Nut10h	FALSE
1:15666194-15667431	Nut0h,Nut1h,Nut10h	Nut0h,Nut1h,Nut10h	Nut0h,Nut1h,Nut10h	FALSE
1:15676024-15684553	Nut0h,Nut1h,Nut10h	Nut0h,Nut1h,Nut10h	Nut0h,Nut1h,Nut10h	FALSE
1:15739341-15740570	Nut0h,Nut1h	Nut0h,Nut1h,Nut10h	Nut0h,Nut1h	FALSE
1:15752211-15754291	Nut0h,Nut1h,Nut10h	Nut0h,Nut1h,Nut10h	Nut0h,Nut1h,Nut10h	FALSE
1:15755391-15756583	Nut0h,Nut1h,Nut10h	Nut0h,Nut1h,Nut10h	Nut0h,Nut1h,Nut10h	FALSE
1:15756841-15758642	Nut0h,Nut1h,Nut10h	Nut0h,Nut1h,Nut10h	Nut0h,Nut1h,Nut10h	FALSE
1:15759022-15759935	Nut0h,Nut1h,Nut10h	Nut0h,Nut1h,Nut10h	Nut0h,Nut1h,Nut10h	FALSE
1:15981467-15982298	Nut0h,Nut1h,Nut10h	Nut0h,Nut1h,Nut10h	Nut0h,Nut1h,Nut10h	FALSE
1:16004633-16005744	Nut0h,Nut1h,Nut10h	Nut0h,Nut1h,Nut10h	Nut0h,Nut1h,Nut10h	FALSE
1:16113065-16115917	Nut0h,Nut1h,Nut10h	Nut0h,Nut1h,Nut10h	Nut0h,Nut1h,Nut10h	FALSE
1:16119936-16128078	Nut0h,Nut1h,Nut10h	Nut0h,Nut1h,Nut10h	Nut0h,Nut1h,Nut10h	FALSE
1:16208903-16210171	Nut0h,Nut1h,Nut10h	Nut0h,Nut1h,Nut10h	Nut0h,Nut1h,Nut10h	FALSE
1:16218560-16220549	Nut0h,Nut1h,Nut10h	Nut0h,Nut1h,Nut10h	Nut0h,Nut1h,Nut10h	FALSE
1:16223298-16224642	Nut0h,Nut1h,Nut10h	Nut0h,Nut1h,Nut10h	Nut0h,Nut1h,Nut10h	FALSE
1:16241698-16244516	Nut0h,Nut1h,Nut10h	Nut0h,Nut1h,Nut10h	Nut0h,Nut1h,Nut10h	TRUE
1:16249917-16250658	Nut0h,Nut1h,Nut10h	Nut0h,Nut1h,Nut10h	Nut0h,Nut1h,Nut10h	FALSE
1:16263802-16264383	Nut0h,Nut1h	Nut0h,Nut1h	Nut0h,Nut1h,Nut10h	FALSE
1:16275424-16281200	Nut0h,Nut1h,Nut10h	Nut0h,Nut1h,Nut10h	Nut0h,Nut1h,Nut10h	FALSE
1:16301242-16303374	Nut0h,Nut1h,Nut10h	Nut0h,Nut1h,Nut10h	Nut0h,Nut1h,Nut10h	FALSE
1:16338868-16340295	Nut0h,Nut1h,Nut10h	Nut0h,Nut1h,Nut10h	Nut0h,Nut1h,Nut10h	FALSE
1:16375019-16376030	Nut0h,Nut1h,Nut10h	Nut0h,Nut1h,Nut10h	Nut0h,Nut1h,Nut10h	FALSE
1:16401136-16404155	Nut0h,Nut1h,Nut10h	Nut0h,Nut1h,Nut10h	Nut0h,Nut1h,Nut10h	FALSE
1:16408396-16409695	Nut0h,Nut1h	Nut0h,Nut1h,Nut10h	Nut0h,Nut1h	FALSE
1:16448348-16450811	Nut0h,Nut1h,Nut10h	Nut0h,Nut1h,Nut10h	Nut0h,Nut1h,Nut10h	FALSE
1:16451006-16451782	Nut0h,Nut1h,Nut10h	Nut0h,Nut1h,Nut10h	Nut0h,Nut1h,Nut10h	FALSE
1:16452063-16453636	Nut0h,Nut1h,Nut10h	Nut0h,Nut1h,Nut10h	Nut0h,Nut1h,Nut10h	FALSE
1:16488503-16489565	Nut0h,Nut1h,Nut10h	Nut0h,Nut1h,Nut10h	Nut0h,Nut1h,Nut10h	FALSE
1:16490146-16492343	Nut0h,Nut1h,Nut10h	Nut0h,Nut1h,Nut10h	Nut0h,Nut1h,Nut10h	FALSE
1:16493560-16495656	Nut0h,Nut1h,Nut10h	Nut0h,Nut1h,Nut10h	Nut0h,Nut1h,Nut10h	FALSE
1:16497984-16503592	Nut0h,Nut1h,Nut10h	Nut0h,Nut1h,Nut10h	Nut0h,Nut1h,Nut10h	FALSE
1:16504884-16511847	Nut0h,Nut1h,Nut10h	Nut0h,Nut1h,Nut10h	Nut0h,Nut1h,Nut10h	TRUE
1:16513537-16516135	Nut0h,Nut1h,Nut10h	Nut0h,Nut1h,Nut10h	Nut0h,Nut1h,Nut10h	FALSE
1:16531122-16535690	Nut0h,Nut1h,Nut10h	Nut0h,Nut1h,Nut10h	Nut0h,Nut1h,Nut10h	FALSE
1:16536255-16536830	Nut0h,Nut1h	Nut0h,Nut1h,Nut10h	Nut0h,Nut1h	FALSE
1:16542859-16544523	Nut0h,Nut1h,Nut10h	Nut0h,Nut1h,Nut10h	Nut0h,Nut1h,Nut10h	FALSE
1:16650699-16651652	Nut0h,Nut1h,Nut10h	Nut0h,Nut1h,Nut10h	Nut0h,Nut1h,Nut10h	FALSE
1:16673628-16674437	Nut0h,Nut1h	Nut0h,Nut1h,Nut10h	Nut0h,Nut1h	FALSE
1:16692457-16693541	Nut0h,Nut1h,Nut10h	Nut0h,Nut1h,Nut10h	Nut0h,Nut1h,Nut10h	FALSE
1:16694633-16695309	Nut0h,Nut1h,Nut10h	Nut0h,Nut1h,Nut10h	Nut0h,Nut1h,Nut10h	FALSE
1:16697228-16699647	Nut0h,Nut1h,Nut10h	Nut0h,Nut1h,Nut10h	Nut0h,Nut1h,Nut10h	FALSE
1:16700431-16704429	Nut0h,Nut1h,Nut10h	Nut0h,Nut1h,Nut10h	Nut0h,Nut1h,Nut10h	FALSE
1:16721760-16724284	Nut0h,Nut1h,Nut10h	Nut0h,Nut1h,Nut10h	Nut0h,Nut1h,Nut10h	TRUE
1:16818832-16820176	Nut0h,Nut1h,Nut10h	Nut0h,Nut1h,Nut10h	Nut0h,Nut1h,Nut10h	TRUE
1:16841425-16842409	Nut0h,Nut1h,Nut10h	Nut0h,Nut1h,Nut10h	Nut0h,Nut1h,Nut10h	FALSE
1:16860739-16862080	Nut0h,Nut1h,Nut10h	Nut0h,Nut1h,Nut10h	Nut0h,Nut1h,Nut10h	FALSE
1:16870891-16872409	Nut0h,Nut1h,Nut10h	Nut0h,Nut1h,Nut10h	Nut0h,Nut1h,Nut10h	FALSE
1:16912115-16912555	Nut0h,Nut1h,Nut10h	Nut0h,Nut1h,Nut10h	Nut0h,Nut1h,Nut10h	FALSE
1:16939011-16940665	Nut0h,Nut1h,Nut10h	Nut0h,Nut1h,Nut10h	Nut0h,Nut1h,Nut10h	FALSE
1:16946331-16948677	Nut0h,Nut1h,Nut10h	Nut0h,Nut1h,Nut10h	Nut0h,Nut1h,Nut10h	FALSE
1:16950476-16951424	Nut0h,Nut1h,Nut10h	Nut0h,Nut1h,Nut10h	Nut0h,Nut1h,Nut10h	FALSE
1:16982938-16985562	Nut0h,Nut1h,Nut10h	Nut0h,Nut1h,Nut10h	Nut0h,Nut1h,Nut10h	FALSE
1:17021271-17021839	Nut0h,Nut1h	Nut0h,Nut1h,Nut10h	Nut0h,Nut1h	FALSE
1:17024104-17029795	Nut0h,Nut1h,Nut10h	Nut0h,Nut1h,Nut10h	Nut0h,Nut1h,Nut10h	FALSE
1:17030050-17031663	Nut0h,Nut1h,Nut10h	Nut0h,Nut1h,Nut10h	Nut0h,Nut1h,Nut10h	FALSE
1:17033374-17036419	Nut0h,Nut1h,Nut10h	Nut0h,Nut1h,Nut10h	Nut0h,Nut1h,Nut10h	FALSE
1:17053884-17055459	Nut0h,Nut1h,Nut10h	Nut0h,Nut1h,Nut10h	Nut0h,Nut1h,Nut10h	FALSE
1:17065786-17069489	Nut0h,Nut1h,Nut10h	Nut0h,Nut1h,Nut10h	Nut0h,Nut1h,Nut10h	FALSE
1:17076092-17077568	Nut0h,Nut1h,Nut10h	Nut0h,Nut1h,Nut10h	Nut0h,Nut1h,Nut10h	FALSE
1:17198705-17200561	Nut0h,Nut1h,Nut10h	Nut0h,Nut1h,Nut10h	Nut0h,Nut1h,Nut10h	FALSE
1:17201549-17201925	Nut0h,Nut1h,Nut10h	Nut0h,Nut1h,Nut10h	Nut0h,Nut1h,Nut10h	FALSE
1:17226833-17228324	Nut0h,Nut1h,Nut10h	Nut0h,Nut1h,Nut10h	Nut0h,Nut1h,Nut10h	FALSE
1:17229020-17233297	Nut0h,Nut1h,Nut10h	Nut0h,Nut1h,Nut10h	Nut0h,Nut1h,Nut10h	FALSE
1:17239316-17242232	Nut0h,Nut1h,Nut10h	Nut0h,Nut1h,Nut10h	Nut0h,Nut1h,Nut10h	FALSE
1:17286515-17288349	Nut0h,Nut1h,Nut10h	Nut0h,Nut1h,Nut10h	Nut0h,Nut1h,Nut10h	FALSE
1:17330279-17331086	Nut0h,Nut1h,Nut10h	Nut0h,Nut1h,Nut10h	Nut0h,Nut1h,Nut10h	FALSE
1:17373082-17374607	Nut0h,Nut1h,Nut10h	Nut0h,Nut1h,Nut10h	Nut0h,Nut1h,Nut10h	FALSE
1:17516723-17518122	Nut0h,Nut1h,Nut10h	Nut0h,Nut1h,Nut10h	Nut0h,Nut1h,Nut10h	FALSE
1:17534151-17535314	Nut0h,Nut1h,Nut10h	Nut0h,Nut1h,Nut10h	Nut0h,Nut1h,Nut10h	FALSE
1:17559158-17560652	Nut0h,Nut1h,Nut10h	Nut0h,Nut1h,Nut10h	Nut0h,Nut1h,Nut10h	FALSE
1:17673991-17675922	Nut0h,Nut1h,Nut10h	Nut0h,Nut1h,Nut10h	Nut0h,Nut1h,Nut10h	FALSE
1:17758042-17759287	Nut0h,Nut1h,Nut10h	Nut0h,Nut1h,Nut10h	Nut0h,Nut1h,Nut10h	FALSE
1:17813792-17816631	Nut0h,Nut1h,Nut10h	Nut0h,Nut1h,Nut10h	Nut0h,Nut1h,Nut10h	FALSE
1:17817773-17819094	Nut0h,Nut1h,Nut10h	Nut0h,Nut1h,Nut10h	Nut0h,Nut1h,Nut10h	FALSE
1:17820163-17820827	Nut0h,Nut1h	Nut0h,Nut1h,Nut10h	Nut0h,Nut1h	FALSE
1:17846235-17847423	Nut0h,Nut1h,Nut10h	Nut0h,Nut1h,Nut10h	Nut0h,Nut1h,Nut10h	FALSE
1:17857696-17859114	Nut0h,Nut1h,Nut10h	Nut0h,Nut1h,Nut10h	Nut0h,Nut1h,Nut10h	FALSE
1:17879456-17881486	Nut0h,Nut1h,Nut10h	Nut0h,Nut1h,Nut10h	Nut0h,Nut1h,Nut10h	FALSE
1:17894851-17897525	Nut0h,Nut1h,Nut10h	Nut0h,Nut1h,Nut10h	Nut0h,Nut1h,Nut10h	FALSE
1:17902353-17903009	Nut0h,Nut1h	Nut0h,Nut1h,Nut10h	Nut0h,Nut1h	FALSE
1:17914041-17915351	Nut0h,Nut1h,Nut10h	Nut0h,Nut1h,Nut10h	Nut0h,Nut1h,Nut10h	FALSE
1:19212349-19213317	Nut0h,Nut1h,Nut10h	Nut0h,Nut1h,Nut10h	Nut0h,Nut1h,Nut10h	FALSE
1:19239456-19242068	Nut0h,Nut1h,Nut10h	Nut0h,Nut1h,Nut10h	Nut0h,Nut1h,Nut10h	FALSE
1:19248262-19249960	Nut0h,Nut1h,Nut10h	Nut0h,Nut1h,Nut10h	Nut0h,Nut1h,Nut10h	TRUE
1:19252256-19256282	Nut0h,Nut1h,Nut10h	Nut0h,Nut1h,Nut10h	Nut0h,Nut1h,Nut10h	FALSE
1:19264796-19270215	Nut0h,Nut1h,Nut10h	Nut0h,Nut1h,Nut10h	Nut0h,Nut1h,Nut10h	FALSE
1:19277452-19278598	Nut0h,Nut1h,Nut10h	Nut0h,Nut1h,Nut10h	Nut0h,Nut1h,Nut10h	FALSE
1:19281668-19282202	Nut0h,Nut1h,Nut10h	Nut0h,Nut1h,Nut10h	Nut0h,Nut1h,Nut10h	FALSE
1:19335255-19338904	Nut0h,Nut1h,Nut10h	Nut0h,Nut1h,Nut10h	Nut0h,Nut1h,Nut10h	FALSE
1:19392514-19394133	Nut0h,Nut1h,Nut10h	Nut0h,Nut1h,Nut10h	Nut0h,Nut1h,Nut10h	FALSE
1:19641477-19642451	Nut0h,Nut1h,Nut10h	Nut0h,Nut1h,Nut10h	Nut0h,Nut1h,Nut10h	FALSE
1:19662704-19664870	Nut0h,Nut1h,Nut10h	Nut0h,Nut1h,Nut10h	Nut0h,Nut1h,Nut10h	FALSE
1:19667546-19668598	Nut0h,Nut1h,Nut10h	Nut0h,Nut1h,Nut10h	Nut0h,Nut1h,Nut10h	FALSE
1:19756204-19757568	Nut0h,Nut1h,Nut10h	Nut0h,Nut1h,Nut10h	Nut0h,Nut1h,Nut10h	FALSE
1:19766596-19768045	Nut0h,Nut1h,Nut10h	Nut0h,Nut1h,Nut10h	Nut0h,Nut1h,Nut10h	FALSE
1:19810185-19811406	Nut0h,Nut1h,Nut10h	Nut0h,Nut1h,Nut10h	Nut0h,Nut1h,Nut10h	FALSE
1:19969254-19973355	Nut0h,Nut1h,Nut10h	Nut0h,Nut1h,Nut10h	Nut0h,Nut1h,Nut10h	FALSE
1:19974085-19975620	Nut0h,Nut1h,Nut10h	Nut0h,Nut1h,Nut10h	Nut0h,Nut1h,Nut10h	FALSE
1:19976607-19977867	Nut0h,Nut1h,Nut10h	Nut0h,Nut1h,Nut10h	Nut0h,Nut1h,Nut10h	FALSE
1:19979566-19981203	Nut0h,Nut1h,Nut10h	Nut0h,Nut1h,Nut10h	Nut0h,Nut1h,Nut10h	FALSE
1:19984686-19985686	Nut0h,Nut1h,Nut10h	Nut0h,Nut1h,Nut10h	Nut0h,Nut1h,Nut10h	FALSE
1:20091455-20093353	Nut0h,Nut1h,Nut10h	Nut0h,Nut1h,Nut10h	Nut0h,Nut1h,Nut10h	FALSE
1:20251224-20252778	Nut0h,Nut1h,Nut10h	Nut0h,Nut1h,Nut10h	Nut0h,Nut1h,Nut10h	FALSE
1:20802666-20803212	Nut0h,Nut1h	Nut0h,Nut1h,Nut10h	Nut0h,Nut1h	FALSE
1:20929670-20931270	Nut0h,Nut1h,Nut10h	Nut0h,Nut1h,Nut10h	Nut0h,Nut1h,Nut10h	FALSE
1:21022977-21025551	Nut0h,Nut1h,Nut10h	Nut0h,Nut1h,Nut10h	Nut0h,Nut1h,Nut10h	FALSE
1:21051275-21053361	Nut0h,Nut1h,Nut10h	Nut0h,Nut1h,Nut10h	Nut0h,Nut1h,Nut10h	FALSE
1:21053764-21055375	Nut0h,Nut1h,Nut10h	Nut0h,Nut1h,Nut10h	Nut0h,Nut1h,Nut10h	FALSE
1:21577966-21579854	Nut0h,Nut1h,Nut10h	Nut0h,Nut1h,Nut10h	Nut0h,Nut1h,Nut10h	FALSE
1:21587112-21590818	Nut0h,Nut1h,Nut10h	Nut0h,Nut1h,Nut10h	Nut0h,Nut1h,Nut10h	FALSE
1:21594800-21595714	Nut0h,Nut1h,Nut10h	Nut0h,Nut1h,Nut10h	Nut0h,Nut1h,Nut10h	FALSE
1:21606499-21607289	Nut0h,Nut1h	Nut0h,Nut1h,Nut10h	Nut0h,Nut1h	FALSE
1:21615918-21617777	Nut0h,Nut1h,Nut10h	Nut0h,Nut1h,Nut10h	Nut0h,Nut1h,Nut10h	FALSE
1:21629234-21630298	Nut0h,Nut1h,Nut10h	Nut0h,Nut1h,Nut10h	Nut0h,Nut1h,Nut10h	FALSE
1:21648826-21654329	Nut0h,Nut1h,Nut10h	Nut0h,Nut1h,Nut10h	Nut0h,Nut1h,Nut10h	FALSE
1:21660196-21663405	Nut0h,Nut1h,Nut10h	Nut0h,Nut1h,Nut10h	Nut0h,Nut1h,Nut10h	FALSE
1:21948511-21950067	Nut0h,Nut1h,Nut10h	Nut0h,Nut1h,Nut10h	Nut0h,Nut1h,Nut10h	FALSE
1:21964383-21966410	Nut0h,Nut1h,Nut10h	Nut0h,Nut1h,Nut10h	Nut0h,Nut1h,Nut10h	FALSE
1:21977891-21978651	Nut0h,Nut1h	Nut0h,Nut1h,Nut10h	Nut0h,Nut1h	FALSE
1:22090767-22092351	Nut0h,Nut1h,Nut10h	Nut0h,Nut1h,Nut10h	Nut0h,Nut1h,Nut10h	FALSE
1:22107154-22108295	Nut0h,Nut1h,Nut10h	Nut0h,Nut1h,Nut10h	Nut0h,Nut1h,Nut10h	TRUE
1:22231082-22231503	Nut0h,Nut1h	Nut0h,Nut1h,Nut10h	Nut0h,Nut1h	FALSE
1:22246051-22247766	Nut0h,Nut1h,Nut10h	Nut0h,Nut1h,Nut10h	Nut0h,Nut1h,Nut10h	FALSE
1:22323809-22324839	Nut0h,Nut1h,Nut10h	Nut0h,Nut1h,Nut10h	Nut0h,Nut1h,Nut10h	FALSE
1:22380153-22381145	Nut0h,Nut1h,Nut10h	Nut0h,Nut1h,Nut10h	Nut0h,Nut1h,Nut10h	FALSE
1:22659417-22660121	Nut0h,Nut1h	Nut0h,Nut1h,Nut10h	Nut0h,Nut1h	FALSE
1:22777483-22779476	Nut0h,Nut1h,Nut10h	Nut0h,Nut1h,Nut10h	Nut0h,Nut1h,Nut10h	FALSE
1:23065153-23067102	Nut0h,Nut1h,Nut10h	Nut0h,Nut1h,Nut10h	Nut0h,Nut1h,Nut10h	FALSE
1:23152203-23154045	Nut0h,Nut1h,Nut10h	Nut0h,Nut1h,Nut10h	Nut0h,Nut1h,Nut10h	FALSE
1:23155507-23156319	Nut0h,Nut1h,Nut10h	Nut0h,Nut1h,Nut10h	Nut0h,Nut1h,Nut10h	FALSE
1:23302462-23303090	Nut0h,Nut1h	Nut0h,Nut1h,Nut10h	Nut0h,Nut1h	FALSE
1:23493672-23497231	Nut0h,Nut1h,Nut10h	Nut0h,Nut1h,Nut10h	Nut0h,Nut1h,Nut10h	FALSE
1:23543155-23544382	Nut0h,Nut1h,Nut10h	Nut0h,Nut1h,Nut10h	Nut0h,Nut1h,Nut10h	FALSE
1:23609375-23610301	Nut0h,Nut1h	Nut0h,Nut1h,Nut10h	Nut0h,Nut1h	FALSE
1:23660254-23661003	Nut0h,Nut1h,Nut10h	Nut0h,Nut1h,Nut10h	Nut0h,Nut1h,Nut10h	FALSE
1:23666787-23668374	Nut0h,Nut1h,Nut10h	Nut0h,Nut1h,Nut10h	Nut0h,Nut1h,Nut10h	FALSE
1:23668648-23669759	Nut0h,Nut1h,Nut10h	Nut0h,Nut1h,Nut10h	Nut0h,Nut1h,Nut10h	FALSE
1:23727138-23731249	Nut0h,Nut1h,Nut10h	Nut0h,Nut1h,Nut10h	Nut0h,Nut1h,Nut10h	FALSE
1:23805470-23806172	Nut0h,Nut1h,Nut10h	Nut0h,Nut1h,Nut10h	Nut0h,Nut1h,Nut10h	FALSE
1:23823663-23824417	Nut0h,Nut1h,Nut10h	Nut0h,Nut1h,Nut10h	Nut0h,Nut1h,Nut10h	FALSE
1:23860813-23861850	Nut0h,Nut1h,Nut10h	Nut0h,Nut1h,Nut10h	Nut0h,Nut1h,Nut10h	FALSE
1:23865399-23866891	Nut0h,Nut1h,Nut10h	Nut0h,Nut1h,Nut10h	Nut0h,Nut1h,Nut10h	FALSE
1:24191355-24192880	Nut0h,Nut1h,Nut10h	Nut0h,Nut1h,Nut10h	Nut0h,Nut1h,Nut10h	TRUE
1:24287133-24289144	Nut0h,Nut1h,Nut10h	Nut0h,Nut1h,Nut10h	Nut0h,Nut1h,Nut10h	FALSE
1:24303492-24305936	Nut0h,Nut1h,Nut10h	Nut0h,Nut1h,Nut10h	Nut0h,Nut1h,Nut10h	FALSE
1:24344325-24346454	Nut0h,Nut1h,Nut10h	Nut0h,Nut1h,Nut10h	Nut0h,Nut1h,Nut10h	FALSE
1:24373194-24374476	Nut0h,Nut1h,Nut10h	Nut0h,Nut1h,Nut10h	Nut0h,Nut1h,Nut10h	FALSE
1:24433991-24436228	Nut0h,Nut1h,Nut10h	Nut0h,Nut1h,Nut10h	Nut0h,Nut1h,Nut10h	FALSE
1:24476115-24477386	Nut0h,Nut1h,Nut10h	Nut0h,Nut1h,Nut10h	Nut0h,Nut1h,Nut10h	FALSE
1:24609890-24611733	Nut0h,Nut1h,Nut10h	Nut0h,Nut1h,Nut10h	Nut0h,Nut1h,Nut10h	FALSE
1:24690546-24692896	Nut0h,Nut1h,Nut10h	Nut0h,Nut1h,Nut10h	Nut0h,Nut1h,Nut10h	FALSE
1:24842072-24842983	Nut0h,Nut1h,Nut10h	Nut0h,Nut1h,Nut10h	Nut0h,Nut1h,Nut10h	FALSE
1:24862689-24863563	Nut0h,Nut1h,Nut10h	Nut0h,Nut1h,Nut10h	Nut0h,Nut1h,Nut10h	FALSE
1:24867509-24868126	Nut0h,Nut1h,Nut10h	Nut0h,Nut1h,Nut10h	Nut0h,Nut1h,Nut10h	FALSE
1:24967908-24968948	Nut0h,Nut1h,Nut10h	Nut0h,Nut1h,Nut10h	Nut0h,Nut1h,Nut10h	FALSE
1:24970677-24972540	Nut0h,Nut1h,Nut10h	Nut0h,Nut1h,Nut10h	Nut0h,Nut1h,Nut10h	FALSE
1:24983459-24984194	Nut0h,Nut1h	Nut0h,Nut1h	Nut0h,Nut1h,Nut10h	FALSE
1:25030952-25033905	Nut0h,Nut1h,Nut10h	Nut0h,Nut1h,Nut10h	Nut0h,Nut1h,Nut10h	FALSE
1:25040814-25042223	Nut0h,Nut1h,Nut10h	Nut0h,Nut1h,Nut10h	Nut0h,Nut1h,Nut10h	FALSE
1:25050499-25051878	Nut0h,Nut1h,Nut10h	Nut0h,Nut1h,Nut10h	Nut0h,Nut1h,Nut10h	FALSE
1:25070267-25070817	Nut0h,Nut1h	Nut0h,Nut1h,Nut10h	Nut0h,Nut1h	FALSE
1:25174739-25175348	Nut0h,Nut1h	Nut0h,Nut1h,Nut10h	Nut0h,Nut1h	FALSE
1:25254805-25257550	Nut0h,Nut1h,Nut10h	Nut0h,Nut1h,Nut10h	Nut0h,Nut1h,Nut10h	FALSE
1:25493537-25494528	Nut0h,Nut1h,Nut10h	Nut0h,Nut1h,Nut10h	Nut0h,Nut1h,Nut10h	FALSE
1:25561447-25562065	Nut0h,Nut1h,Nut10h	Nut0h,Nut1h,Nut10h	Nut0h,Nut1h,Nut10h	FALSE
1:25562561-25569685	Nut0h,Nut1h,Nut10h	Nut0h,Nut1h,Nut10h	Nut0h,Nut1h,Nut10h	FALSE
1:25593253-25593393	Nut0h,Nut1h,Nut10h	Nut0h,Nut1h,Nut10h	Nut0h,Nut1h,Nut10h	FALSE
1:25594517-25594913	Nut0h,Nut1h,Nut10h	Nut0h,Nut1h,Nut10h	Nut0h,Nut1h,Nut10h	FALSE
1:25669759-25670895	Nut0h,Nut1h,Nut10h	Nut0h,Nut1h,Nut10h	Nut0h,Nut1h,Nut10h	FALSE
1:25882515-25883285	Nut0h,Nut1h,Nut10h	Nut0h,Nut1h,Nut10h	Nut0h,Nut1h,Nut10h	FALSE
1:25893067-25896452	Nut0h,Nut1h,Nut10h	Nut0h,Nut1h,Nut10h	Nut0h,Nut1h,Nut10h	FALSE
1:26034319-26035418	Nut0h,Nut1h,Nut10h	Nut0h,Nut1h,Nut10h	Nut0h,Nut1h,Nut10h	FALSE
1:26163311-26165832	Nut0h,Nut1h,Nut10h	Nut0h,Nut1h,Nut10h	Nut0h,Nut1h,Nut10h	FALSE
1:26215253-26220870	Nut0h,Nut1h,Nut10h	Nut0h,Nut1h,Nut10h	Nut0h,Nut1h,Nut10h	FALSE
1:26221145-26221884	Nut0h,Nut1h,Nut10h	Nut0h,Nut1h,Nut10h	Nut0h,Nut1h,Nut10h	FALSE
1:26222208-26223703	Nut0h,Nut1h,Nut10h	Nut0h,Nut1h,Nut10h	Nut0h,Nut1h,Nut10h	FALSE
1:26230019-26230865	Nut0h,Nut1h,Nut10h	Nut0h,Nut1h,Nut10h	Nut0h,Nut1h,Nut10h	FALSE
1:26361268-26363468	Nut0h,Nut1h,Nut10h	Nut0h,Nut1h,Nut10h	Nut0h,Nut1h,Nut10h	FALSE
1:26438790-26439810	Nut0h,Nut1h,Nut10h	Nut0h,Nut1h,Nut10h	Nut0h,Nut1h,Nut10h	FALSE
1:26449628-26450547	Nut0h,Nut1h,Nut10h	Nut0h,Nut1h,Nut10h	Nut0h,Nut1h,Nut10h	FALSE
1:26488181-26488897	Nut0h,Nut1h,Nut10h	Nut0h,Nut1h,Nut10h	Nut0h,Nut1h,Nut10h	FALSE
1:26490507-26491441	Nut0h,Nut1h,Nut10h	Nut0h,Nut1h,Nut10h	Nut0h,Nut1h,Nut10h	FALSE
1:26561566-26565562	Nut0h,Nut1h,Nut10h	Nut0h,Nut1h,Nut10h	Nut0h,Nut1h,Nut10h	FALSE
1:26677201-26679567	Nut0h,Nut1h,Nut10h	Nut0h,Nut1h,Nut10h	Nut0h,Nut1h,Nut10h	FALSE
1:26704151-26705121	Nut0h,Nut1h,Nut10h	Nut0h,Nut1h,Nut10h	Nut0h,Nut1h,Nut10h	FALSE
1:26713699-26714025	Nut0h,Nut1h	Nut0h,Nut1h,Nut10h	Nut0h,Nut1h	FALSE
1:26762286-26762992	Nut0h,Nut1h,Nut10h	Nut0h,Nut1h,Nut10h	Nut0h,Nut1h,Nut10h	FALSE
1:26826466-26828752	Nut0h,Nut1h,Nut10h	Nut0h,Nut1h,Nut10h	Nut0h,Nut1h,Nut10h	FALSE
1:26868023-26868747	Nut0h,Nut1h	Nut0h,Nut1h,Nut10h	Nut0h,Nut1h	FALSE
1:27030437-27034205	Nut0h,Nut1h,Nut10h	Nut0h,Nut1h,Nut10h	Nut0h,Nut1h,Nut10h	FALSE
1:27049513-27050910	Nut0h,Nut1h,Nut10h	Nut0h,Nut1h,Nut10h	Nut0h,Nut1h,Nut10h	FALSE
1:27079305-27081474	Nut0h,Nut1h,Nut10h	Nut0h,Nut1h,Nut10h	Nut0h,Nut1h,Nut10h	FALSE
1:27198424-27200132	Nut0h,Nut1h,Nut10h	Nut0h,Nut1h,Nut10h	Nut0h,Nut1h,Nut10h	FALSE
1:27247404-27251144	Nut0h,Nut1h,Nut10h	Nut0h,Nut1h,Nut10h	Nut0h,Nut1h,Nut10h	FALSE
1:27265531-27266570	Nut0h,Nut1h	Nut0h,Nut1h	Nut0h,Nut1h,Nut10h	FALSE
1:27315761-27330172	Nut0h,Nut1h,Nut10h	Nut0h,Nut1h,Nut10h	Nut0h,Nut1h,Nut10h	FALSE
1:27357254-27358794	Nut0h,Nut1h,Nut10h	Nut0h,Nut1h,Nut10h	Nut0h,Nut1h,Nut10h	FALSE
1:27359488-27360385	Nut0h,Nut1h	Nut0h,Nut1h,Nut10h	Nut0h,Nut1h	FALSE
1:27425486-27427558	Nut0h,Nut1h,Nut10h	Nut0h,Nut1h,Nut10h	Nut0h,Nut1h,Nut10h	FALSE
1:27431593-27433490	Nut0h,Nut1h,Nut10h	Nut0h,Nut1h,Nut10h	Nut0h,Nut1h,Nut10h	FALSE
1:27448243-27450274	Nut0h,Nut1h,Nut10h	Nut0h,Nut1h,Nut10h	Nut0h,Nut1h,Nut10h	FALSE
1:27464311-27465122	Nut0h,Nut1h	Nut0h,Nut1h,Nut10h	Nut0h,Nut1h	FALSE
1:27468139-27469156	Nut0h,Nut1h,Nut10h	Nut0h,Nut1h,Nut10h	Nut0h,Nut1h,Nut10h	FALSE
1:27479295-27482757	Nut0h,Nut1h,Nut10h	Nut0h,Nut1h,Nut10h	Nut0h,Nut1h,Nut10h	FALSE
1:27518084-27519858	Nut0h,Nut1h,Nut10h	Nut0h,Nut1h,Nut10h	Nut0h,Nut1h,Nut10h	FALSE
1:27627208-27628321	Nut0h,Nut1h,Nut10h	Nut0h,Nut1h,Nut10h	Nut0h,Nut1h,Nut10h	FALSE
1:27665176-27666120	Nut0h,Nut1h	Nut0h,Nut1h,Nut10h	Nut0h,Nut1h	FALSE
1:27683133-27684221	Nut0h,Nut1h,Nut10h	Nut0h,Nut1h,Nut10h	Nut0h,Nut1h,Nut10h	FALSE
1:27790187-27791671	Nut0h,Nut1h,Nut10h	Nut0h,Nut1h,Nut10h	Nut0h,Nut1h,Nut10h	FALSE
1:27793980-27795373	Nut0h,Nut1h,Nut10h	Nut0h,Nut1h,Nut10h	Nut0h,Nut1h,Nut10h	FALSE
1:27830397-27831616	Nut0h,Nut1h,Nut10h	Nut0h,Nut1h,Nut10h	Nut0h,Nut1h,Nut10h	FALSE
1:27844307-27845368	Nut0h,Nut1h,Nut10h	Nut0h,Nut1h,Nut10h	Nut0h,Nut1h,Nut10h	FALSE
1:27858757-27859653	Nut0h,Nut1h,Nut10h	Nut0h,Nut1h,Nut10h	Nut0h,Nut1h,Nut10h	FALSE
1:27863012-27874389	Nut0h,Nut1h,Nut10h	Nut0h,Nut1h,Nut10h	Nut0h,Nut1h,Nut10h	TRUE
1:27904066-27905016	Nut0h,Nut1h	Nut0h,Nut1h,Nut10h	Nut0h,Nut1h,Nut10h	FALSE
1:27924862-27926103	Nut0h,Nut1h,Nut10h	Nut0h,Nut1h,Nut10h	Nut0h,Nut1h,Nut10h	FALSE
1:27926630-27927499	Nut0h,Nut1h,Nut10h	Nut0h,Nut1h,Nut10h	Nut0h,Nut1h,Nut10h	FALSE
1:27932841-27934237	Nut0h,Nut1h,Nut10h	Nut0h,Nut1h,Nut10h	Nut0h,Nut1h,Nut10h	FALSE
1:27976341-27978496	Nut0h,Nut1h,Nut10h	Nut0h,Nut1h,Nut10h	Nut0h,Nut1h,Nut10h	FALSE
1:27984721-27987593	Nut0h,Nut1h,Nut10h	Nut0h,Nut1h,Nut10h	Nut0h,Nut1h,Nut10h	FALSE
1:27988815-27989832	Nut0h,Nut1h,Nut10h	Nut0h,Nut1h,Nut10h	Nut0h,Nut1h,Nut10h	FALSE
1:27993318-27994568	Nut0h,Nut1h,Nut10h	Nut0h,Nut1h,Nut10h	Nut0h,Nut1h,Nut10h	FALSE
1:28158045-28159801	Nut0h,Nut1h,Nut10h	Nut0h,Nut1h,Nut10h	Nut0h,Nut1h,Nut10h	FALSE
1:28201002-28202303	Nut0h,Nut1h,Nut10h	Nut0h,Nut1h,Nut10h	Nut0h,Nut1h,Nut10h	FALSE
1:28292259-28296043	Nut0h,Nut1h,Nut10h	Nut0h,Nut1h,Nut10h	Nut0h,Nut1h,Nut10h	FALSE
1:28413599-28414457	Nut0h,Nut1h,Nut10h	Nut0h,Nut1h,Nut10h	Nut0h,Nut1h,Nut10h	FALSE
1:28449980-28450426	Nut0h,Nut1h	Nut0h,Nut1h,Nut10h	Nut0h,Nut1h	FALSE
1:28639766-28640857	Nut0h,Nut1h,Nut10h	Nut0h,Nut1h,Nut10h	Nut0h,Nut1h,Nut10h	FALSE
1:28676912-28681452	Nut0h,Nut1h,Nut10h	Nut0h,Nut1h,Nut10h	Nut0h,Nut1h,Nut10h	TRUE
1:28692184-28692946	Nut0h,Nut1h	Nut0h,Nut1h,Nut10h	Nut0h,Nut1h	FALSE
1:28698144-28702053	Nut0h,Nut1h,Nut10h	Nut0h,Nut1h,Nut10h	Nut0h,Nut1h,Nut10h	TRUE
1:28796334-28798800	Nut0h,Nut1h,Nut10h	Nut0h,Nut1h,Nut10h	Nut0h,Nut1h,Nut10h	FALSE
1:28925114-28930442	Nut0h,Nut1h,Nut10h	Nut0h,Nut1h,Nut10h	Nut0h,Nut1h,Nut10h	FALSE
1:28961863-28963084	Nut0h,Nut1h,Nut10h	Nut0h,Nut1h,Nut10h	Nut0h,Nut1h,Nut10h	FALSE
1:29064507-29067048	Nut0h,Nut1h,Nut10h	Nut0h,Nut1h,Nut10h	Nut0h,Nut1h,Nut10h	FALSE
1:29172512-29173217	Nut0h,Nut1h	Nut0h,Nut1h,Nut10h	Nut0h,Nut1h	FALSE
1:29219673-29220335	Nut0h,Nut1h	Nut0h,Nut1h,Nut10h	Nut0h,Nut1h	FALSE
1:29240115-29241675	Nut0h,Nut1h,Nut10h	Nut0h,Nut1h,Nut10h	Nut0h,Nut1h,Nut10h	FALSE
1:29297781-29300138	Nut0h,Nut1h,Nut10h	Nut0h,Nut1h,Nut10h	Nut0h,Nut1h,Nut10h	FALSE
1:29505982-29507497	Nut0h,Nut1h,Nut10h	Nut0h,Nut1h,Nut10h	Nut0h,Nut1h,Nut10h	FALSE
1:29517588-29518459	Nut0h,Nut1h,Nut10h	Nut0h,Nut1h,Nut10h	Nut0h,Nut1h,Nut10h	TRUE
1:29528383-29529972	Nut0h,Nut1h,Nut10h	Nut0h,Nut1h,Nut10h	Nut0h,Nut1h,Nut10h	FALSE
1:29553596-29554639	Nut0h,Nut1h,Nut10h	Nut0h,Nut1h,Nut10h	Nut0h,Nut1h,Nut10h	FALSE
1:29584089-29584526	Nut0h,Nut1h	Nut0h,Nut1h,Nut10h	Nut0h,Nut1h	FALSE
1:29608877-29609592	Nut0h,Nut1h,Nut10h	Nut0h,Nut1h,Nut10h	Nut0h,Nut1h,Nut10h	FALSE
1:30180620-30183823	Nut0h,Nut1h,Nut10h	Nut0h,Nut1h,Nut10h	Nut0h,Nut1h,Nut10h	TRUE
1:30273007-30273893	Nut0h,Nut1h,Nut10h	Nut0h,Nut1h,Nut10h	Nut0h,Nut1h,Nut10h	FALSE
1:30555948-30557727	Nut0h,Nut1h,Nut10h	Nut0h,Nut1h,Nut10h	Nut0h,Nut1h,Nut10h	FALSE
1:30999046-30999517	Nut0h,Nut1h	Nut0h,Nut1h,Nut10h	Nut0h,Nut1h	FALSE
1:31000402-31000997	Nut0h,Nut1h,Nut10h	Nut0h,Nut1h,Nut10h	Nut0h,Nut1h,Nut10h	FALSE
1:31269428-31271201	Nut0h,Nut1h,Nut10h	Nut0h,Nut1h,Nut10h	Nut0h,Nut1h,Nut10h	FALSE
1:31296509-31297492	Nut0h,Nut1h,Nut10h	Nut0h,Nut1h,Nut10h	Nut0h,Nut1h,Nut10h	FALSE
1:31508800-31510772	Nut0h,Nut1h,Nut10h	Nut0h,Nut1h,Nut10h	Nut0h,Nut1h,Nut10h	FALSE
1:31626998-31629495	Nut0h,Nut1h,Nut10h	Nut0h,Nut1h,Nut10h	Nut0h,Nut1h,Nut10h	FALSE
1:31867260-31868072	Nut0h,Nut1h,Nut10h	Nut0h,Nut1h,Nut10h	Nut0h,Nut1h,Nut10h	FALSE
1:31869623-31870722	Nut0h,Nut1h,Nut10h	Nut0h,Nut1h,Nut10h	Nut0h,Nut1h,Nut10h	FALSE
1:31885694-31887724	Nut0h,Nut1h,Nut10h	Nut0h,Nut1h,Nut10h	Nut0h,Nut1h,Nut10h	FALSE
1:31894152-31895835	Nut0h,Nut1h,Nut10h	Nut0h,Nut1h,Nut10h	Nut0h,Nut1h,Nut10h	FALSE
1:31897707-31899906	Nut0h,Nut1h,Nut10h	Nut0h,Nut1h,Nut10h	Nut0h,Nut1h,Nut10h	FALSE
1:32014301-32015592	Nut0h,Nut1h,Nut10h	Nut0h,Nut1h,Nut10h	Nut0h,Nut1h,Nut10h	FALSE
1:32027595-32030579	Nut0h,Nut1h,Nut10h	Nut0h,Nut1h,Nut10h	Nut0h,Nut1h,Nut10h	FALSE
1:32046671-32048128	Nut0h,Nut1h,Nut10h	Nut0h,Nut1h,Nut10h	Nut0h,Nut1h,Nut10h	FALSE
1:32048749-32051711	Nut0h,Nut1h,Nut10h	Nut0h,Nut1h,Nut10h	Nut0h,Nut1h,Nut10h	FALSE
1:32052771-32055264	Nut0h,Nut1h,Nut10h	Nut0h,Nut1h,Nut10h	Nut0h,Nut1h,Nut10h	FALSE
1:32135427-32135932	Nut0h,Nut1h	Nut0h,Nut1h,Nut10h	Nut0h,Nut1h	FALSE
1:32154442-32156233	Nut0h,Nut1h,Nut10h	Nut0h,Nut1h,Nut10h	Nut0h,Nut1h,Nut10h	FALSE
1:32179802-32181337	Nut0h,Nut1h,Nut10h	Nut0h,Nut1h,Nut10h	Nut0h,Nut1h,Nut10h	FALSE
1:32226261-32227602	Nut0h,Nut1h	Nut0h,Nut1h,Nut10h	Nut0h,Nut1h	FALSE
1:32280480-32281752	Nut0h,Nut1h,Nut10h	Nut0h,Nut1h,Nut10h	Nut0h,Nut1h,Nut10h	FALSE
1:32384963-32391591	Nut0h,Nut1h,Nut10h	Nut0h,Nut1h,Nut10h	Nut0h,Nut1h,Nut10h	FALSE
1:32393982-32406946	Nut0h,Nut1h,Nut10h	Nut0h,Nut1h,Nut10h	Nut0h,Nut1h,Nut10h	FALSE
1:32408083-32408612	Nut0h,Nut1h	Nut0h,Nut1h,Nut10h	Nut0h,Nut1h	FALSE
1:32419521-32422580	Nut0h,Nut1h,Nut10h	Nut0h,Nut1h,Nut10h	Nut0h,Nut1h,Nut10h	FALSE
1:32526104-32529102	Nut0h,Nut1h,Nut10h	Nut0h,Nut1h,Nut10h	Nut0h,Nut1h,Nut10h	FALSE
1:32586243-32586877	Nut0h,Nut1h	Nut0h,Nut1h,Nut10h	Nut0h,Nut1h	FALSE
1:32588069-32589634	Nut0h,Nut1h,Nut10h	Nut0h,Nut1h,Nut10h	Nut0h,Nut1h,Nut10h	FALSE
1:32589731-32590627	Nut0h,Nut1h,Nut10h	Nut0h,Nut1h,Nut10h	Nut0h,Nut1h,Nut10h	FALSE
1:32595260-32600167	Nut0h,Nut1h,Nut10h	Nut0h,Nut1h,Nut10h	Nut0h,Nut1h,Nut10h	FALSE
1:32680986-32682156	Nut0h,Nut1h,Nut10h	Nut0h,Nut1h,Nut10h	Nut0h,Nut1h,Nut10h	FALSE
1:32705393-32708501	Nut0h,Nut1h,Nut10h	Nut0h,Nut1h,Nut10h	Nut0h,Nut1h,Nut10h	FALSE
1:32713436-32713860	Nut0h,Nut1h	Nut0h,Nut1h,Nut10h	Nut0h,Nut1h	FALSE
1:32760387-32762295	Nut0h,Nut1h,Nut10h	Nut0h,Nut1h,Nut10h	Nut0h,Nut1h,Nut10h	FALSE
1:32781458-32782465	Nut0h,Nut1h,Nut10h	Nut0h,Nut1h,Nut10h	Nut0h,Nut1h,Nut10h	FALSE
1:32913193-32916077	Nut0h,Nut1h,Nut10h	Nut0h,Nut1h,Nut10h	Nut0h,Nut1h,Nut10h	FALSE
1:32964677-32966805	Nut0h,Nut1h,Nut10h	Nut0h,Nut1h,Nut10h	Nut0h,Nut1h,Nut10h	FALSE
1:32986174-32987011	Nut0h,Nut1h,Nut10h	Nut0h,Nut1h,Nut10h	Nut0h,Nut1h,Nut10h	FALSE
1:33112812-33113601	Nut0h,Nut1h,Nut10h	Nut0h,Nut1h,Nut10h	Nut0h,Nut1h,Nut10h	FALSE
1:33180755-33183153	Nut0h,Nut1h,Nut10h	Nut0h,Nut1h,Nut10h	Nut0h,Nut1h,Nut10h	FALSE
1:33194799-33196813	Nut0h,Nut1h,Nut10h	Nut0h,Nut1h,Nut10h	Nut0h,Nut1h,Nut10h	FALSE
1:33220253-33238637	Nut0h,Nut1h,Nut10h	Nut0h,Nut1h,Nut10h	Nut0h,Nut1h,Nut10h	FALSE
1:33358792-33359241	Nut0h,Nut1h	Nut0h,Nut1h,Nut10h	Nut0h,Nut1h	FALSE
1:33414330-33415713	Nut0h,Nut1h,Nut10h	Nut0h,Nut1h,Nut10h	Nut0h,Nut1h,Nut10h	FALSE
1:33418723-33420604	Nut0h,Nut1h,Nut10h	Nut0h,Nut1h,Nut10h	Nut0h,Nut1h,Nut10h	FALSE
1:33453961-33459882	Nut0h,Nut1h,Nut10h	Nut0h,Nut1h,Nut10h	Nut0h,Nut1h,Nut10h	FALSE
1:33463463-33464189	Nut0h,Nut1h	Nut0h,Nut1h,Nut10h	Nut0h,Nut1h	FALSE
1:33472636-33473590	Nut0h,Nut1h,Nut10h	Nut0h,Nut1h,Nut10h	Nut0h,Nut1h,Nut10h	FALSE
1:33498202-33499862	Nut0h,Nut1h,Nut10h	Nut0h,Nut1h,Nut10h	Nut0h,Nut1h,Nut10h	FALSE
1:33500349-33503354	Nut0h,Nut1h,Nut10h	Nut0h,Nut1h,Nut10h	Nut0h,Nut1h,Nut10h	FALSE
1:33515006-33516902	Nut0h,Nut1h,Nut10h	Nut0h,Nut1h,Nut10h	Nut0h,Nut1h,Nut10h	FALSE
1:33562888-33566855	Nut0h,Nut1h,Nut10h	Nut0h,Nut1h,Nut10h	Nut0h,Nut1h,Nut10h	FALSE
1:33591601-33594371	Nut0h,Nut1h,Nut10h	Nut0h,Nut1h,Nut10h	Nut0h,Nut1h,Nut10h	FALSE
1:33684564-33687583	Nut0h,Nut1h,Nut10h	Nut0h,Nut1h,Nut10h	Nut0h,Nut1h,Nut10h	FALSE
1:33797096-33798493	Nut0h,Nut1h,Nut10h	Nut0h,Nut1h,Nut10h	Nut0h,Nut1h,Nut10h	FALSE
1:33801370-33814483	Nut0h,Nut1h,Nut10h	Nut0h,Nut1h,Nut10h	Nut0h,Nut1h,Nut10h	FALSE
1:33815605-33818085	Nut0h,Nut1h,Nut10h	Nut0h,Nut1h,Nut10h	Nut0h,Nut1h,Nut10h	FALSE
1:33824934-33825865	Nut0h,Nut1h,Nut10h	Nut0h,Nut1h,Nut10h	Nut0h,Nut1h,Nut10h	FALSE
1:33829073-33835482	Nut0h,Nut1h,Nut10h	Nut0h,Nut1h,Nut10h	Nut0h,Nut1h,Nut10h	FALSE
1:33841488-33843691	Nut0h,Nut1h,Nut10h	Nut0h,Nut1h,Nut10h	Nut0h,Nut1h,Nut10h	FALSE
1:33845189-33845887	Nut0h,Nut1h,Nut10h	Nut0h,Nut1h,Nut10h	Nut0h,Nut1h,Nut10h	FALSE
1:33846554-33846849	Nut0h,Nut1h	Nut0h,Nut1h,Nut10h	Nut0h,Nut1h	FALSE
1:33847881-33848837	Nut0h,Nut1h,Nut10h	Nut0h,Nut1h,Nut10h	Nut0h,Nut1h,Nut10h	FALSE
1:33849325-33851430	Nut0h,Nut1h,Nut10h	Nut0h,Nut1h,Nut10h	Nut0h,Nut1h,Nut10h	FALSE
1:33853444-33855807	Nut0h,Nut1h,Nut10h	Nut0h,Nut1h,Nut10h	Nut0h,Nut1h,Nut10h	FALSE
1:33892204-33893308	Nut0h,Nut1h,Nut10h	Nut0h,Nut1h,Nut10h	Nut0h,Nut1h,Nut10h	FALSE
1:33905432-33906764	Nut0h,Nut1h,Nut10h	Nut0h,Nut1h,Nut10h	Nut0h,Nut1h,Nut10h	FALSE
1:34100074-34101198	Nut0h,Nut1h,Nut10h	Nut0h,Nut1h,Nut10h	Nut0h,Nut1h,Nut10h	FALSE
1:35227438-35230611	Nut0h,Nut1h,Nut10h	Nut0h,Nut1h,Nut10h	Nut0h,Nut1h,Nut10h	FALSE
1:35331812-35332139	Nut0h,Nut1h	Nut0h,Nut1h,Nut10h	Nut0h,Nut1h	FALSE
1:35544348-35546321	Nut0h,Nut1h,Nut10h	Nut0h,Nut1h,Nut10h	Nut0h,Nut1h,Nut10h	FALSE
1:35550389-35551679	Nut0h,Nut1h,Nut10h	Nut0h,Nut1h,Nut10h	Nut0h,Nut1h,Nut10h	FALSE
1:35752781-35754878	Nut0h,Nut1h,Nut10h	Nut0h,Nut1h,Nut10h	Nut0h,Nut1h,Nut10h	FALSE
1:36102613-36104764	Nut0h,Nut1h,Nut10h	Nut0h,Nut1h,Nut10h	Nut0h,Nut1h,Nut10h	FALSE
1:36233519-36235925	Nut0h,Nut1h,Nut10h	Nut0h,Nut1h,Nut10h	Nut0h,Nut1h,Nut10h	FALSE
1:36348373-36349844	Nut0h,Nut1h,Nut10h	Nut0h,Nut1h,Nut10h	Nut0h,Nut1h,Nut10h	FALSE
1:36359483-36360312	Nut0h,Nut1h,Nut10h	Nut0h,Nut1h,Nut10h	Nut0h,Nut1h,Nut10h	FALSE
1:36397499-36397992	Nut0h,Nut1h,Nut10h	Nut0h,Nut1h,Nut10h	Nut0h,Nut1h,Nut10h	FALSE
1:36499882-36500789	Nut0h,Nut1h	Nut0h,Nut1h,Nut10h	Nut0h,Nut1h	FALSE
1:36562353-36563127	Nut0h,Nut1h,Nut10h	Nut0h,Nut1h,Nut10h	Nut0h,Nut1h,Nut10h	FALSE
1:36564819-36565748	Nut0h,Nut1h,Nut10h	Nut0h,Nut1h,Nut10h	Nut0h,Nut1h,Nut10h	FALSE
1:36599416-36599936	Nut0h,Nut1h	Nut0h,Nut1h,Nut10h	Nut0h,Nut1h	FALSE
1:36600442-36601859	Nut0h,Nut1h,Nut10h	Nut0h,Nut1h,Nut10h	Nut0h,Nut1h,Nut10h	FALSE
1:36606048-36606974	Nut0h,Nut1h,Nut10h	Nut0h,Nut1h,Nut10h	Nut0h,Nut1h,Nut10h	FALSE
1:36627685-36628251	Nut0h,Nut1h,Nut10h	Nut0h,Nut1h,Nut10h	Nut0h,Nut1h,Nut10h	FALSE
1:36636815-36639402	Nut0h,Nut1h,Nut10h	Nut0h,Nut1h,Nut10h	Nut0h,Nut1h,Nut10h	FALSE
1:36653248-36654265	Nut0h,Nut1h,Nut10h	Nut0h,Nut1h,Nut10h	Nut0h,Nut1h,Nut10h	FALSE
1:36701542-36703301	Nut0h,Nut1h,Nut10h	Nut0h,Nut1h,Nut10h	Nut0h,Nut1h,Nut10h	FALSE
1:36705000-36706281	Nut0h,Nut1h,Nut10h	Nut0h,Nut1h,Nut10h	Nut0h,Nut1h,Nut10h	FALSE
1:36707107-36718405	Nut0h,Nut1h,Nut10h	Nut0h,Nut1h,Nut10h	Nut0h,Nut1h,Nut10h	FALSE
1:36740988-36743622	Nut0h,Nut1h,Nut10h	Nut0h,Nut1h,Nut10h	Nut0h,Nut1h,Nut10h	FALSE
1:36750236-36751048	Nut0h,Nut1h,Nut10h	Nut0h,Nut1h,Nut10h	Nut0h,Nut1h,Nut10h	FALSE
1:36756035-36756530	Nut0h,Nut1h	Nut0h,Nut1h	Nut0h,Nut1h,Nut10h	FALSE
1:36761470-36766980	Nut0h,Nut1h,Nut10h	Nut0h,Nut1h,Nut10h	Nut0h,Nut1h,Nut10h	FALSE
1:36808393-36809261	Nut0h,Nut1h,Nut10h	Nut0h,Nut1h,Nut10h	Nut0h,Nut1h,Nut10h	FALSE
1:36814729-36817841	Nut0h,Nut1h,Nut10h	Nut0h,Nut1h,Nut10h	Nut0h,Nut1h,Nut10h	FALSE
1:36818209-36819473	Nut0h,Nut1h,Nut10h	Nut0h,Nut1h,Nut10h	Nut0h,Nut1h,Nut10h	FALSE
1:36831664-36836134	Nut0h,Nut1h,Nut10h	Nut0h,Nut1h,Nut10h	Nut0h,Nut1h,Nut10h	FALSE
1:36836914-36846508	Nut0h,Nut1h,Nut10h	Nut0h,Nut1h,Nut10h	Nut0h,Nut1h,Nut10h	FALSE
1:36846856-36847653	Nut0h,Nut1h	Nut0h,Nut1h,Nut10h	Nut0h,Nut1h	FALSE
1:36901667-36903064	Nut0h,Nut1h,Nut10h	Nut0h,Nut1h,Nut10h	Nut0h,Nut1h,Nut10h	FALSE
1:37916931-37918424	Nut0h,Nut1h,Nut10h	Nut0h,Nut1h,Nut10h	Nut0h,Nut1h,Nut10h	FALSE
1:37920012-37921622	Nut0h,Nut1h,Nut10h	Nut0h,Nut1h,Nut10h	Nut0h,Nut1h,Nut10h	FALSE
1:37936596-37938068	Nut0h,Nut1h,Nut10h	Nut0h,Nut1h,Nut10h	Nut0h,Nut1h,Nut10h	FALSE
1:37952305-37953094	Nut0h,Nut1h,Nut10h	Nut0h,Nut1h,Nut10h	Nut0h,Nut1h,Nut10h	FALSE
1:38015852-38016661	Nut0h,Nut1h,Nut10h	Nut0h,Nut1h,Nut10h	Nut0h,Nut1h,Nut10h	FALSE
1:38018173-38020413	Nut0h,Nut1h,Nut10h	Nut0h,Nut1h,Nut10h	Nut0h,Nut1h,Nut10h	FALSE
1:38027643-38028259	Nut0h,Nut1h,Nut10h	Nut0h,Nut1h,Nut10h	Nut0h,Nut1h,Nut10h	FALSE
1:38028503-38029945	Nut0h,Nut1h,Nut10h	Nut0h,Nut1h,Nut10h	Nut0h,Nut1h,Nut10h	TRUE
1:38041005-38044537	Nut0h,Nut1h,Nut10h	Nut0h,Nut1h,Nut10h	Nut0h,Nut1h,Nut10h	FALSE
1:38217985-38219069	Nut0h,Nut1h,Nut10h	Nut0h,Nut1h,Nut10h	Nut0h,Nut1h,Nut10h	FALSE
1:38277048-38277680	Nut0h,Nut1h	Nut0h,Nut1h,Nut10h	Nut0h,Nut1h	FALSE
1:38330446-38332550	Nut0h,Nut1h,Nut10h	Nut0h,Nut1h,Nut10h	Nut0h,Nut1h,Nut10h	FALSE
1:38390254-38391070	Nut0h,Nut1h,Nut10h	Nut0h,Nut1h,Nut10h	Nut0h,Nut1h,Nut10h	FALSE
1:38396541-38399036	Nut0h,Nut1h,Nut10h	Nut0h,Nut1h,Nut10h	Nut0h,Nut1h,Nut10h	FALSE
1:38477032-38482007	Nut0h,Nut1h,Nut10h	Nut0h,Nut1h,Nut10h	Nut0h,Nut1h,Nut10h	FALSE
1:38495499-38498131	Nut0h,Nut1h,Nut10h	Nut0h,Nut1h,Nut10h	Nut0h,Nut1h,Nut10h	FALSE
1:38529235-38530715	Nut0h,Nut1h,Nut10h	Nut0h,Nut1h,Nut10h	Nut0h,Nut1h,Nut10h	FALSE
1:39338100-39338639	Nut0h,Nut1h,Nut10h	Nut0h,Nut1h,Nut10h	Nut0h,Nut1h,Nut10h	FALSE
1:39339563-39339896	Nut0h,Nut1h,Nut10h	Nut0h,Nut1h,Nut10h	Nut0h,Nut1h,Nut10h	FALSE
1:39438916-39439327	Nut0h,Nut1h,Nut10h	Nut0h,Nut1h,Nut10h	Nut0h,Nut1h,Nut10h	FALSE
1:39570277-39572360	Nut0h,Nut1h,Nut10h	Nut0h,Nut1h,Nut10h	Nut0h,Nut1h,Nut10h	FALSE
1:39582137-39584050	Nut0h,Nut1h,Nut10h	Nut0h,Nut1h,Nut10h	Nut0h,Nut1h,Nut10h	FALSE
1:39598119-39599391	Nut0h,Nut1h,Nut10h	Nut0h,Nut1h,Nut10h	Nut0h,Nut1h,Nut10h	FALSE
1:39642989-39646369	Nut0h,Nut1h,Nut10h	Nut0h,Nut1h,Nut10h	Nut0h,Nut1h,Nut10h	FALSE
1:39647926-39652707	Nut0h,Nut1h,Nut10h	Nut0h,Nut1h,Nut10h	Nut0h,Nut1h,Nut10h	FALSE
1:39842956-39844677	Nut0h,Nut1h,Nut10h	Nut0h,Nut1h,Nut10h	Nut0h,Nut1h,Nut10h	FALSE
1:39851270-39854357	Nut0h,Nut1h,Nut10h	Nut0h,Nut1h,Nut10h	Nut0h,Nut1h,Nut10h	FALSE
1:39855646-39866655	Nut0h,Nut1h,Nut10h	Nut0h,Nut1h,Nut10h	Nut0h,Nut1h,Nut10h	FALSE
1:40004627-40004980	Nut0h,Nut1h	Nut0h,Nut1h,Nut10h	Nut0h,Nut1h	FALSE
1:40038777-40041510	Nut0h,Nut1h,Nut10h	Nut0h,Nut1h,Nut10h	Nut0h,Nut1h,Nut10h	FALSE
1:40071411-40072875	Nut0h,Nut1h,Nut10h	Nut0h,Nut1h,Nut10h	Nut0h,Nut1h,Nut10h	FALSE
1:40123457-40124234	Nut0h,Nut1h,Nut10h	Nut0h,Nut1h,Nut10h	Nut0h,Nut1h,Nut10h	FALSE
1:40203874-40206350	Nut0h,Nut1h,Nut10h	Nut0h,Nut1h,Nut10h	Nut0h,Nut1h,Nut10h	FALSE
1:40264144-40266368	Nut0h,Nut1h,Nut10h	Nut0h,Nut1h,Nut10h	Nut0h,Nut1h,Nut10h	FALSE
1:40507070-40508352	Nut0h,Nut1h,Nut10h	Nut0h,Nut1h,Nut10h	Nut0h,Nut1h,Nut10h	FALSE
1:40572719-40574015	Nut0h,Nut1h,Nut10h	Nut0h,Nut1h,Nut10h	Nut0h,Nut1h,Nut10h	FALSE
1:40707075-40708503	Nut0h,Nut1h,Nut10h	Nut0h,Nut1h,Nut10h	Nut0h,Nut1h,Nut10h	FALSE
1:40770083-40771682	Nut0h,Nut1h,Nut10h	Nut0h,Nut1h,Nut10h	Nut0h,Nut1h,Nut10h	FALSE
1:40780861-40782932	Nut0h,Nut1h,Nut10h	Nut0h,Nut1h,Nut10h	Nut0h,Nut1h,Nut10h	FALSE
1:40838783-40840946	Nut0h,Nut1h,Nut10h	Nut0h,Nut1h,Nut10h	Nut0h,Nut1h,Nut10h	FALSE
1:41168082-41169643	Nut0h,Nut1h,Nut10h	Nut0h,Nut1h,Nut10h	Nut0h,Nut1h,Nut10h	TRUE
1:41192610-41193847	Nut0h,Nut1h,Nut10h	Nut0h,Nut1h,Nut10h	Nut0h,Nut1h,Nut10h	FALSE
1:41269249-41269954	Nut0h,Nut1h	Nut0h,Nut1h,Nut10h	Nut0h,Nut1h	FALSE
1:41340474-41345109	Nut0h,Nut1h,Nut10h	Nut0h,Nut1h,Nut10h	Nut0h,Nut1h,Nut10h	FALSE
1:41431815-41434577	Nut0h,Nut1h,Nut10h	Nut0h,Nut1h,Nut10h	Nut0h,Nut1h,Nut10h	FALSE
1:41447877-41448914	Nut0h,Nut1h,Nut10h	Nut0h,Nut1h,Nut10h	Nut0h,Nut1h,Nut10h	FALSE
1:41467127-41470290	Nut0h,Nut1h,Nut10h	Nut0h,Nut1h,Nut10h	Nut0h,Nut1h,Nut10h	FALSE
1:41485924-41487259	Nut0h,Nut1h,Nut10h	Nut0h,Nut1h,Nut10h	Nut0h,Nut1h,Nut10h	FALSE
1:41487333-41487506	Nut0h,Nut1h	Nut0h,Nut1h	Nut0h,Nut1h,Nut10h	FALSE
1:41574155-41576323	Nut0h,Nut1h,Nut10h	Nut0h,Nut1h,Nut10h	Nut0h,Nut1h,Nut10h	FALSE
1:41807063-41808242	Nut0h,Nut1h,Nut10h	Nut0h,Nut1h,Nut10h	Nut0h,Nut1h,Nut10h	FALSE
1:41837078-41838249	Nut0h,Nut1h,Nut10h	Nut0h,Nut1h,Nut10h	Nut0h,Nut1h,Nut10h	FALSE
1:41845923-41849043	Nut0h,Nut1h,Nut10h	Nut0h,Nut1h,Nut10h	Nut0h,Nut1h,Nut10h	FALSE
1:41898136-41899257	Nut0h,Nut1h,Nut10h	Nut0h,Nut1h,Nut10h	Nut0h,Nut1h,Nut10h	FALSE
1:41958503-41960381	Nut0h,Nut1h,Nut10h	Nut0h,Nut1h,Nut10h	Nut0h,Nut1h,Nut10h	FALSE
1:41965810-41966713	Nut0h,Nut1h,Nut10h	Nut0h,Nut1h,Nut10h	Nut0h,Nut1h,Nut10h	FALSE
1:41968892-41970657	Nut0h,Nut1h,Nut10h	Nut0h,Nut1h,Nut10h	Nut0h,Nut1h,Nut10h	FALSE
1:42091878-42093502	Nut0h,Nut1h,Nut10h	Nut0h,Nut1h,Nut10h	Nut0h,Nut1h,Nut10h	FALSE
1:42130382-42132045	Nut0h,Nut1h	Nut0h,Nut1h,Nut10h	Nut0h,Nut1h	FALSE
1:42136084-42138991	Nut0h,Nut1h,Nut10h	Nut0h,Nut1h,Nut10h	Nut0h,Nut1h,Nut10h	FALSE
1:42148768-42150798	Nut0h,Nut1h,Nut10h	Nut0h,Nut1h,Nut10h	Nut0h,Nut1h,Nut10h	FALSE
1:42306042-42307477	Nut0h,Nut1h,Nut10h	Nut0h,Nut1h,Nut10h	Nut0h,Nut1h,Nut10h	FALSE
1:42345801-42346722	Nut0h,Nut1h,Nut10h	Nut0h,Nut1h,Nut10h	Nut0h,Nut1h,Nut10h	FALSE
1:42365500-42368477	Nut0h,Nut1h,Nut10h	Nut0h,Nut1h,Nut10h	Nut0h,Nut1h,Nut10h	FALSE
1:42383345-42384561	Nut0h,Nut1h,Nut10h	Nut0h,Nut1h,Nut10h	Nut0h,Nut1h,Nut10h	FALSE
1:42384947-42387236	Nut0h,Nut1h,Nut10h	Nut0h,Nut1h,Nut10h	Nut0h,Nut1h,Nut10h	FALSE
1:42401048-42402869	Nut0h,Nut1h,Nut10h	Nut0h,Nut1h,Nut10h	Nut0h,Nut1h,Nut10h	FALSE
1:42411498-42412391	Nut0h,Nut1h,Nut10h	Nut0h,Nut1h,Nut10h	Nut0h,Nut1h,Nut10h	FALSE
1:42418707-42423762	Nut0h,Nut1h,Nut10h	Nut0h,Nut1h,Nut10h	Nut0h,Nut1h,Nut10h	FALSE
1:42799391-42799801	Nut0h,Nut1h,Nut10h	Nut0h,Nut1h,Nut10h	Nut0h,Nut1h,Nut10h	FALSE
1:42801516-42802054	Nut0h,Nut1h,Nut10h	Nut0h,Nut1h,Nut10h	Nut0h,Nut1h,Nut10h	FALSE
1:43149191-43150811	Nut0h,Nut1h,Nut10h	Nut0h,Nut1h,Nut10h	Nut0h,Nut1h,Nut10h	FALSE
1:43222382-43223018	Nut0h,Nut1h	Nut0h,Nut1h,Nut10h	Nut0h,Nut1h	FALSE
1:43288700-43290486	Nut0h,Nut1h,Nut10h	Nut0h,Nut1h,Nut10h	Nut0h,Nut1h,Nut10h	FALSE
1:43387870-43393413	Nut0h,Nut1h,Nut10h	Nut0h,Nut1h,Nut10h	Nut0h,Nut1h,Nut10h	FALSE
1:43393732-43394813	Nut0h,Nut1h,Nut10h	Nut0h,Nut1h,Nut10h	Nut0h,Nut1h,Nut10h	FALSE
1:43395486-43416662	Nut0h,Nut1h,Nut10h	Nut0h,Nut1h,Nut10h	Nut0h,Nut1h,Nut10h	FALSE
1:43418041-43421512	Nut0h,Nut1h,Nut10h	Nut0h,Nut1h,Nut10h	Nut0h,Nut1h,Nut10h	FALSE
1:43422242-43423306	Nut0h,Nut1h,Nut10h	Nut0h,Nut1h,Nut10h	Nut0h,Nut1h,Nut10h	FALSE
1:43431710-43433825	Nut0h,Nut1h,Nut10h	Nut0h,Nut1h,Nut10h	Nut0h,Nut1h,Nut10h	FALSE
1:43472499-43475452	Nut0h,Nut1h,Nut10h	Nut0h,Nut1h,Nut10h	Nut0h,Nut1h,Nut10h	FALSE
1:43609063-43609526	Nut0h,Nut1h,Nut10h	Nut0h,Nut1h,Nut10h	Nut0h,Nut1h,Nut10h	FALSE
1:43670948-43674081	Nut0h,Nut1h,Nut10h	Nut0h,Nut1h,Nut10h	Nut0h,Nut1h,Nut10h	FALSE
1:43750442-43751927	Nut0h,Nut1h,Nut10h	Nut0h,Nut1h,Nut10h	Nut0h,Nut1h,Nut10h	FALSE
1:43813618-43816616	Nut0h,Nut1h,Nut10h	Nut0h,Nut1h,Nut10h	Nut0h,Nut1h,Nut10h	FALSE
1:43888703-43890564	Nut0h,Nut1h,Nut10h	Nut0h,Nut1h,Nut10h	Nut0h,Nut1h,Nut10h	FALSE
1:43891653-43892835	Nut0h,Nut1h	Nut0h,Nut1h,Nut10h	Nut0h,Nut1h	FALSE
1:43936897-43943756	Nut0h,Nut1h,Nut10h	Nut0h,Nut1h,Nut10h	Nut0h,Nut1h,Nut10h	FALSE
1:43991134-43992753	Nut0h,Nut1h,Nut10h	Nut0h,Nut1h,Nut10h	Nut0h,Nut1h,Nut10h	FALSE
1:43993589-43998380	Nut0h,Nut1h,Nut10h	Nut0h,Nut1h,Nut10h	Nut0h,Nut1h,Nut10h	FALSE
1:44000840-44003581	Nut0h,Nut1h,Nut10h	Nut0h,Nut1h,Nut10h	Nut0h,Nut1h,Nut10h	FALSE
1:44023341-44023848	Nut0h,Nut1h,Nut10h	Nut0h,Nut1h,Nut10h	Nut0h,Nut1h,Nut10h	FALSE
1:44045878-44049973	Nut0h,Nut1h,Nut10h	Nut0h,Nut1h,Nut10h	Nut0h,Nut1h,Nut10h	TRUE
1:44116731-44117324	Nut0h,Nut1h,Nut10h	Nut0h,Nut1h,Nut10h	Nut0h,Nut1h,Nut10h	FALSE
1:44248719-44250200	Nut0h,Nut1h,Nut10h	Nut0h,Nut1h,Nut10h	Nut0h,Nut1h,Nut10h	FALSE
1:44287034-44288619	Nut0h,Nut1h,Nut10h	Nut0h,Nut1h,Nut10h	Nut0h,Nut1h,Nut10h	FALSE
1:44350136-44352017	Nut0h,Nut1h,Nut10h	Nut0h,Nut1h,Nut10h	Nut0h,Nut1h,Nut10h	FALSE
1:44385889-44388917	Nut0h,Nut1h,Nut10h	Nut0h,Nut1h,Nut10h	Nut0h,Nut1h,Nut10h	FALSE
1:44438025-44438674	Nut0h,Nut1h	Nut0h,Nut1h	Nut0h,Nut1h,Nut10h	FALSE
1:44460296-44461403	Nut0h,Nut1h	Nut0h,Nut1h,Nut10h	Nut0h,Nut1h	FALSE
1:44476651-44477456	Nut0h,Nut1h,Nut10h	Nut0h,Nut1h,Nut10h	Nut0h,Nut1h,Nut10h	FALSE
1:44619602-44621780	Nut0h,Nut1h,Nut10h	Nut0h,Nut1h,Nut10h	Nut0h,Nut1h,Nut10h	FALSE
1:44704176-44707066	Nut0h,Nut1h,Nut10h	Nut0h,Nut1h,Nut10h	Nut0h,Nut1h,Nut10h	FALSE
1:44792780-44794858	Nut0h,Nut1h,Nut10h	Nut0h,Nut1h,Nut10h	Nut0h,Nut1h,Nut10h	FALSE
1:45011093-45012475	Nut0h,Nut1h,Nut10h	Nut0h,Nut1h,Nut10h	Nut0h,Nut1h,Nut10h	FALSE
1:45096817-45098981	Nut0h,Nut1h,Nut10h	Nut0h,Nut1h,Nut10h	Nut0h,Nut1h,Nut10h	FALSE
1:45251377-45253025	Nut0h,Nut1h,Nut10h	Nut0h,Nut1h,Nut10h	Nut0h,Nut1h,Nut10h	FALSE
1:45258421-45260598	Nut0h,Nut1h,Nut10h	Nut0h,Nut1h,Nut10h	Nut0h,Nut1h,Nut10h	FALSE
1:45262218-45263499	Nut0h,Nut1h,Nut10h	Nut0h,Nut1h,Nut10h	Nut0h,Nut1h,Nut10h	FALSE
1:45671465-45672469	Nut0h,Nut1h,Nut10h	Nut0h,Nut1h,Nut10h	Nut0h,Nut1h,Nut10h	FALSE
1:45731846-45732340	Nut0h,Nut1h	Nut0h,Nut1h,Nut10h	Nut0h,Nut1h	FALSE
1:45813484-45813935	Nut0h,Nut1h	Nut0h,Nut1h,Nut10h	Nut0h,Nut1h	FALSE
1:45979089-45981180	Nut0h,Nut1h,Nut10h	Nut0h,Nut1h,Nut10h	Nut0h,Nut1h,Nut10h	FALSE
1:45981646-45986587	Nut0h,Nut1h,Nut10h	Nut0h,Nut1h,Nut10h	Nut0h,Nut1h,Nut10h	FALSE
1:46021707-46024335	Nut0h,Nut1h,Nut10h	Nut0h,Nut1h,Nut10h	Nut0h,Nut1h,Nut10h	TRUE
1:46054343-46056246	Nut0h,Nut1h,Nut10h	Nut0h,Nut1h,Nut10h	Nut0h,Nut1h,Nut10h	FALSE
1:46066980-46067996	Nut0h,Nut1h,Nut10h	Nut0h,Nut1h,Nut10h	Nut0h,Nut1h,Nut10h	FALSE
1:46150843-46151289	Nut0h,Nut1h,Nut10h	Nut0h,Nut1h,Nut10h	Nut0h,Nut1h,Nut10h	FALSE
1:46527923-46528941	Nut0h,Nut1h,Nut10h	Nut0h,Nut1h,Nut10h	Nut0h,Nut1h,Nut10h	FALSE
1:46531030-46531401	Nut0h,Nut1h	Nut0h,Nut1h,Nut10h	Nut0h,Nut1h	FALSE
1:46598131-46599233	Nut0h,Nut1h,Nut10h	Nut0h,Nut1h,Nut10h	Nut0h,Nut1h,Nut10h	FALSE
1:46645156-46652140	Nut0h,Nut1h,Nut10h	Nut0h,Nut1h,Nut10h	Nut0h,Nut1h,Nut10h	TRUE
1:46652446-46653716	Nut0h,Nut1h,Nut10h	Nut0h,Nut1h,Nut10h	Nut0h,Nut1h,Nut10h	FALSE
1:46659461-46660881	Nut0h,Nut1h,Nut10h	Nut0h,Nut1h,Nut10h	Nut0h,Nut1h,Nut10h	FALSE
1:46662693-46665321	Nut0h,Nut1h,Nut10h	Nut0h,Nut1h,Nut10h	Nut0h,Nut1h,Nut10h	FALSE
1:46688811-46690000	Nut0h,Nut1h,Nut10h	Nut0h,Nut1h,Nut10h	Nut0h,Nut1h,Nut10h	FALSE
1:46812552-46814278	Nut0h,Nut1h,Nut10h	Nut0h,Nut1h,Nut10h	Nut0h,Nut1h,Nut10h	FALSE
1:46955034-46955843	Nut0h,Nut1h	Nut0h,Nut1h,Nut10h	Nut0h,Nut1h	FALSE
1:46982742-46983441	Nut0h,Nut1h,Nut10h	Nut0h,Nut1h,Nut10h	Nut0h,Nut1h,Nut10h	FALSE
1:46985576-46986504	Nut0h,Nut1h,Nut10h	Nut0h,Nut1h,Nut10h	Nut0h,Nut1h,Nut10h	FALSE
1:47069042-47070658	Nut0h,Nut1h,Nut10h	Nut0h,Nut1h,Nut10h	Nut0h,Nut1h,Nut10h	FALSE
1:47076898-47078210	Nut0h,Nut1h,Nut10h	Nut0h,Nut1h,Nut10h	Nut0h,Nut1h,Nut10h	FALSE
1:47780299-47781318	Nut0h,Nut1h,Nut10h	Nut0h,Nut1h,Nut10h	Nut0h,Nut1h,Nut10h	FALSE
1:47800461-47801810	Nut0h,Nut1h,Nut10h	Nut0h,Nut1h,Nut10h	Nut0h,Nut1h,Nut10h	FALSE
1:47816775-47817531	Nut0h,Nut1h,Nut10h	Nut0h,Nut1h,Nut10h	Nut0h,Nut1h,Nut10h	FALSE
1:47903503-47904383	Nut0h,Nut1h,Nut10h	Nut0h,Nut1h,Nut10h	Nut0h,Nut1h,Nut10h	FALSE
1:48034877-48035753	Nut0h,Nut1h,Nut10h	Nut0h,Nut1h,Nut10h	Nut0h,Nut1h,Nut10h	FALSE
1:48162678-48163047	Nut0h,Nut1h	Nut0h,Nut1h,Nut10h	Nut0h,Nut1h	FALSE
1:51068175-51070314	Nut0h,Nut1h,Nut10h	Nut0h,Nut1h,Nut10h	Nut0h,Nut1h,Nut10h	TRUE
1:51433352-51436314	Nut0h,Nut1h,Nut10h	Nut0h,Nut1h,Nut10h	Nut0h,Nut1h,Nut10h	FALSE
1:51443270-51444824	Nut0h,Nut1h,Nut10h	Nut0h,Nut1h,Nut10h	Nut0h,Nut1h,Nut10h	FALSE
1:51762310-51763397	Nut0h,Nut1h,Nut10h	Nut0h,Nut1h,Nut10h	Nut0h,Nut1h,Nut10h	FALSE
1:52005984-52008060	Nut0h,Nut1h,Nut10h	Nut0h,Nut1h,Nut10h	Nut0h,Nut1h,Nut10h	FALSE
1:52086539-52090146	Nut0h,Nut1h,Nut10h	Nut0h,Nut1h,Nut10h	Nut0h,Nut1h,Nut10h	FALSE
1:52101948-52103808	Nut0h,Nut1h,Nut10h	Nut0h,Nut1h,Nut10h	Nut0h,Nut1h,Nut10h	FALSE
1:52109439-52110823	Nut0h,Nut1h,Nut10h	Nut0h,Nut1h,Nut10h	Nut0h,Nut1h,Nut10h	FALSE
1:52194651-52196298	Nut0h,Nut1h,Nut10h	Nut0h,Nut1h,Nut10h	Nut0h,Nut1h,Nut10h	FALSE
1:52340876-52341944	Nut0h,Nut1h,Nut10h	Nut0h,Nut1h,Nut10h	Nut0h,Nut1h,Nut10h	FALSE
1:52342374-52343692	Nut0h,Nut1h,Nut10h	Nut0h,Nut1h,Nut10h	Nut0h,Nut1h,Nut10h	FALSE
1:52362199-52365556	Nut0h,Nut1h,Nut10h	Nut0h,Nut1h,Nut10h	Nut0h,Nut1h,Nut10h	FALSE
1:52422180-52422737	Nut0h,Nut1h	Nut0h,Nut1h,Nut10h	Nut0h,Nut1h	FALSE
1:52623621-52625626	Nut0h,Nut1h,Nut10h	Nut0h,Nut1h,Nut10h	Nut0h,Nut1h,Nut10h	FALSE
1:52833839-52835165	Nut0h,Nut1h,Nut10h	Nut0h,Nut1h,Nut10h	Nut0h,Nut1h,Nut10h	TRUE
1:53222415-53223344	Nut0h,Nut1h,Nut10h	Nut0h,Nut1h,Nut10h	Nut0h,Nut1h,Nut10h	FALSE
1:53386764-53388123	Nut0h,Nut1h,Nut10h	Nut0h,Nut1h,Nut10h	Nut0h,Nut1h,Nut10h	FALSE
1:53479915-53481419	Nut0h,Nut1h,Nut10h	Nut0h,Nut1h,Nut10h	Nut0h,Nut1h,Nut10h	FALSE
1:53611379-53612797	Nut0h,Nut1h,Nut10h	Nut0h,Nut1h,Nut10h	Nut0h,Nut1h,Nut10h	FALSE
1:53739335-53740297	Nut0h,Nut1h,Nut10h	Nut0h,Nut1h,Nut10h	Nut0h,Nut1h,Nut10h	FALSE
1:53757527-53762253	Nut0h,Nut1h,Nut10h	Nut0h,Nut1h,Nut10h	Nut0h,Nut1h,Nut10h	FALSE
1:53764226-53765971	Nut0h,Nut1h	Nut0h,Nut1h	Nut0h,Nut1h,Nut10h	FALSE
1:53790041-53792829	Nut0h,Nut1h,Nut10h	Nut0h,Nut1h,Nut10h	Nut0h,Nut1h,Nut10h	FALSE
1:53847342-53848381	Nut0h,Nut1h,Nut10h	Nut0h,Nut1h,Nut10h	Nut0h,Nut1h,Nut10h	FALSE
1:54007609-54008029	Nut0h,Nut1h,Nut10h	Nut0h,Nut1h,Nut10h	Nut0h,Nut1h,Nut10h	FALSE
1:54276723-54278616	Nut0h,Nut1h,Nut10h	Nut0h,Nut1h,Nut10h	Nut0h,Nut1h,Nut10h	FALSE
1:54301714-54303034	Nut0h,Nut1h,Nut10h	Nut0h,Nut1h,Nut10h	Nut0h,Nut1h,Nut10h	FALSE
1:54420947-54424111	Nut0h,Nut1h,Nut10h	Nut0h,Nut1h,Nut10h	Nut0h,Nut1h,Nut10h	FALSE
1:54517504-54518171	Nut0h,Nut1h,Nut10h	Nut0h,Nut1h,Nut10h	Nut0h,Nut1h,Nut10h	FALSE
1:54718882-54720159	Nut0h,Nut1h,Nut10h	Nut0h,Nut1h,Nut10h	Nut0h,Nut1h,Nut10h	FALSE
1:54841971-54843441	Nut0h,Nut1h,Nut10h	Nut0h,Nut1h,Nut10h	Nut0h,Nut1h,Nut10h	FALSE
1:54953505-54955336	Nut0h,Nut1h,Nut10h	Nut0h,Nut1h,Nut10h	Nut0h,Nut1h,Nut10h	FALSE
1:54964978-54965618	Nut0h,Nut1h,Nut10h	Nut0h,Nut1h,Nut10h	Nut0h,Nut1h,Nut10h	FALSE
1:55029214-55030924	Nut0h,Nut1h,Nut10h	Nut0h,Nut1h,Nut10h	Nut0h,Nut1h,Nut10h	FALSE
1:55034265-55038629	Nut0h,Nut1h,Nut10h	Nut0h,Nut1h,Nut10h	Nut0h,Nut1h,Nut10h	FALSE
1:55046486-55048420	Nut0h,Nut1h,Nut10h	Nut0h,Nut1h,Nut10h	Nut0h,Nut1h,Nut10h	FALSE
1:55321482-55325813	Nut0h,Nut1h,Nut10h	Nut0h,Nut1h,Nut10h	Nut0h,Nut1h,Nut10h	FALSE
1:55415860-55416533	Nut0h,Nut1h,Nut10h	Nut0h,Nut1h,Nut10h	Nut0h,Nut1h,Nut10h	FALSE
1:55421069-55421910	Nut0h,Nut1h,Nut10h	Nut0h,Nut1h,Nut10h	Nut0h,Nut1h,Nut10h	FALSE
1:55435730-55437966	Nut0h,Nut1h,Nut10h	Nut0h,Nut1h,Nut10h	Nut0h,Nut1h,Nut10h	FALSE
1:55487920-55488402	Nut0h,Nut1h,Nut10h	Nut0h,Nut1h,Nut10h	Nut0h,Nut1h,Nut10h	FALSE
1:55892248-55897100	Nut0h,Nut1h,Nut10h	Nut0h,Nut1h,Nut10h	Nut0h,Nut1h,Nut10h	FALSE
1:56981751-56983295	Nut0h,Nut1h,Nut10h	Nut0h,Nut1h,Nut10h	Nut0h,Nut1h,Nut10h	FALSE
1:57043916-57044250	Nut0h,Nut1h,Nut10h	Nut0h,Nut1h,Nut10h	Nut0h,Nut1h,Nut10h	FALSE
1:57045258-57045706	Nut0h,Nut1h,Nut10h	Nut0h,Nut1h,Nut10h	Nut0h,Nut1h,Nut10h	FALSE
1:59192523-59194411	Nut0h,Nut1h,Nut10h	Nut0h,Nut1h,Nut10h	Nut0h,Nut1h,Nut10h	FALSE
1:59219672-59222185	Nut0h,Nut1h,Nut10h	Nut0h,Nut1h,Nut10h	Nut0h,Nut1h,Nut10h	FALSE
1:59279453-59283043	Nut0h,Nut1h,Nut10h	Nut0h,Nut1h,Nut10h	Nut0h,Nut1h,Nut10h	FALSE
1:59314038-59315590	Nut0h,Nut1h,Nut10h	Nut0h,Nut1h,Nut10h	Nut0h,Nut1h,Nut10h	FALSE
1:60138116-60139925	Nut0h,Nut1h,Nut10h	Nut0h,Nut1h,Nut10h	Nut0h,Nut1h,Nut10h	FALSE
1:61515600-61516652	Nut0h,Nut1h,Nut10h	Nut0h,Nut1h,Nut10h	Nut0h,Nut1h,Nut10h	FALSE
1:61522266-61524088	Nut0h,Nut1h,Nut10h	Nut0h,Nut1h,Nut10h	Nut0h,Nut1h,Nut10h	FALSE
1:61542050-61543602	Nut0h,Nut1h,Nut10h	Nut0h,Nut1h,Nut10h	Nut0h,Nut1h,Nut10h	FALSE
1:61545327-61546155	Nut0h,Nut1h	Nut0h,Nut1h,Nut10h	Nut0h,Nut1h	FALSE
1:61547213-61548461	Nut0h,Nut1h,Nut10h	Nut0h,Nut1h,Nut10h	Nut0h,Nut1h,Nut10h	FALSE
1:61549442-61549988	Nut0h,Nut1h,Nut10h	Nut0h,Nut1h,Nut10h	Nut0h,Nut1h,Nut10h	FALSE
1:61803403-61804492	Nut0h,Nut1h,Nut10h	Nut0h,Nut1h,Nut10h	Nut0h,Nut1h,Nut10h	FALSE
1:62211891-62212519	Nut0h,Nut1h	Nut0h,Nut1h,Nut10h	Nut0h,Nut1h	FALSE
1:62586658-62589488	Nut0h,Nut1h,Nut10h	Nut0h,Nut1h,Nut10h	Nut0h,Nut1h,Nut10h	FALSE
1:62696590-62697250	Nut0h,Nut1h	Nut0h,Nut1h,Nut10h	Nut0h,Nut1h	FALSE
1:62903939-62905335	Nut0h,Nut1h,Nut10h	Nut0h,Nut1h,Nut10h	Nut0h,Nut1h,Nut10h	FALSE
1:63087700-63088943	Nut0h,Nut1h,Nut10h	Nut0h,Nut1h,Nut10h	Nut0h,Nut1h,Nut10h	TRUE
1:63989636-63990290	Nut0h,Nut1h,Nut10h	Nut0h,Nut1h,Nut10h	Nut0h,Nut1h,Nut10h	FALSE
1:64126703-64129828	Nut0h,Nut1h,Nut10h	Nut0h,Nut1h,Nut10h	Nut0h,Nut1h,Nut10h	FALSE
1:64808507-64810475	Nut0h,Nut1h,Nut10h	Nut0h,Nut1h,Nut10h	Nut0h,Nut1h,Nut10h	FALSE
1:65467937-65469207	Nut0h,Nut1h,Nut10h	Nut0h,Nut1h,Nut10h	Nut0h,Nut1h,Nut10h	FALSE
1:65531651-65532386	Nut0h,Nut1h	Nut0h,Nut1h,Nut10h	Nut0h,Nut1h,Nut10h	FALSE
1:65638171-65644937	Nut0h,Nut1h,Nut10h	Nut0h,Nut1h,Nut10h	Nut0h,Nut1h,Nut10h	FALSE
1:65719429-65720848	Nut0h,Nut1h,Nut10h	Nut0h,Nut1h,Nut10h	Nut0h,Nut1h,Nut10h	FALSE
1:65887075-65888856	Nut0h,Nut1h,Nut10h	Nut0h,Nut1h,Nut10h	Nut0h,Nut1h,Nut10h	FALSE
1:65889061-65892376	Nut0h,Nut1h,Nut10h	Nut0h,Nut1h,Nut10h	Nut0h,Nut1h,Nut10h	FALSE
1:66756630-66757471	Nut0h,Nut1h	Nut0h,Nut1h,Nut10h	Nut0h,Nut1h	FALSE
1:66757972-66762964	Nut0h,Nut1h,Nut10h	Nut0h,Nut1h,Nut10h	Nut0h,Nut1h,Nut10h	FALSE
1:66763564-66769274	Nut0h,Nut1h,Nut10h	Nut0h,Nut1h,Nut10h	Nut0h,Nut1h,Nut10h	FALSE
1:66780189-66783614	Nut0h,Nut1h,Nut10h	Nut0h,Nut1h,Nut10h	Nut0h,Nut1h,Nut10h	FALSE
1:66795573-66826295	Nut0h,Nut1h,Nut10h	Nut0h,Nut1h,Nut10h	Nut0h,Nut1h,Nut10h	FALSE
1:67007928-67009956	Nut0h,Nut1h,Nut10h	Nut0h,Nut1h,Nut10h	Nut0h,Nut1h,Nut10h	FALSE
1:67028744-67031035	Nut0h,Nut1h,Nut10h	Nut0h,Nut1h,Nut10h	Nut0h,Nut1h,Nut10h	FALSE
1:67395108-67397695	Nut0h,Nut1h,Nut10h	Nut0h,Nut1h,Nut10h	Nut0h,Nut1h,Nut10h	FALSE
1:67865485-67866924	Nut0h,Nut1h,Nut10h	Nut0h,Nut1h,Nut10h	Nut0h,Nut1h,Nut10h	FALSE
1:67869815-67872186	Nut0h,Nut1h,Nut10h	Nut0h,Nut1h,Nut10h	Nut0h,Nut1h,Nut10h	FALSE
1:67874487-67876531	Nut0h,Nut1h,Nut10h	Nut0h,Nut1h,Nut10h	Nut0h,Nut1h,Nut10h	TRUE
1:68152075-68155736	Nut0h,Nut1h,Nut10h	Nut0h,Nut1h,Nut10h	Nut0h,Nut1h,Nut10h	FALSE
1:68164428-68167776	Nut0h,Nut1h,Nut10h	Nut0h,Nut1h,Nut10h	Nut0h,Nut1h,Nut10h	FALSE
1:68178572-68180001	Nut0h,Nut1h,Nut10h	Nut0h,Nut1h,Nut10h	Nut0h,Nut1h,Nut10h	FALSE
1:68182141-68183105	Nut0h,Nut1h,Nut10h	Nut0h,Nut1h,Nut10h	Nut0h,Nut1h,Nut10h	FALSE
1:68201254-68202906	Nut0h,Nut1h,Nut10h	Nut0h,Nut1h,Nut10h	Nut0h,Nut1h,Nut10h	FALSE
1:68203982-68204724	Nut0h,Nut1h,Nut10h	Nut0h,Nut1h,Nut10h	Nut0h,Nut1h,Nut10h	TRUE
1:68214201-68217570	Nut0h,Nut1h,Nut10h	Nut0h,Nut1h,Nut10h	Nut0h,Nut1h,Nut10h	FALSE
1:68219105-68220799	Nut0h,Nut1h,Nut10h	Nut0h,Nut1h,Nut10h	Nut0h,Nut1h,Nut10h	FALSE
1:68225581-68226577	Nut0h,Nut1h	Nut0h,Nut1h,Nut10h	Nut0h,Nut1h	FALSE
1:68787794-68789679	Nut0h,Nut1h,Nut10h	Nut0h,Nut1h,Nut10h	Nut0h,Nut1h,Nut10h	FALSE
1:70792332-70795105	Nut0h,Nut1h,Nut10h	Nut0h,Nut1h,Nut10h	Nut0h,Nut1h,Nut10h	FALSE
1:71544407-71545766	Nut0h,Nut1h,Nut10h	Nut0h,Nut1h,Nut10h	Nut0h,Nut1h,Nut10h	FALSE
1:75840779-75842309	Nut0h,Nut1h,Nut10h	Nut0h,Nut1h,Nut10h	Nut0h,Nut1h,Nut10h	FALSE
1:76137972-76139379	Nut0h,Nut1h,Nut10h	Nut0h,Nut1h,Nut10h	Nut0h,Nut1h,Nut10h	FALSE
1:76230726-76232444	Nut0h,Nut1h,Nut10h	Nut0h,Nut1h,Nut10h	Nut0h,Nut1h,Nut10h	FALSE
1:76240796-76242222	Nut0h,Nut1h,Nut10h	Nut0h,Nut1h,Nut10h	Nut0h,Nut1h,Nut10h	FALSE
1:76257863-76259406	Nut0h,Nut1h,Nut10h	Nut0h,Nut1h,Nut10h	Nut0h,Nut1h,Nut10h	FALSE
1:76419942-76421014	Nut0h,Nut1h,Nut10h	Nut0h,Nut1h,Nut10h	Nut0h,Nut1h,Nut10h	FALSE
1:76702560-76705451	Nut0h,Nut1h,Nut10h	Nut0h,Nut1h,Nut10h	Nut0h,Nut1h,Nut10h	FALSE
1:76719051-76721199	Nut0h,Nut1h	Nut0h,Nut1h,Nut10h	Nut0h,Nut1h	FALSE
1:77463401-77465428	Nut0h,Nut1h,Nut10h	Nut0h,Nut1h,Nut10h	Nut0h,Nut1h,Nut10h	FALSE
1:77470723-77471535	Nut0h,Nut1h,Nut10h	Nut0h,Nut1h,Nut10h	Nut0h,Nut1h,Nut10h	FALSE
1:77684156-77684580	Nut0h,Nut1h,Nut10h	Nut0h,Nut1h,Nut10h	Nut0h,Nut1h,Nut10h	FALSE
1:78071462-78072295	Nut0h,Nut1h,Nut10h	Nut0h,Nut1h,Nut10h	Nut0h,Nut1h,Nut10h	FALSE
1:78146611-78147576	Nut0h,Nut1h,Nut10h	Nut0h,Nut1h,Nut10h	Nut0h,Nut1h,Nut10h	FALSE
1:78153029-78153907	Nut0h,Nut1h,Nut10h	Nut0h,Nut1h,Nut10h	Nut0h,Nut1h,Nut10h	FALSE
1:78414134-78416142	Nut0h,Nut1h,Nut10h	Nut0h,Nut1h,Nut10h	Nut0h,Nut1h,Nut10h	TRUE
1:79658638-79659597	Nut0h,Nut1h,Nut10h	Nut0h,Nut1h,Nut10h	Nut0h,Nut1h,Nut10h	FALSE
1:83600151-83600599	Nut0h,Nut1h,Nut10h	Nut0h,Nut1h,Nut10h	Nut0h,Nut1h,Nut10h	FALSE
1:84554279-84557016	Nut0h,Nut1h,Nut10h	Nut0h,Nut1h,Nut10h	Nut0h,Nut1h,Nut10h	FALSE
1:84617915-84645375	Nut0h,Nut1h,Nut10h	Nut0h,Nut1h,Nut10h	Nut0h,Nut1h,Nut10h	FALSE
1:84651661-84653036	Nut0h,Nut1h	Nut0h,Nut1h,Nut10h	Nut0h,Nut1h,Nut10h	FALSE
1:84678795-84681256	Nut0h,Nut1h,Nut10h	Nut0h,Nut1h,Nut10h	Nut0h,Nut1h,Nut10h	FALSE
1:84689760-84691571	Nut0h,Nut1h,Nut10h	Nut0h,Nut1h,Nut10h	Nut0h,Nut1h,Nut10h	FALSE
1:84699790-84700243	Nut0h,Nut1h	Nut0h,Nut1h,Nut10h	Nut0h,Nut1h	FALSE
1:84736675-84738380	Nut0h,Nut1h,Nut10h	Nut0h,Nut1h,Nut10h	Nut0h,Nut1h,Nut10h	FALSE
1:84803833-84805465	Nut0h,Nut1h,Nut10h	Nut0h,Nut1h,Nut10h	Nut0h,Nut1h,Nut10h	FALSE
1:84811485-84816941	Nut0h,Nut1h,Nut10h	Nut0h,Nut1h,Nut10h	Nut0h,Nut1h,Nut10h	FALSE
1:84826918-84833883	Nut0h,Nut1h,Nut10h	Nut0h,Nut1h,Nut10h	Nut0h,Nut1h,Nut10h	FALSE
1:84897065-84901709	Nut0h,Nut1h,Nut10h	Nut0h,Nut1h,Nut10h	Nut0h,Nut1h,Nut10h	FALSE
1:84965723-84968122	Nut0h,Nut1h,Nut10h	Nut0h,Nut1h,Nut10h	Nut0h,Nut1h,Nut10h	FALSE
1:85084310-85087098	Nut0h,Nut1h,Nut10h	Nut0h,Nut1h,Nut10h	Nut0h,Nut1h,Nut10h	FALSE
1:85154943-85155513	Nut0h,Nut1h,Nut10h	Nut0h,Nut1h,Nut10h	Nut0h,Nut1h,Nut10h	FALSE
1:85754527-85756040	Nut0h,Nut1h,Nut10h	Nut0h,Nut1h,Nut10h	Nut0h,Nut1h,Nut10h	FALSE
1:85760289-85761431	Nut0h,Nut1h,Nut10h	Nut0h,Nut1h,Nut10h	Nut0h,Nut1h,Nut10h	FALSE
1:85762514-85764776	Nut0h,Nut1h,Nut10h	Nut0h,Nut1h,Nut10h	Nut0h,Nut1h,Nut10h	FALSE
1:85792773-85796948	Nut0h,Nut1h,Nut10h	Nut0h,Nut1h,Nut10h	Nut0h,Nut1h,Nut10h	FALSE
1:85929806-85931393	Nut0h,Nut1h,Nut10h	Nut0h,Nut1h,Nut10h	Nut0h,Nut1h,Nut10h	FALSE
1:87795352-87798016	Nut0h,Nut1h,Nut10h	Nut0h,Nut1h,Nut10h	Nut0h,Nut1h,Nut10h	FALSE
1:87800250-87801621	Nut0h,Nut1h,Nut10h	Nut0h,Nut1h,Nut10h	Nut0h,Nut1h,Nut10h	FALSE
1:88271425-88272386	Nut0h,Nut1h	Nut0h,Nut1h,Nut10h	Nut0h,Nut1h	FALSE
1:89060900-89061215	Nut0h,Nut1h	Nut0h,Nut1h,Nut10h	Nut0h,Nut1h	FALSE
1:89228371-89230092	Nut0h,Nut1h,Nut10h	Nut0h,Nut1h,Nut10h	Nut0h,Nut1h,Nut10h	FALSE
1:89238273-89241706	Nut0h,Nut1h,Nut10h	Nut0h,Nut1h,Nut10h	Nut0h,Nut1h,Nut10h	FALSE
1:89343277-89343787	Nut0h,Nut1h	Nut0h,Nut1h	Nut0h,Nut1h,Nut10h	FALSE
1:89449735-89452514	Nut0h,Nut1h,Nut10h	Nut0h,Nut1h,Nut10h	Nut0h,Nut1h,Nut10h	FALSE
1:89457032-89457684	Nut0h,Nut1h,Nut10h	Nut0h,Nut1h,Nut10h	Nut0h,Nut1h,Nut10h	FALSE
1:89487662-89489229	Nut0h,Nut1h,Nut10h	Nut0h,Nut1h,Nut10h	Nut0h,Nut1h,Nut10h	FALSE
1:90308579-90310083	Nut0h,Nut1h,Nut10h	Nut0h,Nut1h,Nut10h	Nut0h,Nut1h,Nut10h	FALSE
1:90330939-90332593	Nut0h,Nut1h,Nut10h	Nut0h,Nut1h,Nut10h	Nut0h,Nut1h,Nut10h	FALSE
1:90371759-90373512	Nut0h,Nut1h,Nut10h	Nut0h,Nut1h,Nut10h	Nut0h,Nut1h,Nut10h	FALSE
1:90418348-90419680	Nut0h,Nut1h,Nut10h	Nut0h,Nut1h,Nut10h	Nut0h,Nut1h,Nut10h	FALSE
1:90868197-90869731	Nut0h,Nut1h,Nut10h	Nut0h,Nut1h,Nut10h	Nut0h,Nut1h,Nut10h	FALSE
1:91440126-91440705	Nut0h,Nut1h,Nut10h	Nut0h,Nut1h,Nut10h	Nut0h,Nut1h,Nut10h	FALSE
1:91479670-91484884	Nut0h,Nut1h,Nut10h	Nut0h,Nut1h,Nut10h	Nut0h,Nut1h,Nut10h	FALSE
1:92201940-92203707	Nut0h,Nut1h,Nut10h	Nut0h,Nut1h,Nut10h	Nut0h,Nut1h,Nut10h	FALSE
1:92269661-92270864	Nut0h,Nut1h,Nut10h	Nut0h,Nut1h,Nut10h	Nut0h,Nut1h,Nut10h	FALSE
1:92350672-92352244	Nut0h,Nut1h,Nut10h	Nut0h,Nut1h,Nut10h	Nut0h,Nut1h,Nut10h	FALSE
1:93249521-93251643	Nut0h,Nut1h,Nut10h	Nut0h,Nut1h,Nut10h	Nut0h,Nut1h,Nut10h	FALSE
1:93269479-93271554	Nut0h,Nut1h,Nut10h	Nut0h,Nut1h,Nut10h	Nut0h,Nut1h,Nut10h	FALSE
1:93416021-93417412	Nut0h,Nut1h,Nut10h	Nut0h,Nut1h,Nut10h	Nut0h,Nut1h,Nut10h	FALSE
1:94127143-94131299	Nut0h,Nut1h,Nut10h	Nut0h,Nut1h,Nut10h	Nut0h,Nut1h,Nut10h	FALSE
1:94132058-94133332	Nut0h,Nut1h,Nut10h	Nut0h,Nut1h,Nut10h	Nut0h,Nut1h,Nut10h	FALSE
1:94145788-94148154	Nut0h,Nut1h,Nut10h	Nut0h,Nut1h,Nut10h	Nut0h,Nut1h,Nut10h	FALSE
1:94171036-94172246	Nut0h,Nut1h,Nut10h	Nut0h,Nut1h,Nut10h	Nut0h,Nut1h,Nut10h	FALSE
1:94202790-94204992	Nut0h,Nut1h,Nut10h	Nut0h,Nut1h,Nut10h	Nut0h,Nut1h,Nut10h	FALSE
1:94240252-94242657	Nut0h,Nut1h,Nut10h	Nut0h,Nut1h,Nut10h	Nut0h,Nut1h,Nut10h	FALSE
1:94244065-94247344	Nut0h,Nut1h,Nut10h	Nut0h,Nut1h,Nut10h	Nut0h,Nut1h,Nut10h	FALSE
1:94509787-94511939	Nut0h,Nut1h,Nut10h	Nut0h,Nut1h,Nut10h	Nut0h,Nut1h,Nut10h	FALSE
1:94532702-94536043	Nut0h,Nut1h,Nut10h	Nut0h,Nut1h,Nut10h	Nut0h,Nut1h,Nut10h	FALSE
1:94640722-94642522	Nut0h,Nut1h	Nut0h,Nut1h	Nut0h,Nut1h,Nut10h	FALSE
1:94644130-94644948	Nut0h,Nut1h	Nut0h,Nut1h	Nut0h,Nut1h,Nut10h	FALSE
1:94645243-94648678	Nut0h,Nut1h,Nut10h	Nut0h,Nut1h,Nut10h	Nut0h,Nut1h,Nut10h	FALSE
1:94656347-94664616	Nut0h,Nut1h,Nut10h	Nut0h,Nut1h,Nut10h	Nut0h,Nut1h,Nut10h	FALSE
1:94664787-94671768	Nut0h,Nut1h,Nut10h	Nut0h,Nut1h,Nut10h	Nut0h,Nut1h,Nut10h	FALSE
1:94687264-94688234	Nut0h,Nut1h,Nut10h	Nut0h,Nut1h,Nut10h	Nut0h,Nut1h,Nut10h	FALSE
1:94730322-94732643	Nut0h,Nut1h,Nut10h	Nut0h,Nut1h,Nut10h	Nut0h,Nut1h,Nut10h	FALSE
1:94744829-94753428	Nut0h,Nut1h,Nut10h	Nut0h,Nut1h,Nut10h	Nut0h,Nut1h,Nut10h	FALSE
1:95081987-95084236	Nut0h,Nut1h,Nut10h	Nut0h,Nut1h,Nut10h	Nut0h,Nut1h,Nut10h	FALSE
1:95110256-95113290	Nut0h,Nut1h,Nut10h	Nut0h,Nut1h,Nut10h	Nut0h,Nut1h,Nut10h	FALSE
1:95118387-95120992	Nut0h,Nut1h,Nut10h	Nut0h,Nut1h,Nut10h	Nut0h,Nut1h,Nut10h	FALSE
1:95221152-95221807	Nut0h,Nut1h	Nut0h,Nut1h,Nut10h	Nut0h,Nut1h	FALSE
1:95266874-95268348	Nut0h,Nut1h,Nut10h	Nut0h,Nut1h,Nut10h	Nut0h,Nut1h,Nut10h	FALSE
1:95368693-95369226	Nut0h,Nut1h	Nut0h,Nut1h,Nut10h	Nut0h,Nut1h	FALSE
1:96208040-96208845	Nut0h,Nut1h,Nut10h	Nut0h,Nut1h,Nut10h	Nut0h,Nut1h,Nut10h	FALSE
1:98788050-98792200	Nut0h,Nut1h,Nut10h	Nut0h,Nut1h,Nut10h	Nut0h,Nut1h,Nut10h	FALSE
1:99645989-99646742	Nut0h,Nut1h,Nut10h	Nut0h,Nut1h,Nut10h	Nut0h,Nut1h,Nut10h	FALSE
1:100222689-100224772	Nut0h,Nut1h,Nut10h	Nut0h,Nut1h,Nut10h	Nut0h,Nut1h,Nut10h	FALSE
1:100274048-100274792	Nut0h,Nut1h	Nut0h,Nut1h,Nut10h	Nut0h,Nut1h	FALSE
1:100504723-100505764	Nut0h,Nut1h,Nut10h	Nut0h,Nut1h,Nut10h	Nut0h,Nut1h,Nut10h	FALSE
1:100816236-100819701	Nut0h,Nut1h,Nut10h	Nut0h,Nut1h,Nut10h	Nut0h,Nut1h,Nut10h	FALSE
1:101334194-101334712	Nut0h,Nut1h,Nut10h	Nut0h,Nut1h,Nut10h	Nut0h,Nut1h,Nut10h	FALSE
1:103344216-103346286	Nut0h,Nut1h,Nut10h	Nut0h,Nut1h,Nut10h	Nut0h,Nut1h,Nut10h	FALSE
1:109236087-109237415	Nut0h,Nut1h,Nut10h	Nut0h,Nut1h,Nut10h	Nut0h,Nut1h,Nut10h	FALSE
1:109262247-109264001	Nut0h,Nut1h,Nut10h	Nut0h,Nut1h,Nut10h	Nut0h,Nut1h,Nut10h	FALSE
1:109372715-109374260	Nut0h,Nut1h,Nut10h	Nut0h,Nut1h,Nut10h	Nut0h,Nut1h,Nut10h	FALSE
1:109418903-109420476	Nut0h,Nut1h,Nut10h	Nut0h,Nut1h,Nut10h	Nut0h,Nut1h,Nut10h	FALSE
1:109621796-109623472	Nut0h,Nut1h,Nut10h	Nut0h,Nut1h,Nut10h	Nut0h,Nut1h,Nut10h	FALSE
1:109738986-109741322	Nut0h,Nut1h,Nut10h	Nut0h,Nut1h,Nut10h	Nut0h,Nut1h,Nut10h	FALSE
1:109760324-109761589	Nut0h,Nut1h	Nut0h,Nut1h,Nut10h	Nut0h,Nut1h	FALSE
1:109768301-109769120	Nut0h,Nut1h	Nut0h,Nut1h,Nut10h	Nut0h,Nut1h	FALSE
1:109782175-109783476	Nut0h,Nut1h	Nut0h,Nut1h,Nut10h	Nut0h,Nut1h	FALSE
1:109815175-109816189	Nut0h,Nut1h,Nut10h	Nut0h,Nut1h,Nut10h	Nut0h,Nut1h,Nut10h	FALSE
1:109817138-109818041	Nut0h,Nut1h	Nut0h,Nut1h,Nut10h	Nut0h,Nut1h	FALSE
1:109819532-109820816	Nut0h,Nut1h,Nut10h	Nut0h,Nut1h,Nut10h	Nut0h,Nut1h,Nut10h	FALSE
1:109966954-109968231	Nut0h,Nut1h,Nut10h	Nut0h,Nut1h,Nut10h	Nut0h,Nut1h,Nut10h	FALSE
1:110026371-110027686	Nut0h,Nut1h,Nut10h	Nut0h,Nut1h,Nut10h	Nut0h,Nut1h,Nut10h	FALSE
1:110075056-110075856	Nut0h,Nut1h,Nut10h	Nut0h,Nut1h,Nut10h	Nut0h,Nut1h,Nut10h	FALSE
1:110161318-110165644	Nut0h,Nut1h,Nut10h	Nut0h,Nut1h,Nut10h	Nut0h,Nut1h,Nut10h	FALSE
1:110745741-110746641	Nut0h,Nut1h,Nut10h	Nut0h,Nut1h,Nut10h	Nut0h,Nut1h,Nut10h	FALSE
1:110882815-110884920	Nut0h,Nut1h,Nut10h	Nut0h,Nut1h,Nut10h	Nut0h,Nut1h,Nut10h	FALSE
1:111018268-111021309	Nut0h,Nut1h,Nut10h	Nut0h,Nut1h,Nut10h	Nut0h,Nut1h,Nut10h	FALSE
1:111459080-111460171	Nut0h,Nut1h,Nut10h	Nut0h,Nut1h,Nut10h	Nut0h,Nut1h,Nut10h	FALSE
1:111770575-111771863	Nut0h,Nut1h,Nut10h	Nut0h,Nut1h,Nut10h	Nut0h,Nut1h,Nut10h	FALSE
1:112050094-112051498	Nut0h,Nut1h,Nut10h	Nut0h,Nut1h,Nut10h	Nut0h,Nut1h,Nut10h	FALSE
1:112135326-112135939	Nut0h,Nut1h,Nut10h	Nut0h,Nut1h,Nut10h	Nut0h,Nut1h,Nut10h	FALSE
1:112161899-112163556	Nut0h,Nut1h,Nut10h	Nut0h,Nut1h,Nut10h	Nut0h,Nut1h,Nut10h	FALSE
1:112280672-112282933	Nut0h,Nut1h,Nut10h	Nut0h,Nut1h,Nut10h	Nut0h,Nut1h,Nut10h	FALSE
1:112793628-112795697	Nut0h,Nut1h,Nut10h	Nut0h,Nut1h,Nut10h	Nut0h,Nut1h,Nut10h	FALSE
1:112933036-112934566	Nut0h,Nut1h,Nut10h	Nut0h,Nut1h,Nut10h	Nut0h,Nut1h,Nut10h	FALSE
1:113124001-113124935	Nut0h,Nut1h,Nut10h	Nut0h,Nut1h,Nut10h	Nut0h,Nut1h,Nut10h	FALSE
1:113182503-113183606	Nut0h,Nut1h,Nut10h	Nut0h,Nut1h,Nut10h	Nut0h,Nut1h,Nut10h	FALSE
1:113187480-113189274	Nut0h,Nut1h,Nut10h	Nut0h,Nut1h,Nut10h	Nut0h,Nut1h,Nut10h	TRUE
1:113465572-113466907	Nut0h,Nut1h,Nut10h	Nut0h,Nut1h,Nut10h	Nut0h,Nut1h,Nut10h	FALSE
1:113477683-113480101	Nut0h,Nut1h,Nut10h	Nut0h,Nut1h,Nut10h	Nut0h,Nut1h,Nut10h	FALSE
1:113584874-113585986	Nut0h,Nut1h	Nut0h,Nut1h,Nut10h	Nut0h,Nut1h	FALSE
1:113644664-113646330	Nut0h,Nut1h,Nut10h	Nut0h,Nut1h,Nut10h	Nut0h,Nut1h,Nut10h	FALSE
1:113683496-113684666	Nut0h,Nut1h	Nut0h,Nut1h,Nut10h	Nut0h,Nut1h	FALSE
1:113733554-113735640	Nut0h,Nut1h,Nut10h	Nut0h,Nut1h,Nut10h	Nut0h,Nut1h,Nut10h	FALSE
1:113866408-113868457	Nut0h,Nut1h,Nut10h	Nut0h,Nut1h,Nut10h	Nut0h,Nut1h,Nut10h	FALSE
1:113933989-113934680	Nut0h,Nut1h,Nut10h	Nut0h,Nut1h,Nut10h	Nut0h,Nut1h,Nut10h	FALSE
1:113998457-114000861	Nut0h,Nut1h,Nut10h	Nut0h,Nut1h,Nut10h	Nut0h,Nut1h,Nut10h	FALSE
1:114353349-114353824	Nut0h,Nut1h,Nut10h	Nut0h,Nut1h,Nut10h	Nut0h,Nut1h,Nut10h	FALSE
1:115014794-115019280	Nut0h,Nut1h,Nut10h	Nut0h,Nut1h,Nut10h	Nut0h,Nut1h,Nut10h	FALSE
1:115052170-115052695	Nut0h,Nut1h,Nut10h	Nut0h,Nut1h,Nut10h	Nut0h,Nut1h,Nut10h	FALSE
1:115721544-115722942	Nut0h,Nut1h,Nut10h	Nut0h,Nut1h,Nut10h	Nut0h,Nut1h,Nut10h	FALSE
1:115732280-115733499	Nut0h,Nut1h	Nut0h,Nut1h,Nut10h	Nut0h,Nut1h	FALSE
1:116087564-116089651	Nut0h,Nut1h,Nut10h	Nut0h,Nut1h,Nut10h	Nut0h,Nut1h,Nut10h	FALSE
1:116210527-116215212	Nut0h,Nut1h,Nut10h	Nut0h,Nut1h,Nut10h	Nut0h,Nut1h,Nut10h	FALSE
1:116313820-116314652	Nut0h,Nut1h,Nut10h	Nut0h,Nut1h,Nut10h	Nut0h,Nut1h,Nut10h	FALSE
1:117027470-117028401	Nut0h,Nut1h,Nut10h	Nut0h,Nut1h,Nut10h	Nut0h,Nut1h,Nut10h	FALSE
1:117030583-117033902	Nut0h,Nut1h,Nut10h	Nut0h,Nut1h,Nut10h	Nut0h,Nut1h,Nut10h	FALSE
1:117041461-117041843	Nut0h,Nut1h,Nut10h	Nut0h,Nut1h,Nut10h	Nut0h,Nut1h,Nut10h	FALSE
1:117046515-117048221	Nut0h,Nut1h,Nut10h	Nut0h,Nut1h,Nut10h	Nut0h,Nut1h,Nut10h	FALSE
1:117048529-117049577	Nut0h,Nut1h,Nut10h	Nut0h,Nut1h,Nut10h	Nut0h,Nut1h,Nut10h	FALSE
1:117050629-117053378	Nut0h,Nut1h,Nut10h	Nut0h,Nut1h,Nut10h	Nut0h,Nut1h,Nut10h	FALSE
1:117095902-117097199	Nut0h,Nut1h,Nut10h	Nut0h,Nut1h,Nut10h	Nut0h,Nut1h,Nut10h	TRUE
1:117097568-117100549	Nut0h,Nut1h,Nut10h	Nut0h,Nut1h,Nut10h	Nut0h,Nut1h,Nut10h	FALSE
1:117420794-117422948	Nut0h,Nut1h,Nut10h	Nut0h,Nut1h,Nut10h	Nut0h,Nut1h,Nut10h	FALSE
1:117603445-117604038	Nut0h,Nut1h,Nut10h	Nut0h,Nut1h,Nut10h	Nut0h,Nut1h,Nut10h	FALSE
1:117652792-117654173	Nut0h,Nut1h,Nut10h	Nut0h,Nut1h,Nut10h	Nut0h,Nut1h,Nut10h	FALSE
1:117910513-117911353	Nut0h,Nut1h,Nut10h	Nut0h,Nut1h,Nut10h	Nut0h,Nut1h,Nut10h	FALSE
1:118277567-118278231	Nut0h,Nut1h,Nut10h	Nut0h,Nut1h,Nut10h	Nut0h,Nut1h,Nut10h	FALSE
1:120216976-120218848	Nut0h,Nut1h,Nut10h	Nut0h,Nut1h,Nut10h	Nut0h,Nut1h,Nut10h	FALSE
1:120254486-120256196	Nut0h,Nut1h,Nut10h	Nut0h,Nut1h,Nut10h	Nut0h,Nut1h,Nut10h	FALSE
1:120601581-120602375	Nut0h,Nut1h	Nut0h,Nut1h,Nut10h	Nut0h,Nut1h	FALSE
1:120604089-120605393	Nut0h,Nut1h,Nut10h	Nut0h,Nut1h,Nut10h	Nut0h,Nut1h,Nut10h	FALSE
1:120610653-120612909	Nut0h,Nut1h,Nut10h	Nut0h,Nut1h,Nut10h	Nut0h,Nut1h,Nut10h	FALSE
1:120836039-120837669	Nut0h,Nut1h,Nut10h	Nut0h,Nut1h,Nut10h	Nut0h,Nut1h,Nut10h	FALSE
1:120839706-120840183	Nut0h,Nut1h	Nut0h,Nut1h,Nut10h	Nut0h,Nut1h	FALSE
1:120925166-120926125	Nut0h,Nut1h,Nut10h	Nut0h,Nut1h,Nut10h	Nut0h,Nut1h,Nut10h	FALSE
1:121260542-121261877	Nut0h,Nut1h,Nut10h	Nut0h,Nut1h,Nut10h	Nut0h,Nut1h,Nut10h	FALSE
1:143708685-143709491	Nut0h,Nut1h,Nut10h	Nut0h,Nut1h,Nut10h	Nut0h,Nut1h,Nut10h	FALSE
1:143742406-143745637	Nut0h,Nut1h,Nut10h	Nut0h,Nut1h,Nut10h	Nut0h,Nut1h,Nut10h	FALSE
1:143914649-143915778	Nut0h,Nut1h,Nut10h	Nut0h,Nut1h,Nut10h	Nut0h,Nut1h,Nut10h	FALSE
1:143998669-143999294	Nut0h,Nut1h,Nut10h	Nut0h,Nut1h,Nut10h	Nut0h,Nut1h,Nut10h	FALSE
1:144009535-144012422	Nut0h,Nut1h,Nut10h	Nut0h,Nut1h,Nut10h	Nut0h,Nut1h,Nut10h	FALSE
1:144028591-144031706	Nut0h,Nut1h,Nut10h	Nut0h,Nut1h,Nut10h	Nut0h,Nut1h,Nut10h	FALSE
1:144036129-144037804	Nut0h,Nut1h,Nut10h	Nut0h,Nut1h,Nut10h	Nut0h,Nut1h,Nut10h	FALSE
1:144072283-144072978	Nut0h,Nut1h	Nut0h,Nut1h,Nut10h	Nut0h,Nut1h	FALSE
1:144310488-144313105	Nut0h,Nut1h,Nut10h	Nut0h,Nut1h,Nut10h	Nut0h,Nut1h,Nut10h	FALSE
1:144338682-144341839	Nut0h,Nut1h,Nut10h	Nut0h,Nut1h,Nut10h	Nut0h,Nut1h,Nut10h	FALSE
1:144490958-144492546	Nut0h,Nut1h,Nut10h	Nut0h,Nut1h,Nut10h	Nut0h,Nut1h,Nut10h	FALSE
1:144518984-144522117	Nut0h,Nut1h,Nut10h	Nut0h,Nut1h,Nut10h	Nut0h,Nut1h,Nut10h	FALSE
1:144533347-144535877	Nut0h,Nut1h,Nut10h	Nut0h,Nut1h,Nut10h	Nut0h,Nut1h,Nut10h	FALSE
1:144568145-144568614	Nut0h,Nut1h	Nut0h,Nut1h,Nut10h	Nut0h,Nut1h	FALSE
1:144593111-144595311	Nut0h,Nut1h,Nut10h	Nut0h,Nut1h,Nut10h	Nut0h,Nut1h,Nut10h	FALSE
1:144621131-144621558	Nut0h,Nut1h,Nut10h	Nut0h,Nut1h,Nut10h	Nut0h,Nut1h,Nut10h	FALSE
1:144811229-144811991	Nut0h,Nut1h,Nut10h	Nut0h,Nut1h,Nut10h	Nut0h,Nut1h,Nut10h	FALSE
1:144931656-144933185	Nut0h,Nut1h,Nut10h	Nut0h,Nut1h,Nut10h	Nut0h,Nut1h,Nut10h	FALSE
1:145095851-145097458	Nut0h,Nut1h,Nut10h	Nut0h,Nut1h,Nut10h	Nut0h,Nut1h,Nut10h	FALSE
1:145138740-145140183	Nut0h,Nut1h,Nut10h	Nut0h,Nut1h,Nut10h	Nut0h,Nut1h,Nut10h	FALSE
1:145195831-145196509	Nut0h,Nut1h,Nut10h	Nut0h,Nut1h,Nut10h	Nut0h,Nut1h,Nut10h	FALSE
1:145208415-145210806	Nut0h,Nut1h,Nut10h	Nut0h,Nut1h,Nut10h	Nut0h,Nut1h,Nut10h	FALSE
1:145215193-145217895	Nut0h,Nut1h,Nut10h	Nut0h,Nut1h,Nut10h	Nut0h,Nut1h,Nut10h	FALSE
1:145218780-145219833	Nut0h,Nut1h,Nut10h	Nut0h,Nut1h,Nut10h	Nut0h,Nut1h,Nut10h	FALSE
1:145299272-145300016	Nut0h,Nut1h,Nut10h	Nut0h,Nut1h,Nut10h	Nut0h,Nut1h,Nut10h	FALSE
1:145381324-145384058	Nut0h,Nut1h,Nut10h	Nut0h,Nut1h,Nut10h	Nut0h,Nut1h,Nut10h	FALSE
1:145395012-145400839	Nut0h,Nut1h,Nut10h	Nut0h,Nut1h,Nut10h	Nut0h,Nut1h,Nut10h	FALSE
1:145448499-145450183	Nut0h,Nut1h,Nut10h	Nut0h,Nut1h,Nut10h	Nut0h,Nut1h,Nut10h	FALSE
1:145454063-145457836	Nut0h,Nut1h,Nut10h	Nut0h,Nut1h,Nut10h	Nut0h,Nut1h,Nut10h	FALSE
1:145541471-145543809	Nut0h,Nut1h,Nut10h	Nut0h,Nut1h,Nut10h	Nut0h,Nut1h,Nut10h	FALSE
1:145651448-145653574	Nut0h,Nut1h,Nut10h	Nut0h,Nut1h,Nut10h	Nut0h,Nut1h,Nut10h	FALSE
1:145713596-145714907	Nut0h,Nut1h,Nut10h	Nut0h,Nut1h,Nut10h	Nut0h,Nut1h,Nut10h	FALSE
1:145758394-145759380	Nut0h,Nut1h,Nut10h	Nut0h,Nut1h,Nut10h	Nut0h,Nut1h,Nut10h	FALSE
1:145825828-145827709	Nut0h,Nut1h,Nut10h	Nut0h,Nut1h,Nut10h	Nut0h,Nut1h,Nut10h	FALSE
1:145967231-145970257	Nut0h,Nut1h,Nut10h	Nut0h,Nut1h,Nut10h	Nut0h,Nut1h,Nut10h	FALSE
1:145998409-145999311	Nut0h,Nut1h,Nut10h	Nut0h,Nut1h,Nut10h	Nut0h,Nut1h,Nut10h	FALSE
1:146008537-146009090	Nut0h,Nut1h,Nut10h	Nut0h,Nut1h,Nut10h	Nut0h,Nut1h,Nut10h	FALSE
1:146633450-146634826	Nut0h,Nut1h	Nut0h,Nut1h,Nut10h	Nut0h,Nut1h	FALSE
1:146638805-146639876	Nut0h,Nut1h,Nut10h	Nut0h,Nut1h,Nut10h	Nut0h,Nut1h,Nut10h	FALSE
1:146642316-146643271	Nut0h,Nut1h,Nut10h	Nut0h,Nut1h,Nut10h	Nut0h,Nut1h,Nut10h	TRUE
1:147070765-147072959	Nut0h,Nut1h,Nut10h	Nut0h,Nut1h,Nut10h	Nut0h,Nut1h,Nut10h	FALSE
1:147188901-147190336	Nut0h,Nut1h,Nut10h	Nut0h,Nut1h,Nut10h	Nut0h,Nut1h,Nut10h	FALSE
1:147509372-147511997	Nut0h,Nut1h,Nut10h	Nut0h,Nut1h,Nut10h	Nut0h,Nut1h,Nut10h	FALSE
1:147540322-147541039	Nut0h,Nut1h,Nut10h	Nut0h,Nut1h,Nut10h	Nut0h,Nut1h,Nut10h	FALSE
1:147623320-147625168	Nut0h,Nut1h,Nut10h	Nut0h,Nut1h,Nut10h	Nut0h,Nut1h,Nut10h	FALSE
1:147734922-147738308	Nut0h,Nut1h,Nut10h	Nut0h,Nut1h,Nut10h	Nut0h,Nut1h,Nut10h	FALSE
1:147774135-147776363	Nut0h,Nut1h,Nut10h	Nut0h,Nut1h,Nut10h	Nut0h,Nut1h,Nut10h	FALSE
1:147805705-147807866	Nut0h,Nut1h,Nut10h	Nut0h,Nut1h,Nut10h	Nut0h,Nut1h,Nut10h	FALSE
1:147833101-147835463	Nut0h,Nut1h,Nut10h	Nut0h,Nut1h,Nut10h	Nut0h,Nut1h,Nut10h	FALSE
1:147860153-147861593	Nut0h,Nut1h,Nut10h	Nut0h,Nut1h,Nut10h	Nut0h,Nut1h,Nut10h	FALSE
1:147874113-147876023	Nut0h,Nut1h,Nut10h	Nut0h,Nut1h,Nut10h	Nut0h,Nut1h,Nut10h	FALSE
1:147896220-147897141	Nut0h,Nut1h,Nut10h	Nut0h,Nut1h,Nut10h	Nut0h,Nut1h,Nut10h	FALSE
1:147930006-147933126	Nut0h,Nut1h,Nut10h	Nut0h,Nut1h,Nut10h	Nut0h,Nut1h,Nut10h	FALSE
1:147992850-147995563	Nut0h,Nut1h,Nut10h	Nut0h,Nut1h,Nut10h	Nut0h,Nut1h,Nut10h	FALSE
1:147999536-148001240	Nut0h,Nut1h,Nut10h	Nut0h,Nut1h,Nut10h	Nut0h,Nut1h,Nut10h	FALSE
1:148176609-148177482	Nut0h,Nut1h,Nut10h	Nut0h,Nut1h,Nut10h	Nut0h,Nut1h,Nut10h	FALSE
1:148239748-148242616	Nut0h,Nut1h,Nut10h	Nut0h,Nut1h,Nut10h	Nut0h,Nut1h,Nut10h	FALSE
1:148247102-148248313	Nut0h,Nut1h,Nut10h	Nut0h,Nut1h,Nut10h	Nut0h,Nut1h,Nut10h	FALSE
1:148531928-148532757	Nut0h,Nut1h,Nut10h	Nut0h,Nut1h,Nut10h	Nut0h,Nut1h,Nut10h	FALSE
1:148555463-148557470	Nut0h,Nut1h,Nut10h	Nut0h,Nut1h,Nut10h	Nut0h,Nut1h,Nut10h	FALSE
1:148598305-148599441	Nut0h,Nut1h,Nut10h	Nut0h,Nut1h,Nut10h	Nut0h,Nut1h,Nut10h	FALSE
1:148603766-148606522	Nut0h,Nut1h,Nut10h	Nut0h,Nut1h,Nut10h	Nut0h,Nut1h,Nut10h	FALSE
1:148760120-148761520	Nut0h,Nut1h,Nut10h	Nut0h,Nut1h,Nut10h	Nut0h,Nut1h,Nut10h	FALSE
1:148765628-148766498	Nut0h,Nut1h,Nut10h	Nut0h,Nut1h,Nut10h	Nut0h,Nut1h,Nut10h	FALSE
1:148766986-148768547	Nut0h,Nut1h,Nut10h	Nut0h,Nut1h,Nut10h	Nut0h,Nut1h,Nut10h	FALSE
1:149297844-149298586	Nut0h,Nut1h,Nut10h	Nut0h,Nut1h,Nut10h	Nut0h,Nut1h,Nut10h	FALSE
1:149379268-149380099	Nut0h,Nut1h,Nut10h	Nut0h,Nut1h,Nut10h	Nut0h,Nut1h,Nut10h	FALSE
1:149513085-149515444	Nut0h,Nut1h,Nut10h	Nut0h,Nut1h,Nut10h	Nut0h,Nut1h,Nut10h	FALSE
1:149575385-149578385	Nut0h,Nut1h,Nut10h	Nut0h,Nut1h,Nut10h	Nut0h,Nut1h,Nut10h	FALSE
1:149604805-149606668	Nut0h,Nut1h,Nut10h	Nut0h,Nut1h,Nut10h	Nut0h,Nut1h,Nut10h	FALSE
1:149683603-149684132	Nut0h,Nut1h,Nut10h	Nut0h,Nut1h,Nut10h	Nut0h,Nut1h,Nut10h	FALSE
1:149711627-149712564	Nut0h,Nut1h,Nut10h	Nut0h,Nut1h,Nut10h	Nut0h,Nut1h,Nut10h	FALSE
1:149764135-149765589	Nut0h,Nut1h,Nut10h	Nut0h,Nut1h,Nut10h	Nut0h,Nut1h,Nut10h	FALSE
1:149781912-149786032	Nut0h,Nut1h,Nut10h	Nut0h,Nut1h,Nut10h	Nut0h,Nut1h,Nut10h	FALSE
1:149801001-149807799	Nut0h,Nut1h,Nut10h	Nut0h,Nut1h,Nut10h	Nut0h,Nut1h,Nut10h	FALSE
1:149870692-149872471	Nut0h,Nut1h,Nut10h	Nut0h,Nut1h,Nut10h	Nut0h,Nut1h,Nut10h	FALSE
1:149903103-149903586	Nut0h,Nut1h	Nut0h,Nut1h,Nut10h	Nut0h,Nut1h	FALSE
1:149934033-149934707	Nut0h,Nut1h,Nut10h	Nut0h,Nut1h,Nut10h	Nut0h,Nut1h,Nut10h	FALSE
1:150121822-150122952	Nut0h,Nut1h,Nut10h	Nut0h,Nut1h,Nut10h	Nut0h,Nut1h,Nut10h	FALSE
1:150158144-150159514	Nut0h,Nut1h,Nut10h	Nut0h,Nut1h,Nut10h	Nut0h,Nut1h,Nut10h	FALSE
1:150231968-150233055	Nut0h,Nut1h,Nut10h	Nut0h,Nut1h,Nut10h	Nut0h,Nut1h,Nut10h	FALSE
1:150234507-150236285	Nut0h,Nut1h,Nut10h	Nut0h,Nut1h,Nut10h	Nut0h,Nut1h,Nut10h	FALSE
1:150278057-150279781	Nut0h,Nut1h,Nut10h	Nut0h,Nut1h,Nut10h	Nut0h,Nut1h,Nut10h	FALSE
1:150338182-150339201	Nut0h,Nut1h,Nut10h	Nut0h,Nut1h,Nut10h	Nut0h,Nut1h,Nut10h	FALSE
1:150509834-150511063	Nut0h,Nut1h	Nut0h,Nut1h,Nut10h	Nut0h,Nut1h	FALSE
1:150544237-150548691	Nut0h,Nut1h,Nut10h	Nut0h,Nut1h,Nut10h	Nut0h,Nut1h,Nut10h	FALSE
1:150549137-150551088	Nut0h,Nut1h,Nut10h	Nut0h,Nut1h,Nut10h	Nut0h,Nut1h,Nut10h	FALSE
1:150568456-150569523	Nut0h,Nut1h,Nut10h	Nut0h,Nut1h,Nut10h	Nut0h,Nut1h,Nut10h	FALSE
1:150570864-150572101	Nut0h,Nut1h,Nut10h	Nut0h,Nut1h,Nut10h	Nut0h,Nut1h,Nut10h	FALSE
1:150575419-150579967	Nut0h,Nut1h,Nut10h	Nut0h,Nut1h,Nut10h	Nut0h,Nut1h,Nut10h	FALSE
1:150581806-150589613	Nut0h,Nut1h,Nut10h	Nut0h,Nut1h,Nut10h	Nut0h,Nut1h,Nut10h	FALSE
1:150591175-150598888	Nut0h,Nut1h,Nut10h	Nut0h,Nut1h,Nut10h	Nut0h,Nut1h,Nut10h	TRUE
1:151058474-151058979	Nut0h,Nut1h	Nut0h,Nut1h,Nut10h	Nut0h,Nut1h	FALSE
1:151161013-151163622	Nut0h,Nut1h,Nut10h	Nut0h,Nut1h,Nut10h	Nut0h,Nut1h,Nut10h	FALSE
1:151172088-151177304	Nut0h,Nut1h,Nut10h	Nut0h,Nut1h,Nut10h	Nut0h,Nut1h,Nut10h	FALSE
1:151177520-151178295	Nut0h,Nut1h,Nut10h	Nut0h,Nut1h,Nut10h	Nut0h,Nut1h,Nut10h	FALSE
1:151181906-151184189	Nut0h,Nut1h,Nut10h	Nut0h,Nut1h,Nut10h	Nut0h,Nut1h,Nut10h	FALSE
1:151230114-151231588	Nut0h,Nut1h,Nut10h	Nut0h,Nut1h,Nut10h	Nut0h,Nut1h,Nut10h	FALSE
1:151283718-151285578	Nut0h,Nut1h,Nut10h	Nut0h,Nut1h,Nut10h	Nut0h,Nut1h,Nut10h	FALSE
1:151286631-151287416	Nut0h,Nut1h,Nut10h	Nut0h,Nut1h,Nut10h	Nut0h,Nut1h,Nut10h	FALSE
1:151313359-151315072	Nut0h,Nut1h,Nut10h	Nut0h,Nut1h,Nut10h	Nut0h,Nut1h,Nut10h	FALSE
1:151416485-151417567	Nut0h,Nut1h,Nut10h	Nut0h,Nut1h,Nut10h	Nut0h,Nut1h,Nut10h	FALSE
1:151519241-151521556	Nut0h,Nut1h,Nut10h	Nut0h,Nut1h,Nut10h	Nut0h,Nut1h,Nut10h	FALSE
1:151557597-151559036	Nut0h,Nut1h,Nut10h	Nut0h,Nut1h,Nut10h	Nut0h,Nut1h,Nut10h	FALSE
1:151580379-151581770	Nut0h,Nut1h,Nut10h	Nut0h,Nut1h,Nut10h	Nut0h,Nut1h,Nut10h	FALSE
1:151917465-151920248	Nut0h,Nut1h,Nut10h	Nut0h,Nut1h,Nut10h	Nut0h,Nut1h,Nut10h	FALSE
1:151944834-151946034	Nut0h,Nut1h,Nut10h	Nut0h,Nut1h,Nut10h	Nut0h,Nut1h,Nut10h	FALSE
1:152006150-152009983	Nut0h,Nut1h,Nut10h	Nut0h,Nut1h,Nut10h	Nut0h,Nut1h,Nut10h	FALSE
1:153487927-153489343	Nut0h,Nut1h,Nut10h	Nut0h,Nut1h,Nut10h	Nut0h,Nut1h,Nut10h	FALSE
1:153492664-153493577	Nut0h,Nut1h,Nut10h	Nut0h,Nut1h,Nut10h	Nut0h,Nut1h,Nut10h	FALSE
1:153525954-153527104	Nut0h,Nut1h	Nut0h,Nut1h,Nut10h	Nut0h,Nut1h	FALSE
1:153534130-153535183	Nut0h,Nut1h	Nut0h,Nut1h,Nut10h	Nut0h,Nut1h	FALSE
1:153544188-153546099	Nut0h,Nut1h,Nut10h	Nut0h,Nut1h,Nut10h	Nut0h,Nut1h,Nut10h	FALSE
1:153704285-153705219	Nut0h,Nut1h,Nut10h	Nut0h,Nut1h,Nut10h	Nut0h,Nut1h,Nut10h	FALSE
1:153755265-153756930	Nut0h,Nut1h,Nut10h	Nut0h,Nut1h,Nut10h	Nut0h,Nut1h,Nut10h	FALSE
1:153877032-153878897	Nut0h,Nut1h,Nut10h	Nut0h,Nut1h,Nut10h	Nut0h,Nut1h,Nut10h	FALSE
1:154148819-154157025	Nut0h,Nut1h,Nut10h	Nut0h,Nut1h,Nut10h	Nut0h,Nut1h,Nut10h	FALSE
1:154185564-154188283	Nut0h,Nut1h,Nut10h	Nut0h,Nut1h,Nut10h	Nut0h,Nut1h,Nut10h	FALSE
1:154324706-154326150	Nut0h,Nut1h,Nut10h	Nut0h,Nut1h,Nut10h	Nut0h,Nut1h,Nut10h	FALSE
1:154390230-154395930	Nut0h,Nut1h,Nut10h	Nut0h,Nut1h,Nut10h	Nut0h,Nut1h,Nut10h	FALSE
1:154404291-154406566	Nut0h,Nut1h,Nut10h	Nut0h,Nut1h,Nut10h	Nut0h,Nut1h,Nut10h	FALSE
1:154414009-154415154	Nut0h,Nut1h,Nut10h	Nut0h,Nut1h,Nut10h	Nut0h,Nut1h,Nut10h	FALSE
1:154434892-154436586	Nut0h,Nut1h,Nut10h	Nut0h,Nut1h,Nut10h	Nut0h,Nut1h,Nut10h	FALSE
1:154451733-154452404	Nut0h,Nut1h,Nut10h	Nut0h,Nut1h,Nut10h	Nut0h,Nut1h,Nut10h	FALSE
1:154669778-154671394	Nut0h,Nut1h,Nut10h	Nut0h,Nut1h,Nut10h	Nut0h,Nut1h,Nut10h	FALSE
1:154903946-154905901	Nut0h,Nut1h,Nut10h	Nut0h,Nut1h,Nut10h	Nut0h,Nut1h,Nut10h	TRUE
1:154959307-154961279	Nut0h,Nut1h,Nut10h	Nut0h,Nut1h,Nut10h	Nut0h,Nut1h,Nut10h	FALSE
1:154976322-154991895	Nut0h,Nut1h,Nut10h	Nut0h,Nut1h,Nut10h	Nut0h,Nut1h,Nut10h	TRUE
1:154998143-155000211	Nut0h,Nut1h,Nut10h	Nut0h,Nut1h,Nut10h	Nut0h,Nut1h,Nut10h	FALSE
1:155042711-155044068	Nut0h,Nut1h,Nut10h	Nut0h,Nut1h,Nut10h	Nut0h,Nut1h,Nut10h	FALSE
1:155050795-155053706	Nut0h,Nut1h,Nut10h	Nut0h,Nut1h,Nut10h	Nut0h,Nut1h,Nut10h	FALSE
1:155055392-155059662	Nut0h,Nut1h,Nut10h	Nut0h,Nut1h,Nut10h	Nut0h,Nut1h,Nut10h	FALSE
1:155140087-155140541	Nut0h,Nut1h,Nut10h	Nut0h,Nut1h,Nut10h	Nut0h,Nut1h,Nut10h	FALSE
1:155210079-155215543	Nut0h,Nut1h,Nut10h	Nut0h,Nut1h,Nut10h	Nut0h,Nut1h,Nut10h	FALSE
1:155241036-155244571	Nut0h,Nut1h,Nut10h	Nut0h,Nut1h,Nut10h	Nut0h,Nut1h,Nut10h	FALSE
1:155279232-155281224	Nut0h,Nut1h,Nut10h	Nut0h,Nut1h,Nut10h	Nut0h,Nut1h,Nut10h	FALSE
1:155617683-155618690	Nut0h,Nut1h,Nut10h	Nut0h,Nut1h,Nut10h	Nut0h,Nut1h,Nut10h	FALSE
1:155673444-155676667	Nut0h,Nut1h,Nut10h	Nut0h,Nut1h,Nut10h	Nut0h,Nut1h,Nut10h	FALSE
1:155714486-155717432	Nut0h,Nut1h,Nut10h	Nut0h,Nut1h,Nut10h	Nut0h,Nut1h,Nut10h	FALSE
1:155738169-155738970	Nut0h,Nut1h,Nut10h	Nut0h,Nut1h,Nut10h	Nut0h,Nut1h,Nut10h	FALSE
1:155925512-155927807	Nut0h,Nut1h,Nut10h	Nut0h,Nut1h,Nut10h	Nut0h,Nut1h,Nut10h	FALSE
1:155929248-155933417	Nut0h,Nut1h,Nut10h	Nut0h,Nut1h,Nut10h	Nut0h,Nut1h,Nut10h	FALSE
1:155951642-155954272	Nut0h,Nut1h,Nut10h	Nut0h,Nut1h,Nut10h	Nut0h,Nut1h,Nut10h	FALSE
1:155973010-155973816	Nut0h,Nut1h,Nut10h	Nut0h,Nut1h,Nut10h	Nut0h,Nut1h,Nut10h	FALSE
1:155978595-155979273	Nut0h,Nut1h,Nut10h	Nut0h,Nut1h,Nut10h	Nut0h,Nut1h,Nut10h	FALSE
1:156009885-156011365	Nut0h,Nut1h,Nut10h	Nut0h,Nut1h,Nut10h	Nut0h,Nut1h,Nut10h	FALSE
1:156020852-156021764	Nut0h,Nut1h,Nut10h	Nut0h,Nut1h,Nut10h	Nut0h,Nut1h,Nut10h	FALSE
1:156060708-156061446	Nut0h,Nut1h,Nut10h	Nut0h,Nut1h,Nut10h	Nut0h,Nut1h,Nut10h	FALSE
1:156065337-156067735	Nut0h,Nut1h,Nut10h	Nut0h,Nut1h,Nut10h	Nut0h,Nut1h,Nut10h	FALSE
1:156069764-156079393	Nut0h,Nut1h,Nut10h	Nut0h,Nut1h,Nut10h	Nut0h,Nut1h,Nut10h	FALSE
1:156082218-156107915	Nut0h,Nut1h,Nut10h	Nut0h,Nut1h,Nut10h	Nut0h,Nut1h,Nut10h	FALSE
1:156192190-156193321	Nut0h,Nut1h,Nut10h	Nut0h,Nut1h,Nut10h	Nut0h,Nut1h,Nut10h	FALSE
1:156202995-156204194	Nut0h,Nut1h,Nut10h	Nut0h,Nut1h,Nut10h	Nut0h,Nut1h,Nut10h	FALSE
1:156232277-156234728	Nut0h,Nut1h,Nut10h	Nut0h,Nut1h,Nut10h	Nut0h,Nut1h,Nut10h	FALSE
1:156326416-156327064	Nut0h,Nut1h	Nut0h,Nut1h,Nut10h	Nut0h,Nut1h	FALSE
1:156348948-156349720	Nut0h,Nut1h,Nut10h	Nut0h,Nut1h,Nut10h	Nut0h,Nut1h,Nut10h	FALSE
1:156365691-156371293	Nut0h,Nut1h,Nut10h	Nut0h,Nut1h,Nut10h	Nut0h,Nut1h,Nut10h	FALSE
1:156414911-156416401	Nut0h,Nut1h,Nut10h	Nut0h,Nut1h,Nut10h	Nut0h,Nut1h,Nut10h	FALSE
1:156425760-156428339	Nut0h,Nut1h,Nut10h	Nut0h,Nut1h,Nut10h	Nut0h,Nut1h,Nut10h	FALSE
1:156446484-156448293	Nut0h,Nut1h,Nut10h	Nut0h,Nut1h,Nut10h	Nut0h,Nut1h,Nut10h	FALSE
1:156459939-156461493	Nut0h,Nut1h,Nut10h	Nut0h,Nut1h,Nut10h	Nut0h,Nut1h,Nut10h	FALSE
1:156553511-156554319	Nut0h,Nut1h,Nut10h	Nut0h,Nut1h,Nut10h	Nut0h,Nut1h,Nut10h	FALSE
1:156655631-156657006	Nut0h,Nut1h,Nut10h	Nut0h,Nut1h,Nut10h	Nut0h,Nut1h,Nut10h	FALSE
1:156658781-156659978	Nut0h,Nut1h,Nut10h	Nut0h,Nut1h,Nut10h	Nut0h,Nut1h,Nut10h	FALSE
1:156660976-156661818	Nut0h,Nut1h,Nut10h	Nut0h,Nut1h,Nut10h	Nut0h,Nut1h,Nut10h	FALSE
1:156662193-156664335	Nut0h,Nut1h,Nut10h	Nut0h,Nut1h,Nut10h	Nut0h,Nut1h,Nut10h	FALSE
1:156677336-156680741	Nut0h,Nut1h,Nut10h	Nut0h,Nut1h,Nut10h	Nut0h,Nut1h,Nut10h	FALSE
1:156691541-156692657	Nut0h,Nut1h,Nut10h	Nut0h,Nut1h,Nut10h	Nut0h,Nut1h,Nut10h	FALSE
1:156722228-156723175	Nut0h,Nut1h,Nut10h	Nut0h,Nut1h,Nut10h	Nut0h,Nut1h,Nut10h	FALSE
1:156738260-156739523	Nut0h,Nut1h,Nut10h	Nut0h,Nut1h,Nut10h	Nut0h,Nut1h,Nut10h	FALSE
1:156783187-156784389	Nut0h,Nut1h,Nut10h	Nut0h,Nut1h,Nut10h	Nut0h,Nut1h,Nut10h	FALSE
1:156863729-156868024	Nut0h,Nut1h,Nut10h	Nut0h,Nut1h,Nut10h	Nut0h,Nut1h,Nut10h	FALSE
1:156876434-156878640	Nut0h,Nut1h,Nut10h	Nut0h,Nut1h,Nut10h	Nut0h,Nut1h,Nut10h	FALSE
1:157124910-157126057	Nut0h,Nut1h,Nut10h	Nut0h,Nut1h,Nut10h	Nut0h,Nut1h,Nut10h	FALSE
1:157977362-157981543	Nut0h,Nut1h,Nut10h	Nut0h,Nut1h,Nut10h	Nut0h,Nut1h,Nut10h	FALSE
1:157986806-157992935	Nut0h,Nut1h,Nut10h	Nut0h,Nut1h,Nut10h	Nut0h,Nut1h,Nut10h	FALSE
1:158007478-158008082	Nut0h,Nut1h,Nut10h	Nut0h,Nut1h,Nut10h	Nut0h,Nut1h,Nut10h	FALSE
1:158070959-158072403	Nut0h,Nut1h,Nut10h	Nut0h,Nut1h,Nut10h	Nut0h,Nut1h,Nut10h	FALSE
1:159851482-159852528	Nut0h,Nut1h	Nut0h,Nut1h,Nut10h	Nut0h,Nut1h	FALSE
1:159859357-159861329	Nut0h,Nut1h,Nut10h	Nut0h,Nut1h,Nut10h	Nut0h,Nut1h,Nut10h	FALSE
1:160070449-160071710	Nut0h,Nut1h,Nut10h	Nut0h,Nut1h,Nut10h	Nut0h,Nut1h,Nut10h	FALSE
1:160078520-160079447	Nut0h,Nut1h	Nut0h,Nut1h,Nut10h	Nut0h,Nut1h	FALSE
1:160252958-160253392	Nut0h,Nut1h	Nut0h,Nut1h,Nut10h	Nut0h,Nut1h	FALSE
1:160331709-160332295	Nut0h,Nut1h	Nut0h,Nut1h,Nut10h	Nut0h,Nut1h	FALSE
1:160377261-160378763	Nut0h,Nut1h,Nut10h	Nut0h,Nut1h,Nut10h	Nut0h,Nut1h,Nut10h	FALSE
1:160696252-160696803	Nut0h,Nut1h	Nut0h,Nut1h,Nut10h	Nut0h,Nut1h	FALSE
1:160959453-160962599	Nut0h,Nut1h,Nut10h	Nut0h,Nut1h,Nut10h	Nut0h,Nut1h,Nut10h	FALSE
1:160963807-160969495	Nut0h,Nut1h,Nut10h	Nut0h,Nut1h,Nut10h	Nut0h,Nut1h,Nut10h	FALSE
1:160982943-160984144	Nut0h,Nut1h	Nut0h,Nut1h,Nut10h	Nut0h,Nut1h	FALSE
1:160987368-160988457	Nut0h,Nut1h,Nut10h	Nut0h,Nut1h,Nut10h	Nut0h,Nut1h,Nut10h	FALSE
1:160989517-160993441	Nut0h,Nut1h,Nut10h	Nut0h,Nut1h,Nut10h	Nut0h,Nut1h,Nut10h	FALSE
1:161071507-161077583	Nut0h,Nut1h,Nut10h	Nut0h,Nut1h,Nut10h	Nut0h,Nut1h,Nut10h	TRUE
1:161170343-161173775	Nut0h,Nut1h,Nut10h	Nut0h,Nut1h,Nut10h	Nut0h,Nut1h,Nut10h	FALSE
1:161274831-161277316	Nut0h,Nut1h,Nut10h	Nut0h,Nut1h,Nut10h	Nut0h,Nut1h,Nut10h	FALSE
1:161390243-161390987	Nut0h,Nut1h,Nut10h	Nut0h,Nut1h,Nut10h	Nut0h,Nut1h,Nut10h	FALSE
1:161396844-161398380	Nut0h,Nut1h,Nut10h	Nut0h,Nut1h,Nut10h	Nut0h,Nut1h,Nut10h	FALSE
1:161410014-161411152	Nut0h,Nut1h,Nut10h	Nut0h,Nut1h,Nut10h	Nut0h,Nut1h,Nut10h	FALSE
1:161416491-161418665	Nut0h,Nut1h,Nut10h	Nut0h,Nut1h,Nut10h	Nut0h,Nut1h,Nut10h	FALSE
1:161419335-161420713	Nut0h,Nut1h	Nut0h,Nut1h,Nut10h	Nut0h,Nut1h	FALSE
1:161423873-161425943	Nut0h,Nut1h,Nut10h	Nut0h,Nut1h,Nut10h	Nut0h,Nut1h,Nut10h	FALSE
1:161431273-161433470	Nut0h,Nut1h,Nut10h	Nut0h,Nut1h,Nut10h	Nut0h,Nut1h,Nut10h	FALSE
1:161434192-161435610	Nut0h,Nut1h	Nut0h,Nut1h,Nut10h	Nut0h,Nut1h	FALSE
1:161438671-161440860	Nut0h,Nut1h,Nut10h	Nut0h,Nut1h,Nut10h	Nut0h,Nut1h,Nut10h	FALSE
1:161441658-161441997	Nut0h,Nut1h	Nut0h,Nut1h,Nut10h	Nut0h,Nut1h	FALSE
1:161509121-161510657	Nut0h,Nut1h,Nut10h	Nut0h,Nut1h,Nut10h	Nut0h,Nut1h,Nut10h	FALSE
1:161535578-161536364	Nut0h,Nut1h,Nut10h	Nut0h,Nut1h,Nut10h	Nut0h,Nut1h,Nut10h	FALSE
1:161580987-161583317	Nut0h,Nut1h,Nut10h	Nut0h,Nut1h,Nut10h	Nut0h,Nut1h,Nut10h	FALSE
1:161590769-161591879	Nut0h,Nut1h	Nut0h,Nut1h,Nut10h	Nut0h,Nut1h	FALSE
1:161699368-161700874	Nut0h,Nut1h,Nut10h	Nut0h,Nut1h,Nut10h	Nut0h,Nut1h,Nut10h	FALSE
1:161873561-161874572	Nut0h,Nut1h,Nut10h	Nut0h,Nut1h,Nut10h	Nut0h,Nut1h,Nut10h	FALSE
1:162024633-162025732	Nut0h,Nut1h,Nut10h	Nut0h,Nut1h,Nut10h	Nut0h,Nut1h,Nut10h	FALSE
1:162044061-162046163	Nut0h,Nut1h	Nut0h,Nut1h,Nut10h	Nut0h,Nut1h	FALSE
1:162105977-162108077	Nut0h,Nut1h,Nut10h	Nut0h,Nut1h,Nut10h	Nut0h,Nut1h,Nut10h	FALSE
1:162113540-162116513	Nut0h,Nut1h,Nut10h	Nut0h,Nut1h,Nut10h	Nut0h,Nut1h,Nut10h	FALSE
1:162388956-162389934	Nut0h,Nut1h,Nut10h	Nut0h,Nut1h,Nut10h	Nut0h,Nut1h,Nut10h	FALSE
1:162507719-162509971	Nut0h,Nut1h,Nut10h	Nut0h,Nut1h,Nut10h	Nut0h,Nut1h,Nut10h	FALSE
1:162665979-162666842	Nut0h,Nut1h,Nut10h	Nut0h,Nut1h,Nut10h	Nut0h,Nut1h,Nut10h	FALSE
1:162759452-162761325	Nut0h,Nut1h,Nut10h	Nut0h,Nut1h,Nut10h	Nut0h,Nut1h,Nut10h	FALSE
1:162792092-162792743	Nut0h,Nut1h	Nut0h,Nut1h,Nut10h	Nut0h,Nut1h	FALSE
1:163005094-163007235	Nut0h,Nut1h,Nut10h	Nut0h,Nut1h,Nut10h	Nut0h,Nut1h,Nut10h	FALSE
1:163290070-163291023	Nut0h,Nut1h,Nut10h	Nut0h,Nut1h,Nut10h	Nut0h,Nut1h,Nut10h	FALSE
1:163615039-163616168	Nut0h,Nut1h,Nut10h	Nut0h,Nut1h,Nut10h	Nut0h,Nut1h,Nut10h	FALSE
1:164740829-164742651	Nut0h,Nut1h,Nut10h	Nut0h,Nut1h,Nut10h	Nut0h,Nut1h,Nut10h	FALSE
1:165738724-165739615	Nut0h,Nut1h,Nut10h	Nut0h,Nut1h,Nut10h	Nut0h,Nut1h,Nut10h	FALSE
1:165741432-165743169	Nut0h,Nut1h,Nut10h	Nut0h,Nut1h,Nut10h	Nut0h,Nut1h,Nut10h	FALSE
1:165818495-165819799	Nut0h,Nut1h,Nut10h	Nut0h,Nut1h,Nut10h	Nut0h,Nut1h,Nut10h	FALSE
1:165851273-165852922	Nut0h,Nut1h	Nut0h,Nut1h,Nut10h	Nut0h,Nut1h	FALSE
1:166879790-166880393	Nut0h,Nut1h,Nut10h	Nut0h,Nut1h,Nut10h	Nut0h,Nut1h,Nut10h	FALSE
1:167027812-167028906	Nut0h,Nut1h,Nut10h	Nut0h,Nut1h,Nut10h	Nut0h,Nut1h,Nut10h	FALSE
1:167090158-167091364	Nut0h,Nut1h,Nut10h	Nut0h,Nut1h,Nut10h	Nut0h,Nut1h,Nut10h	FALSE
1:167140871-167141462	Nut0h,Nut1h,Nut10h	Nut0h,Nut1h,Nut10h	Nut0h,Nut1h,Nut10h	FALSE
1:167142246-167143760	Nut0h,Nut1h,Nut10h	Nut0h,Nut1h,Nut10h	Nut0h,Nut1h,Nut10h	FALSE
1:167191299-167192489	Nut0h,Nut1h,Nut10h	Nut0h,Nut1h,Nut10h	Nut0h,Nut1h,Nut10h	FALSE
1:167236405-167237834	Nut0h,Nut1h,Nut10h	Nut0h,Nut1h,Nut10h	Nut0h,Nut1h,Nut10h	FALSE
1:167411776-167412061	Nut0h,Nut1h	Nut0h,Nut1h,Nut10h	Nut0h,Nut1h	FALSE
1:167423853-167425113	Nut0h,Nut1h,Nut10h	Nut0h,Nut1h,Nut10h	Nut0h,Nut1h,Nut10h	FALSE
1:167683151-167686580	Nut0h,Nut1h,Nut10h	Nut0h,Nut1h,Nut10h	Nut0h,Nut1h,Nut10h	FALSE
1:168048151-168050452	Nut0h,Nut1h,Nut10h	Nut0h,Nut1h,Nut10h	Nut0h,Nut1h,Nut10h	FALSE
1:168212574-168213680	Nut0h,Nut1h	Nut0h,Nut1h,Nut10h	Nut0h,Nut1h	FALSE
1:168270230-168271809	Nut0h,Nut1h,Nut10h	Nut0h,Nut1h,Nut10h	Nut0h,Nut1h,Nut10h	FALSE
1:168289886-168291075	Nut0h,Nut1h,Nut10h	Nut0h,Nut1h,Nut10h	Nut0h,Nut1h,Nut10h	FALSE
1:168317284-168318087	Nut0h,Nut1h	Nut0h,Nut1h,Nut10h	Nut0h,Nut1h	FALSE
1:168355749-168357288	Nut0h,Nut1h,Nut10h	Nut0h,Nut1h,Nut10h	Nut0h,Nut1h,Nut10h	FALSE
1:168360971-168362702	Nut0h,Nut1h,Nut10h	Nut0h,Nut1h,Nut10h	Nut0h,Nut1h,Nut10h	FALSE
1:168367816-168369286	Nut0h,Nut1h	Nut0h,Nut1h,Nut10h	Nut0h,Nut1h	FALSE
1:168374168-168379631	Nut0h,Nut1h,Nut10h	Nut0h,Nut1h,Nut10h	Nut0h,Nut1h,Nut10h	FALSE
1:169085158-169086069	Nut0h,Nut1h,Nut10h	Nut0h,Nut1h,Nut10h	Nut0h,Nut1h,Nut10h	FALSE
1:169086441-169090324	Nut0h,Nut1h,Nut10h	Nut0h,Nut1h,Nut10h	Nut0h,Nut1h,Nut10h	FALSE
1:169117321-169118509	Nut0h,Nut1h,Nut10h	Nut0h,Nut1h,Nut10h	Nut0h,Nut1h,Nut10h	FALSE
1:169131276-169133153	Nut0h,Nut1h,Nut10h	Nut0h,Nut1h,Nut10h	Nut0h,Nut1h,Nut10h	FALSE
1:169331978-169333562	Nut0h,Nut1h,Nut10h	Nut0h,Nut1h,Nut10h	Nut0h,Nut1h,Nut10h	FALSE
1:169749808-169751650	Nut0h,Nut1h,Nut10h	Nut0h,Nut1h,Nut10h	Nut0h,Nut1h,Nut10h	FALSE
1:169763053-169763478	Nut0h,Nut1h,Nut10h	Nut0h,Nut1h,Nut10h	Nut0h,Nut1h,Nut10h	FALSE
1:169861422-169862201	Nut0h,Nut1h,Nut10h	Nut0h,Nut1h,Nut10h	Nut0h,Nut1h,Nut10h	FALSE
1:170032086-170033009	Nut0h,Nut1h,Nut10h	Nut0h,Nut1h,Nut10h	Nut0h,Nut1h,Nut10h	FALSE
1:170043041-170044403	Nut0h,Nut1h,Nut10h	Nut0h,Nut1h,Nut10h	Nut0h,Nut1h,Nut10h	FALSE
1:170531807-170532691	Nut0h,Nut1h	Nut0h,Nut1h,Nut10h	Nut0h,Nut1h	FALSE
1:171403734-171404607	Nut0h,Nut1h,Nut10h	Nut0h,Nut1h,Nut10h	Nut0h,Nut1h,Nut10h	FALSE
1:171407161-171408579	Nut0h,Nut1h,Nut10h	Nut0h,Nut1h,Nut10h	Nut0h,Nut1h,Nut10h	FALSE
1:171455704-171456552	Nut0h,Nut1h,Nut10h	Nut0h,Nut1h,Nut10h	Nut0h,Nut1h,Nut10h	FALSE
1:171882446-171883463	Nut0h,Nut1h,Nut10h	Nut0h,Nut1h,Nut10h	Nut0h,Nut1h,Nut10h	FALSE
1:172327675-172328108	Nut0h,Nut1h	Nut0h,Nut1h,Nut10h	Nut0h,Nut1h	FALSE
1:172368212-172368758	Nut0h,Nut1h,Nut10h	Nut0h,Nut1h,Nut10h	Nut0h,Nut1h,Nut10h	FALSE
1:172444964-172446594	Nut0h,Nut1h,Nut10h	Nut0h,Nut1h,Nut10h	Nut0h,Nut1h,Nut10h	FALSE
1:172557090-172558579	Nut0h,Nut1h,Nut10h	Nut0h,Nut1h,Nut10h	Nut0h,Nut1h,Nut10h	FALSE
1:172806855-172809573	Nut0h,Nut1h,Nut10h	Nut0h,Nut1h,Nut10h	Nut0h,Nut1h,Nut10h	FALSE
1:172828131-172829009	Nut0h,Nut1h,Nut10h	Nut0h,Nut1h,Nut10h	Nut0h,Nut1h,Nut10h	FALSE
1:172830624-172831480	Nut0h,Nut1h	Nut0h,Nut1h,Nut10h	Nut0h,Nut1h	FALSE
1:172831902-172832616	Nut0h,Nut1h,Nut10h	Nut0h,Nut1h,Nut10h	Nut0h,Nut1h,Nut10h	FALSE
1:172852733-172858272	Nut0h,Nut1h,Nut10h	Nut0h,Nut1h,Nut10h	Nut0h,Nut1h,Nut10h	FALSE
1:172861402-172881634	Nut0h,Nut1h,Nut10h	Nut0h,Nut1h,Nut10h	Nut0h,Nut1h,Nut10h	FALSE
1:172900616-172904821	Nut0h,Nut1h,Nut10h	Nut0h,Nut1h,Nut10h	Nut0h,Nut1h,Nut10h	FALSE
1:173011198-173013837	Nut0h,Nut1h,Nut10h	Nut0h,Nut1h,Nut10h	Nut0h,Nut1h,Nut10h	FALSE
1:173017459-173018832	Nut0h,Nut1h,Nut10h	Nut0h,Nut1h,Nut10h	Nut0h,Nut1h,Nut10h	FALSE
1:173021349-173022500	Nut0h,Nut1h,Nut10h	Nut0h,Nut1h,Nut10h	Nut0h,Nut1h,Nut10h	FALSE
1:173159325-173160344	Nut0h,Nut1h,Nut10h	Nut0h,Nut1h,Nut10h	Nut0h,Nut1h,Nut10h	FALSE
1:173397990-173400277	Nut0h,Nut1h,Nut10h	Nut0h,Nut1h,Nut10h	Nut0h,Nut1h,Nut10h	FALSE
1:173442759-173443423	Nut0h,Nut1h,Nut10h	Nut0h,Nut1h,Nut10h	Nut0h,Nut1h,Nut10h	FALSE
1:173447259-173448200	Nut0h,Nut1h,Nut10h	Nut0h,Nut1h,Nut10h	Nut0h,Nut1h,Nut10h	FALSE
1:174044104-174044837	Nut0h,Nut1h,Nut10h	Nut0h,Nut1h,Nut10h	Nut0h,Nut1h,Nut10h	FALSE
1:174173315-174175063	Nut0h,Nut1h,Nut10h	Nut0h,Nut1h,Nut10h	Nut0h,Nut1h,Nut10h	FALSE
1:174207650-174209253	Nut0h,Nut1h,Nut10h	Nut0h,Nut1h,Nut10h	Nut0h,Nut1h,Nut10h	FALSE
1:174783606-174785066	Nut0h,Nut1h,Nut10h	Nut0h,Nut1h,Nut10h	Nut0h,Nut1h,Nut10h	FALSE
1:174817517-174819539	Nut0h,Nut1h,Nut10h	Nut0h,Nut1h,Nut10h	Nut0h,Nut1h,Nut10h	FALSE
1:174970028-174973729	Nut0h,Nut1h,Nut10h	Nut0h,Nut1h,Nut10h	Nut0h,Nut1h,Nut10h	FALSE
1:174998116-174999262	Nut0h,Nut1h,Nut10h	Nut0h,Nut1h,Nut10h	Nut0h,Nut1h,Nut10h	FALSE
1:175127014-175127915	Nut0h,Nut1h	Nut0h,Nut1h,Nut10h	Nut0h,Nut1h	FALSE
1:175137866-175142324	Nut0h,Nut1h,Nut10h	Nut0h,Nut1h,Nut10h	Nut0h,Nut1h,Nut10h	FALSE
1:175160956-175163144	Nut0h,Nut1h,Nut10h	Nut0h,Nut1h,Nut10h	Nut0h,Nut1h,Nut10h	FALSE
1:175165957-175167447	Nut0h,Nut1h,Nut10h	Nut0h,Nut1h,Nut10h	Nut0h,Nut1h,Nut10h	FALSE
1:176174860-176175429	Nut0h,Nut1h,Nut10h	Nut0h,Nut1h,Nut10h	Nut0h,Nut1h,Nut10h	FALSE
1:178094190-178097187	Nut0h,Nut1h,Nut10h	Nut0h,Nut1h,Nut10h	Nut0h,Nut1h,Nut10h	FALSE
1:178205852-178212643	Nut0h,Nut1h,Nut10h	Nut0h,Nut1h,Nut10h	Nut0h,Nut1h,Nut10h	FALSE
1:178235869-178237856	Nut0h,Nut1h,Nut10h	Nut0h,Nut1h,Nut10h	Nut0h,Nut1h,Nut10h	FALSE
1:178313374-178314444	Nut0h,Nut1h,Nut10h	Nut0h,Nut1h,Nut10h	Nut0h,Nut1h,Nut10h	FALSE
1:178368130-178369059	Nut0h,Nut1h,Nut10h	Nut0h,Nut1h,Nut10h	Nut0h,Nut1h,Nut10h	FALSE
1:178386546-178387763	Nut0h,Nut1h,Nut10h	Nut0h,Nut1h,Nut10h	Nut0h,Nut1h,Nut10h	FALSE
1:178505560-178507248	Nut0h,Nut1h,Nut10h	Nut0h,Nut1h,Nut10h	Nut0h,Nut1h,Nut10h	FALSE
1:178653160-178654833	Nut0h,Nut1h,Nut10h	Nut0h,Nut1h,Nut10h	Nut0h,Nut1h,Nut10h	FALSE
1:178985996-178987495	Nut0h,Nut1h,Nut10h	Nut0h,Nut1h,Nut10h	Nut0h,Nut1h,Nut10h	FALSE
1:179095376-179095917	Nut0h,Nut1h,Nut10h	Nut0h,Nut1h,Nut10h	Nut0h,Nut1h,Nut10h	FALSE
1:179096024-179100758	Nut0h,Nut1h,Nut10h	Nut0h,Nut1h,Nut10h	Nut0h,Nut1h,Nut10h	FALSE
1:179110443-179114201	Nut0h,Nut1h,Nut10h	Nut0h,Nut1h,Nut10h	Nut0h,Nut1h,Nut10h	FALSE
1:179202097-179204192	Nut0h,Nut1h,Nut10h	Nut0h,Nut1h,Nut10h	Nut0h,Nut1h,Nut10h	FALSE
1:179262348-179264671	Nut0h,Nut1h,Nut10h	Nut0h,Nut1h,Nut10h	Nut0h,Nut1h,Nut10h	FALSE
1:180124339-180125252	Nut0h,Nut1h,Nut10h	Nut0h,Nut1h,Nut10h	Nut0h,Nut1h,Nut10h	FALSE
1:180134886-180138662	Nut0h,Nut1h,Nut10h	Nut0h,Nut1h,Nut10h	Nut0h,Nut1h,Nut10h	FALSE
1:180490327-180491126	Nut0h,Nut1h	Nut0h,Nut1h,Nut10h	Nut0h,Nut1h	FALSE
1:180990689-180991078	Nut0h,Nut1h,Nut10h	Nut0h,Nut1h,Nut10h	Nut0h,Nut1h,Nut10h	FALSE
1:180992245-180992739	Nut0h,Nut1h,Nut10h	Nut0h,Nut1h,Nut10h	Nut0h,Nut1h,Nut10h	FALSE
1:181058704-181059902	Nut0h,Nut1h,Nut10h	Nut0h,Nut1h,Nut10h	Nut0h,Nut1h,Nut10h	FALSE
1:181069865-181071641	Nut0h,Nut1h,Nut10h	Nut0h,Nut1h,Nut10h	Nut0h,Nut1h,Nut10h	FALSE
1:181072964-181075249	Nut0h,Nut1h,Nut10h	Nut0h,Nut1h,Nut10h	Nut0h,Nut1h,Nut10h	FALSE
1:181080492-181083011	Nut0h,Nut1h,Nut10h	Nut0h,Nut1h,Nut10h	Nut0h,Nut1h,Nut10h	FALSE
1:181086573-181087539	Nut0h,Nut1h,Nut10h	Nut0h,Nut1h,Nut10h	Nut0h,Nut1h,Nut10h	FALSE
1:181087827-181089248	Nut0h,Nut1h,Nut10h	Nut0h,Nut1h,Nut10h	Nut0h,Nut1h,Nut10h	FALSE
1:182809330-182810967	Nut0h,Nut1h,Nut10h	Nut0h,Nut1h,Nut10h	Nut0h,Nut1h,Nut10h	FALSE
1:182931754-182932521	Nut0h,Nut1h,Nut10h	Nut0h,Nut1h,Nut10h	Nut0h,Nut1h,Nut10h	TRUE
1:183108000-183109201	Nut0h,Nut1h,Nut10h	Nut0h,Nut1h,Nut10h	Nut0h,Nut1h,Nut10h	FALSE
1:183128475-183130635	Nut0h,Nut1h,Nut10h	Nut0h,Nut1h,Nut10h	Nut0h,Nut1h,Nut10h	FALSE
1:183131424-183135139	Nut0h,Nut1h,Nut10h	Nut0h,Nut1h,Nut10h	Nut0h,Nut1h,Nut10h	FALSE
1:183178532-183179353	Nut0h,Nut1h,Nut10h	Nut0h,Nut1h,Nut10h	Nut0h,Nut1h,Nut10h	FALSE
1:183203100-183204579	Nut0h,Nut1h,Nut10h	Nut0h,Nut1h,Nut10h	Nut0h,Nut1h,Nut10h	FALSE
1:183442372-183442808	Nut0h,Nut1h,Nut10h	Nut0h,Nut1h,Nut10h	Nut0h,Nut1h,Nut10h	FALSE
1:183462277-183463309	Nut0h,Nut1h,Nut10h	Nut0h,Nut1h,Nut10h	Nut0h,Nut1h,Nut10h	FALSE
1:183626997-183627765	Nut0h,Nut1h,Nut10h	Nut0h,Nut1h,Nut10h	Nut0h,Nut1h,Nut10h	FALSE
1:183774065-183774714	Nut0h,Nut1h	Nut0h,Nut1h,Nut10h	Nut0h,Nut1h	FALSE
1:183911677-183912937	Nut0h,Nut1h,Nut10h	Nut0h,Nut1h,Nut10h	Nut0h,Nut1h,Nut10h	FALSE
1:183970814-183972062	Nut0h,Nut1h,Nut10h	Nut0h,Nut1h,Nut10h	Nut0h,Nut1h,Nut10h	FALSE
1:184025799-184026786	Nut0h,Nut1h	Nut0h,Nut1h,Nut10h	Nut0h,Nut1h	FALSE
1:184181747-184183206	Nut0h,Nut1h,Nut10h	Nut0h,Nut1h,Nut10h	Nut0h,Nut1h,Nut10h	FALSE
1:184460364-184461538	Nut0h,Nut1h	Nut0h,Nut1h,Nut10h	Nut0h,Nut1h	FALSE
1:184722831-184723289	Nut0h,Nut1h,Nut10h	Nut0h,Nut1h,Nut10h	Nut0h,Nut1h,Nut10h	FALSE
1:184761400-184762436	Nut0h,Nut1h,Nut10h	Nut0h,Nut1h,Nut10h	Nut0h,Nut1h,Nut10h	FALSE
1:184970641-184971212	Nut0h,Nut1h,Nut10h	Nut0h,Nut1h,Nut10h	Nut0h,Nut1h,Nut10h	FALSE
1:184985689-184987090	Nut0h,Nut1h,Nut10h	Nut0h,Nut1h,Nut10h	Nut0h,Nut1h,Nut10h	FALSE
1:185226012-185227531	Nut0h,Nut1h,Nut10h	Nut0h,Nut1h,Nut10h	Nut0h,Nut1h,Nut10h	FALSE
1:185284467-185285381	Nut0h,Nut1h,Nut10h	Nut0h,Nut1h,Nut10h	Nut0h,Nut1h,Nut10h	FALSE
1:185615302-185616149	Nut0h,Nut1h,Nut10h	Nut0h,Nut1h,Nut10h	Nut0h,Nut1h,Nut10h	FALSE
1:186156815-186158089	Nut0h,Nut1h,Nut10h	Nut0h,Nut1h,Nut10h	Nut0h,Nut1h,Nut10h	FALSE
1:186205755-186206573	Nut0h,Nut1h,Nut10h	Nut0h,Nut1h,Nut10h	Nut0h,Nut1h,Nut10h	FALSE
1:186342596-186343451	Nut0h,Nut1h,Nut10h	Nut0h,Nut1h,Nut10h	Nut0h,Nut1h,Nut10h	FALSE
1:187485776-187486203	Nut0h,Nut1h,Nut10h	Nut0h,Nut1h,Nut10h	Nut0h,Nut1h,Nut10h	FALSE
1:188206227-188207749	Nut0h,Nut1h,Nut10h	Nut0h,Nut1h,Nut10h	Nut0h,Nut1h,Nut10h	FALSE
1:188458004-188459307	Nut0h,Nut1h,Nut10h	Nut0h,Nut1h,Nut10h	Nut0h,Nut1h,Nut10h	FALSE
1:188639988-188640555	Nut0h,Nut1h,Nut10h	Nut0h,Nut1h,Nut10h	Nut0h,Nut1h,Nut10h	FALSE
1:188675105-188677354	Nut0h,Nut1h,Nut10h	Nut0h,Nut1h,Nut10h	Nut0h,Nut1h,Nut10h	FALSE
1:189588398-189589330	Nut0h,Nut1h,Nut10h	Nut0h,Nut1h,Nut10h	Nut0h,Nut1h,Nut10h	FALSE
1:189626780-189629353	Nut0h,Nut1h,Nut10h	Nut0h,Nut1h,Nut10h	Nut0h,Nut1h,Nut10h	FALSE
1:189631005-189631600	Nut0h,Nut1h	Nut0h,Nut1h	Nut0h,Nut1h	FALSE
1:192528369-192529181	Nut0h,Nut1h,Nut10h	Nut0h,Nut1h,Nut10h	Nut0h,Nut1h,Nut10h	FALSE
1:192936810-192938040	Nut0h,Nut1h,Nut10h	Nut0h,Nut1h,Nut10h	Nut0h,Nut1h,Nut10h	FALSE
1:192940448-192941369	Nut0h,Nut1h,Nut10h	Nut0h,Nut1h,Nut10h	Nut0h,Nut1h,Nut10h	FALSE
1:192941997-192950938	Nut0h,Nut1h,Nut10h	Nut0h,Nut1h,Nut10h	Nut0h,Nut1h,Nut10h	FALSE
1:192951913-192953948	Nut0h,Nut1h,Nut10h	Nut0h,Nut1h,Nut10h	Nut0h,Nut1h,Nut10h	FALSE
1:193080377-193081460	Nut0h,Nut1h,Nut10h	Nut0h,Nut1h,Nut10h	Nut0h,Nut1h,Nut10h	FALSE
1:193084384-193085543	Nut0h,Nut1h,Nut10h	Nut0h,Nut1h,Nut10h	Nut0h,Nut1h,Nut10h	FALSE
1:193179696-193181514	Nut0h,Nut1h,Nut10h	Nut0h,Nut1h,Nut10h	Nut0h,Nut1h,Nut10h	FALSE
1:193290808-193292427	Nut0h,Nut1h,Nut10h	Nut0h,Nut1h,Nut10h	Nut0h,Nut1h,Nut10h	FALSE
1:193584144-193584547	Nut0h,Nut1h	Nut0h,Nut1h,Nut10h	Nut0h,Nut1h	FALSE
1:195560805-195562032	Nut0h,Nut1h,Nut10h	Nut0h,Nut1h,Nut10h	Nut0h,Nut1h,Nut10h	FALSE
1:196149785-196151172	Nut0h,Nut1h,Nut10h	Nut0h,Nut1h,Nut10h	Nut0h,Nut1h,Nut10h	FALSE
1:197171228-197171608	Nut0h,Nut1h,Nut10h	Nut0h,Nut1h,Nut10h	Nut0h,Nut1h,Nut10h	FALSE
1:198410847-198414357	Nut0h,Nut1h,Nut10h	Nut0h,Nut1h,Nut10h	Nut0h,Nut1h,Nut10h	FALSE
1:198848807-198851498	Nut0h,Nut1h,Nut10h	Nut0h,Nut1h,Nut10h	Nut0h,Nut1h,Nut10h	FALSE
1:199240834-199243719	Nut0h,Nut1h,Nut10h	Nut0h,Nut1h,Nut10h	Nut0h,Nut1h,Nut10h	FALSE
1:199460068-199461043	Nut0h,Nut1h,Nut10h	Nut0h,Nut1h,Nut10h	Nut0h,Nut1h,Nut10h	FALSE
1:199701746-199708044	Nut0h,Nut1h,Nut10h	Nut0h,Nut1h,Nut10h	Nut0h,Nut1h,Nut10h	FALSE
1:199710411-199713269	Nut0h,Nut1h,Nut10h	Nut0h,Nut1h,Nut10h	Nut0h,Nut1h,Nut10h	FALSE
1:199726832-199731838	Nut0h,Nut1h,Nut10h	Nut0h,Nut1h,Nut10h	Nut0h,Nut1h,Nut10h	FALSE
1:199742808-199746234	Nut0h,Nut1h,Nut10h	Nut0h,Nut1h,Nut10h	Nut0h,Nut1h,Nut10h	FALSE
1:199748492-199751081	Nut0h,Nut1h,Nut10h	Nut0h,Nut1h,Nut10h	Nut0h,Nut1h,Nut10h	FALSE
1:199751792-199755213	Nut0h,Nut1h,Nut10h	Nut0h,Nut1h,Nut10h	Nut0h,Nut1h,Nut10h	FALSE
1:199822389-199830787	Nut0h,Nut1h,Nut10h	Nut0h,Nut1h,Nut10h	Nut0h,Nut1h,Nut10h	FALSE
1:199917439-199919801	Nut0h,Nut1h,Nut10h	Nut0h,Nut1h,Nut10h	Nut0h,Nut1h,Nut10h	FALSE
1:200008004-200009813	Nut0h,Nut1h,Nut10h	Nut0h,Nut1h,Nut10h	Nut0h,Nut1h,Nut10h	FALSE
1:200044625-200046149	Nut0h,Nut1h,Nut10h	Nut0h,Nut1h,Nut10h	Nut0h,Nut1h,Nut10h	FALSE
1:200304921-200306821	Nut0h,Nut1h,Nut10h	Nut0h,Nut1h,Nut10h	Nut0h,Nut1h,Nut10h	FALSE
1:200504540-200504921	Nut0h,Nut1h,Nut10h	Nut0h,Nut1h,Nut10h	Nut0h,Nut1h,Nut10h	FALSE
1:200607010-200611359	Nut0h,Nut1h,Nut10h	Nut0h,Nut1h,Nut10h	Nut0h,Nut1h,Nut10h	FALSE
1:200623211-200624287	Nut0h,Nut1h,Nut10h	Nut0h,Nut1h,Nut10h	Nut0h,Nut1h,Nut10h	FALSE
1:200627592-200629786	Nut0h,Nut1h,Nut10h	Nut0h,Nut1h,Nut10h	Nut0h,Nut1h,Nut10h	FALSE
1:200708899-200709604	Nut0h,Nut1h,Nut10h	Nut0h,Nut1h,Nut10h	Nut0h,Nut1h,Nut10h	FALSE
1:200718908-200720589	Nut0h,Nut1h,Nut10h	Nut0h,Nut1h,Nut10h	Nut0h,Nut1h,Nut10h	FALSE
1:200740634-200741780	Nut0h,Nut1h,Nut10h	Nut0h,Nut1h,Nut10h	Nut0h,Nut1h,Nut10h	FALSE
1:200988414-200990152	Nut0h,Nut1h	Nut0h,Nut1h,Nut10h	Nut0h,Nut1h	FALSE
1:201083059-201084528	Nut0h,Nut1h,Nut10h	Nut0h,Nut1h,Nut10h	Nut0h,Nut1h,Nut10h	FALSE
1:201122656-201124273	Nut0h,Nut1h,Nut10h	Nut0h,Nut1h,Nut10h	Nut0h,Nut1h,Nut10h	FALSE
1:201243931-201245133	Nut0h,Nut1h,Nut10h	Nut0h,Nut1h,Nut10h	Nut0h,Nut1h,Nut10h	FALSE
1:201429489-201433485	Nut0h,Nut1h,Nut10h	Nut0h,Nut1h,Nut10h	Nut0h,Nut1h,Nut10h	FALSE
1:201449056-201450711	Nut0h,Nut1h,Nut10h	Nut0h,Nut1h,Nut10h	Nut0h,Nut1h,Nut10h	FALSE
1:201458471-201459091	Nut0h,Nut1h,Nut10h	Nut0h,Nut1h,Nut10h	Nut0h,Nut1h,Nut10h	FALSE
1:201618747-201620271	Nut0h,Nut1h,Nut10h	Nut0h,Nut1h,Nut10h	Nut0h,Nut1h,Nut10h	FALSE
1:201645347-201645740	Nut0h,Nut1h	Nut0h,Nut1h,Nut10h	Nut0h,Nut1h	FALSE
1:201708005-201709940	Nut0h,Nut1h,Nut10h	Nut0h,Nut1h,Nut10h	Nut0h,Nut1h,Nut10h	FALSE
1:201818516-201819555	Nut0h,Nut1h,Nut10h	Nut0h,Nut1h,Nut10h	Nut0h,Nut1h,Nut10h	FALSE
1:201851095-201855458	Nut0h,Nut1h,Nut10h	Nut0h,Nut1h,Nut10h	Nut0h,Nut1h,Nut10h	FALSE
1:201865288-201866616	Nut0h,Nut1h,Nut10h	Nut0h,Nut1h,Nut10h	Nut0h,Nut1h,Nut10h	FALSE
1:201984679-201989650	Nut0h,Nut1h,Nut10h	Nut0h,Nut1h,Nut10h	Nut0h,Nut1h,Nut10h	FALSE
1:201997642-201999594	Nut0h,Nut1h,Nut10h	Nut0h,Nut1h,Nut10h	Nut0h,Nut1h,Nut10h	FALSE
1:202003097-202005406	Nut0h,Nut1h,Nut10h	Nut0h,Nut1h,Nut10h	Nut0h,Nut1h,Nut10h	FALSE
1:202014852-202017027	Nut0h,Nut1h,Nut10h	Nut0h,Nut1h,Nut10h	Nut0h,Nut1h,Nut10h	FALSE
1:202024042-202028069	Nut0h,Nut1h,Nut10h	Nut0h,Nut1h,Nut10h	Nut0h,Nut1h,Nut10h	FALSE
1:202031839-202032740	Nut0h,Nut1h,Nut10h	Nut0h,Nut1h,Nut10h	Nut0h,Nut1h,Nut10h	FALSE
1:202033193-202034351	Nut0h,Nut1h,Nut10h	Nut0h,Nut1h,Nut10h	Nut0h,Nut1h,Nut10h	FALSE
1:202044994-202047651	Nut0h,Nut1h	Nut0h,Nut1h,Nut10h	Nut0h,Nut1h	FALSE
1:202052911-202055547	Nut0h,Nut1h,Nut10h	Nut0h,Nut1h,Nut10h	Nut0h,Nut1h,Nut10h	FALSE
1:202073910-202077774	Nut0h,Nut1h,Nut10h	Nut0h,Nut1h,Nut10h	Nut0h,Nut1h,Nut10h	FALSE
1:202104075-202104288	Nut0h,Nut1h	Nut0h,Nut1h,Nut10h	Nut0h,Nut1h	FALSE
1:202204922-202205670	Nut0h,Nut1h,Nut10h	Nut0h,Nut1h,Nut10h	Nut0h,Nut1h,Nut10h	FALSE
1:202424993-202426208	Nut0h,Nut1h,Nut10h	Nut0h,Nut1h,Nut10h	Nut0h,Nut1h,Nut10h	FALSE
1:202437593-202438601	Nut0h,Nut1h,Nut10h	Nut0h,Nut1h,Nut10h	Nut0h,Nut1h,Nut10h	FALSE
1:202452137-202453479	Nut0h,Nut1h,Nut10h	Nut0h,Nut1h,Nut10h	Nut0h,Nut1h,Nut10h	FALSE
1:202557103-202560981	Nut0h,Nut1h,Nut10h	Nut0h,Nut1h,Nut10h	Nut0h,Nut1h,Nut10h	FALSE
1:202776065-202777844	Nut0h,Nut1h,Nut10h	Nut0h,Nut1h,Nut10h	Nut0h,Nut1h,Nut10h	FALSE
1:202829736-202830697	Nut0h,Nut1h,Nut10h	Nut0h,Nut1h,Nut10h	Nut0h,Nut1h,Nut10h	FALSE
1:202977163-202978334	Nut0h,Nut1h,Nut10h	Nut0h,Nut1h,Nut10h	Nut0h,Nut1h,Nut10h	FALSE
1:203146642-203147469	Nut0h,Nut1h,Nut10h	Nut0h,Nut1h,Nut10h	Nut0h,Nut1h,Nut10h	FALSE
1:203236552-203237328	Nut0h,Nut1h,Nut10h	Nut0h,Nut1h,Nut10h	Nut0h,Nut1h,Nut10h	FALSE
1:203295977-203297423	Nut0h,Nut1h,Nut10h	Nut0h,Nut1h,Nut10h	Nut0h,Nut1h,Nut10h	FALSE
1:203456391-203457531	Nut0h,Nut1h,Nut10h	Nut0h,Nut1h,Nut10h	Nut0h,Nut1h,Nut10h	FALSE
1:203481183-203483075	Nut0h,Nut1h,Nut10h	Nut0h,Nut1h,Nut10h	Nut0h,Nut1h,Nut10h	FALSE
1:203619366-203620171	Nut0h,Nut1h,Nut10h	Nut0h,Nut1h,Nut10h	Nut0h,Nut1h,Nut10h	FALSE
1:203651390-203652874	Nut0h,Nut1h,Nut10h	Nut0h,Nut1h,Nut10h	Nut0h,Nut1h,Nut10h	FALSE
1:203661161-203663195	Nut0h,Nut1h,Nut10h	Nut0h,Nut1h,Nut10h	Nut0h,Nut1h,Nut10h	FALSE
1:203857013-203860062	Nut0h,Nut1h,Nut10h	Nut0h,Nut1h,Nut10h	Nut0h,Nut1h,Nut10h	FALSE
1:203874816-203877148	Nut0h,Nut1h,Nut10h	Nut0h,Nut1h,Nut10h	Nut0h,Nut1h,Nut10h	FALSE
1:204025868-204027666	Nut0h,Nut1h,Nut10h	Nut0h,Nut1h,Nut10h	Nut0h,Nut1h,Nut10h	FALSE
1:204047380-204047754	Nut0h,Nut1h	Nut0h,Nut1h,Nut10h	Nut0h,Nut1h	FALSE
1:204047993-204051164	Nut0h,Nut1h,Nut10h	Nut0h,Nut1h,Nut10h	Nut0h,Nut1h,Nut10h	FALSE
1:204052555-204054268	Nut0h,Nut1h,Nut10h	Nut0h,Nut1h,Nut10h	Nut0h,Nut1h,Nut10h	FALSE
1:204070949-204074457	Nut0h,Nut1h,Nut10h	Nut0h,Nut1h,Nut10h	Nut0h,Nut1h,Nut10h	FALSE
1:204097973-204098958	Nut0h,Nut1h,Nut10h	Nut0h,Nut1h,Nut10h	Nut0h,Nut1h,Nut10h	FALSE
1:204099463-204101363	Nut0h,Nut1h,Nut10h	Nut0h,Nut1h,Nut10h	Nut0h,Nut1h,Nut10h	FALSE
1:204130977-204131589	Nut0h,Nut1h	Nut0h,Nut1h,Nut10h	Nut0h,Nut1h	FALSE
1:204139507-204142327	Nut0h,Nut1h,Nut10h	Nut0h,Nut1h,Nut10h	Nut0h,Nut1h,Nut10h	FALSE
1:204166975-204169151	Nut0h,Nut1h,Nut10h	Nut0h,Nut1h,Nut10h	Nut0h,Nut1h,Nut10h	FALSE
1:204332326-204333345	Nut0h,Nut1h,Nut10h	Nut0h,Nut1h,Nut10h	Nut0h,Nut1h,Nut10h	FALSE
1:204385429-204388819	Nut0h,Nut1h,Nut10h	Nut0h,Nut1h,Nut10h	Nut0h,Nut1h,Nut10h	FALSE
1:204391290-204392522	Nut0h,Nut1h,Nut10h	Nut0h,Nut1h,Nut10h	Nut0h,Nut1h,Nut10h	FALSE
1:204448118-204450738	Nut0h,Nut1h,Nut10h	Nut0h,Nut1h,Nut10h	Nut0h,Nut1h,Nut10h	FALSE
1:204474824-204477722	Nut0h,Nut1h,Nut10h	Nut0h,Nut1h,Nut10h	Nut0h,Nut1h,Nut10h	FALSE
1:204478046-204479384	Nut0h,Nut1h,Nut10h	Nut0h,Nut1h,Nut10h	Nut0h,Nut1h,Nut10h	TRUE
1:204492504-204495091	Nut0h,Nut1h,Nut10h	Nut0h,Nut1h,Nut10h	Nut0h,Nut1h,Nut10h	TRUE
1:204720588-204721663	Nut0h,Nut1h	Nut0h,Nut1h,Nut10h	Nut0h,Nut1h	FALSE
1:205141570-205142491	Nut0h,Nut1h,Nut10h	Nut0h,Nut1h,Nut10h	Nut0h,Nut1h,Nut10h	FALSE
1:205143809-205146211	Nut0h,Nut1h,Nut10h	Nut0h,Nut1h,Nut10h	Nut0h,Nut1h,Nut10h	FALSE
1:205227402-205228977	Nut0h,Nut1h,Nut10h	Nut0h,Nut1h,Nut10h	Nut0h,Nut1h,Nut10h	FALSE
1:205239769-205240864	Nut0h,Nut1h,Nut10h	Nut0h,Nut1h,Nut10h	Nut0h,Nut1h,Nut10h	FALSE
1:205253028-205255369	Nut0h,Nut1h,Nut10h	Nut0h,Nut1h,Nut10h	Nut0h,Nut1h,Nut10h	FALSE
1:205265720-205273238	Nut0h,Nut1h,Nut10h	Nut0h,Nut1h,Nut10h	Nut0h,Nut1h,Nut10h	FALSE
1:205343513-205344107	Nut0h,Nut1h,Nut10h	Nut0h,Nut1h,Nut10h	Nut0h,Nut1h,Nut10h	FALSE
1:205407451-205413212	Nut0h,Nut1h,Nut10h	Nut0h,Nut1h,Nut10h	Nut0h,Nut1h,Nut10h	FALSE
1:205413815-205414850	Nut0h,Nut1h	Nut0h,Nut1h,Nut10h	Nut0h,Nut1h	FALSE
1:205561156-205561815	Nut0h,Nut1h,Nut10h	Nut0h,Nut1h,Nut10h	Nut0h,Nut1h,Nut10h	FALSE
1:205631843-205635514	Nut0h,Nut1h,Nut10h	Nut0h,Nut1h,Nut10h	Nut0h,Nut1h,Nut10h	FALSE
1:205638591-205641880	Nut0h,Nut1h,Nut10h	Nut0h,Nut1h,Nut10h	Nut0h,Nut1h,Nut10h	FALSE
1:205702955-205704512	Nut0h,Nut1h,Nut10h	Nut0h,Nut1h,Nut10h	Nut0h,Nut1h,Nut10h	FALSE
1:206492787-206494597	Nut0h,Nut1h,Nut10h	Nut0h,Nut1h,Nut10h	Nut0h,Nut1h,Nut10h	FALSE
1:206498908-206500462	Nut0h,Nut1h,Nut10h	Nut0h,Nut1h,Nut10h	Nut0h,Nut1h,Nut10h	FALSE
1:206531149-206533831	Nut0h,Nut1h,Nut10h	Nut0h,Nut1h,Nut10h	Nut0h,Nut1h,Nut10h	FALSE
1:206535201-206535949	Nut0h,Nut1h,Nut10h	Nut0h,Nut1h,Nut10h	Nut0h,Nut1h,Nut10h	FALSE
1:206539820-206540389	Nut0h,Nut1h,Nut10h	Nut0h,Nut1h,Nut10h	Nut0h,Nut1h,Nut10h	FALSE
1:206566383-206567697	Nut0h,Nut1h,Nut10h	Nut0h,Nut1h,Nut10h	Nut0h,Nut1h,Nut10h	FALSE
1:206685622-206687759	Nut0h,Nut1h,Nut10h	Nut0h,Nut1h,Nut10h	Nut0h,Nut1h,Nut10h	FALSE
1:207082553-207083474	Nut0h,Nut1h	Nut0h,Nut1h,Nut10h	Nut0h,Nut1h	FALSE
1:207179118-207182481	Nut0h,Nut1h,Nut10h	Nut0h,Nut1h,Nut10h	Nut0h,Nut1h,Nut10h	FALSE
1:207192741-207196232	Nut0h,Nut1h,Nut10h	Nut0h,Nut1h,Nut10h	Nut0h,Nut1h,Nut10h	FALSE
1:207197680-207202594	Nut0h,Nut1h,Nut10h	Nut0h,Nut1h,Nut10h	Nut0h,Nut1h,Nut10h	FALSE
1:207325901-207327463	Nut0h,Nut1h,Nut10h	Nut0h,Nut1h,Nut10h	Nut0h,Nut1h,Nut10h	FALSE
1:207405613-207406557	Nut0h,Nut1h,Nut10h	Nut0h,Nut1h,Nut10h	Nut0h,Nut1h,Nut10h	FALSE
1:207478029-207478779	Nut0h,Nut1h,Nut10h	Nut0h,Nut1h,Nut10h	Nut0h,Nut1h,Nut10h	FALSE
1:207482848-207483953	Nut0h,Nut1h,Nut10h	Nut0h,Nut1h,Nut10h	Nut0h,Nut1h,Nut10h	FALSE
1:207562958-207564127	Nut0h,Nut1h,Nut10h	Nut0h,Nut1h,Nut10h	Nut0h,Nut1h,Nut10h	FALSE
1:207566537-207567830	Nut0h,Nut1h,Nut10h	Nut0h,Nut1h,Nut10h	Nut0h,Nut1h,Nut10h	FALSE
1:207926220-207926979	Nut0h,Nut1h,Nut10h	Nut0h,Nut1h,Nut10h	Nut0h,Nut1h,Nut10h	FALSE
1:207979327-207979935	Nut0h,Nut1h,Nut10h	Nut0h,Nut1h,Nut10h	Nut0h,Nut1h,Nut10h	FALSE
1:207997220-207997925	Nut0h,Nut1h,Nut10h	Nut0h,Nut1h,Nut10h	Nut0h,Nut1h,Nut10h	FALSE
1:209212176-209213360	Nut0h,Nut1h,Nut10h	Nut0h,Nut1h,Nut10h	Nut0h,Nut1h,Nut10h	FALSE
1:209576903-209578450	Nut0h,Nut1h,Nut10h	Nut0h,Nut1h,Nut10h	Nut0h,Nut1h,Nut10h	FALSE
1:209828778-209831565	Nut0h,Nut1h,Nut10h	Nut0h,Nut1h,Nut10h	Nut0h,Nut1h,Nut10h	FALSE
1:210011807-210014683	Nut0h,Nut1h,Nut10h	Nut0h,Nut1h,Nut10h	Nut0h,Nut1h,Nut10h	FALSE
1:210465624-210466282	Nut0h,Nut1h,Nut10h	Nut0h,Nut1h,Nut10h	Nut0h,Nut1h,Nut10h	FALSE
1:210501589-210503318	Nut0h,Nut1h,Nut10h	Nut0h,Nut1h,Nut10h	Nut0h,Nut1h,Nut10h	FALSE
1:210567219-210568100	Nut0h,Nut1h,Nut10h	Nut0h,Nut1h,Nut10h	Nut0h,Nut1h,Nut10h	FALSE
1:211209980-211210805	Nut0h,Nut1h	Nut0h,Nut1h,Nut10h	Nut0h,Nut1h	FALSE
1:211434299-211434839	Nut0h,Nut1h,Nut10h	Nut0h,Nut1h,Nut10h	Nut0h,Nut1h,Nut10h	FALSE
1:211555401-211557424	Nut0h,Nut1h,Nut10h	Nut0h,Nut1h,Nut10h	Nut0h,Nut1h,Nut10h	FALSE
1:211688080-211689380	Nut0h,Nut1h,Nut10h	Nut0h,Nut1h,Nut10h	Nut0h,Nut1h,Nut10h	FALSE
1:211786297-211787244	Nut0h,Nut1h,Nut10h	Nut0h,Nut1h,Nut10h	Nut0h,Nut1h,Nut10h	FALSE
1:211908333-211910047	Nut0h,Nut1h,Nut10h	Nut0h,Nut1h,Nut10h	Nut0h,Nut1h,Nut10h	FALSE
1:212124835-212125974	Nut0h,Nut1h,Nut10h	Nut0h,Nut1h,Nut10h	Nut0h,Nut1h,Nut10h	FALSE
1:212407366-212408759	Nut0h,Nut1h,Nut10h	Nut0h,Nut1h,Nut10h	Nut0h,Nut1h,Nut10h	FALSE
1:212459983-212461009	Nut0h,Nut1h,Nut10h	Nut0h,Nut1h,Nut10h	Nut0h,Nut1h,Nut10h	FALSE
1:212463164-212465067	Nut0h,Nut1h,Nut10h	Nut0h,Nut1h,Nut10h	Nut0h,Nut1h,Nut10h	FALSE
1:212575051-212577176	Nut0h,Nut1h,Nut10h	Nut0h,Nut1h,Nut10h	Nut0h,Nut1h,Nut10h	FALSE
1:212731510-212736247	Nut0h,Nut1h,Nut10h	Nut0h,Nut1h,Nut10h	Nut0h,Nut1h,Nut10h	FALSE
1:212739505-212741304	Nut0h,Nut1h,Nut10h	Nut0h,Nut1h,Nut10h	Nut0h,Nut1h,Nut10h	FALSE
1:212767864-212771319	Nut0h,Nut1h,Nut10h	Nut0h,Nut1h,Nut10h	Nut0h,Nut1h,Nut10h	FALSE
1:212779865-212783912	Nut0h,Nut1h,Nut10h	Nut0h,Nut1h,Nut10h	Nut0h,Nut1h,Nut10h	FALSE
1:212838718-212839144	Nut0h,Nut1h,Nut10h	Nut0h,Nut1h,Nut10h	Nut0h,Nut1h,Nut10h	FALSE
1:212963349-212964020	Nut0h,Nut1h,Nut10h	Nut0h,Nut1h,Nut10h	Nut0h,Nut1h,Nut10h	FALSE
1:213296155-213297957	Nut0h,Nut1h,Nut10h	Nut0h,Nut1h,Nut10h	Nut0h,Nut1h,Nut10h	FALSE
1:214275712-214276509	Nut0h,Nut1h,Nut10h	Nut0h,Nut1h,Nut10h	Nut0h,Nut1h,Nut10h	FALSE
1:214600690-214602516	Nut0h,Nut1h,Nut10h	Nut0h,Nut1h,Nut10h	Nut0h,Nut1h,Nut10h	FALSE
1:214618482-214622658	Nut0h,Nut1h,Nut10h	Nut0h,Nut1h,Nut10h	Nut0h,Nut1h,Nut10h	FALSE
1:214628042-214628879	Nut0h,Nut1h,Nut10h	Nut0h,Nut1h,Nut10h	Nut0h,Nut1h,Nut10h	FALSE
1:214639723-214641236	Nut0h,Nut1h,Nut10h	Nut0h,Nut1h,Nut10h	Nut0h,Nut1h,Nut10h	FALSE
1:214649248-214650284	Nut0h,Nut1h	Nut0h,Nut1h,Nut10h	Nut0h,Nut1h	FALSE
1:214667159-214670504	Nut0h,Nut1h,Nut10h	Nut0h,Nut1h,Nut10h	Nut0h,Nut1h,Nut10h	FALSE
1:214723329-214724344	Nut0h,Nut1h,Nut10h	Nut0h,Nut1h,Nut10h	Nut0h,Nut1h,Nut10h	FALSE
1:215286889-215288721	Nut0h,Nut1h,Nut10h	Nut0h,Nut1h,Nut10h	Nut0h,Nut1h,Nut10h	FALSE
1:215741462-215744205	Nut0h,Nut1h,Nut10h	Nut0h,Nut1h,Nut10h	Nut0h,Nut1h,Nut10h	FALSE
1:215755063-215758201	Nut0h,Nut1h,Nut10h	Nut0h,Nut1h,Nut10h	Nut0h,Nut1h,Nut10h	FALSE
1:218757864-218759900	Nut0h,Nut1h,Nut10h	Nut0h,Nut1h,Nut10h	Nut0h,Nut1h,Nut10h	FALSE
1:218847325-218848284	Nut0h,Nut1h,Nut10h	Nut0h,Nut1h,Nut10h	Nut0h,Nut1h,Nut10h	FALSE
1:218878883-218880311	Nut0h,Nut1h,Nut10h	Nut0h,Nut1h,Nut10h	Nut0h,Nut1h,Nut10h	FALSE
1:220181088-220181580	Nut0h,Nut1h	Nut0h,Nut1h	Nut0h,Nut1h,Nut10h	FALSE
1:220543404-220544418	Nut0h,Nut1h,Nut10h	Nut0h,Nut1h,Nut10h	Nut0h,Nut1h,Nut10h	FALSE
1:220863552-220864458	Nut0h,Nut1h,Nut10h	Nut0h,Nut1h,Nut10h	Nut0h,Nut1h,Nut10h	FALSE
1:222134820-222135649	Nut0h,Nut1h,Nut10h	Nut0h,Nut1h,Nut10h	Nut0h,Nut1h,Nut10h	FALSE
1:222278571-222279418	Nut0h,Nut1h	Nut0h,Nut1h,Nut10h	Nut0h,Nut1h	FALSE
1:222638425-222639725	Nut0h,Nut1h,Nut10h	Nut0h,Nut1h,Nut10h	Nut0h,Nut1h,Nut10h	FALSE
1:222650648-222651221	Nut0h,Nut1h,Nut10h	Nut0h,Nut1h,Nut10h	Nut0h,Nut1h,Nut10h	FALSE
1:222754856-222757036	Nut0h,Nut1h,Nut10h	Nut0h,Nut1h,Nut10h	Nut0h,Nut1h,Nut10h	FALSE
1:222816266-222819121	Nut0h,Nut1h,Nut10h	Nut0h,Nut1h,Nut10h	Nut0h,Nut1h,Nut10h	FALSE
1:223403360-223404691	Nut0h,Nut1h,Nut10h	Nut0h,Nut1h,Nut10h	Nut0h,Nut1h,Nut10h	FALSE
1:223406523-223407641	Nut0h,Nut1h,Nut10h	Nut0h,Nut1h,Nut10h	Nut0h,Nut1h,Nut10h	FALSE
1:223918340-223919868	Nut0h,Nut1h,Nut10h	Nut0h,Nut1h,Nut10h	Nut0h,Nut1h,Nut10h	FALSE
1:223923647-223925828	Nut0h,Nut1h,Nut10h	Nut0h,Nut1h,Nut10h	Nut0h,Nut1h,Nut10h	FALSE
1:223925914-223929018	Nut0h,Nut1h,Nut10h	Nut0h,Nut1h,Nut10h	Nut0h,Nut1h,Nut10h	TRUE
1:223929191-223930030	Nut0h,Nut1h,Nut10h	Nut0h,Nut1h,Nut10h	Nut0h,Nut1h,Nut10h	FALSE
1:223952391-223954457	Nut0h,Nut1h,Nut10h	Nut0h,Nut1h,Nut10h	Nut0h,Nut1h,Nut10h	FALSE
1:223956645-223962141	Nut0h,Nut1h,Nut10h	Nut0h,Nut1h,Nut10h	Nut0h,Nut1h,Nut10h	FALSE
1:224032180-224032951	Nut0h,Nut1h,Nut10h	Nut0h,Nut1h,Nut10h	Nut0h,Nut1h,Nut10h	FALSE
1:224179017-224179724	Nut0h,Nut1h,Nut10h	Nut0h,Nut1h,Nut10h	Nut0h,Nut1h,Nut10h	FALSE
1:224181287-224182545	Nut0h,Nut1h,Nut10h	Nut0h,Nut1h,Nut10h	Nut0h,Nut1h,Nut10h	FALSE
1:224369983-224372631	Nut0h,Nut1h,Nut10h	Nut0h,Nut1h,Nut10h	Nut0h,Nut1h,Nut10h	FALSE
1:224516218-224517126	Nut0h,Nut1h,Nut10h	Nut0h,Nut1h,Nut10h	Nut0h,Nut1h,Nut10h	FALSE
1:224595313-224596617	Nut0h,Nut1h,Nut10h	Nut0h,Nut1h,Nut10h	Nut0h,Nut1h,Nut10h	FALSE
1:224618193-224618854	Nut0h,Nut1h,Nut10h	Nut0h,Nut1h,Nut10h	Nut0h,Nut1h,Nut10h	FALSE
1:224644631-224645405	Nut0h,Nut1h,Nut10h	Nut0h,Nut1h,Nut10h	Nut0h,Nut1h,Nut10h	FALSE
1:224685307-224687331	Nut0h,Nut1h,Nut10h	Nut0h,Nut1h,Nut10h	Nut0h,Nut1h,Nut10h	FALSE
1:224690467-224691800	Nut0h,Nut1h,Nut10h	Nut0h,Nut1h,Nut10h	Nut0h,Nut1h,Nut10h	FALSE
1:224730108-224731606	Nut0h,Nut1h,Nut10h	Nut0h,Nut1h,Nut10h	Nut0h,Nut1h,Nut10h	FALSE
1:224752312-224753684	Nut0h,Nut1h,Nut10h	Nut0h,Nut1h,Nut10h	Nut0h,Nut1h,Nut10h	FALSE
1:224840091-224840850	Nut0h,Nut1h,Nut10h	Nut0h,Nut1h,Nut10h	Nut0h,Nut1h,Nut10h	FALSE
1:225116572-225118728	Nut0h,Nut1h,Nut10h	Nut0h,Nut1h,Nut10h	Nut0h,Nut1h,Nut10h	FALSE
1:225610588-225611692	Nut0h,Nut1h	Nut0h,Nut1h,Nut10h	Nut0h,Nut1h	FALSE
1:225612245-225613694	Nut0h,Nut1h,Nut10h	Nut0h,Nut1h,Nut10h	Nut0h,Nut1h,Nut10h	FALSE
1:225630694-225631097	Nut0h,Nut1h	Nut0h,Nut1h,Nut10h	Nut0h,Nut1h	FALSE
1:225631915-225634432	Nut0h,Nut1h,Nut10h	Nut0h,Nut1h,Nut10h	Nut0h,Nut1h,Nut10h	FALSE
1:225642195-225643141	Nut0h,Nut1h,Nut10h	Nut0h,Nut1h,Nut10h	Nut0h,Nut1h,Nut10h	FALSE
1:225695457-225698723	Nut0h,Nut1h,Nut10h	Nut0h,Nut1h,Nut10h	Nut0h,Nut1h,Nut10h	FALSE
1:225790621-225792527	Nut0h,Nut1h,Nut10h	Nut0h,Nut1h,Nut10h	Nut0h,Nut1h,Nut10h	FALSE
1:225934364-225935817	Nut0h,Nut1h,Nut10h	Nut0h,Nut1h,Nut10h	Nut0h,Nut1h,Nut10h	FALSE
1:225959267-225960107	Nut0h,Nut1h,Nut10h	Nut0h,Nut1h,Nut10h	Nut0h,Nut1h,Nut10h	FALSE
1:225966402-225967345	Nut0h,Nut1h,Nut10h	Nut0h,Nut1h,Nut10h	Nut0h,Nut1h,Nut10h	FALSE
1:225968914-225969385	Nut0h,Nut1h	Nut0h,Nut1h,Nut10h	Nut0h,Nut1h	FALSE
1:226084736-226085293	Nut0h,Nut1h,Nut10h	Nut0h,Nut1h,Nut10h	Nut0h,Nut1h,Nut10h	FALSE
1:226270677-226271964	Nut0h,Nut1h,Nut10h	Nut0h,Nut1h,Nut10h	Nut0h,Nut1h,Nut10h	FALSE
1:226296657-226298431	Nut0h,Nut1h,Nut10h	Nut0h,Nut1h,Nut10h	Nut0h,Nut1h,Nut10h	FALSE
1:226369386-226370774	Nut0h,Nut1h,Nut10h	Nut0h,Nut1h,Nut10h	Nut0h,Nut1h,Nut10h	FALSE
1:226590812-226592739	Nut0h,Nut1h,Nut10h	Nut0h,Nut1h,Nut10h	Nut0h,Nut1h,Nut10h	FALSE
1:226592967-226593617	Nut0h,Nut1h,Nut10h	Nut0h,Nut1h,Nut10h	Nut0h,Nut1h,Nut10h	FALSE
1:226630621-226631994	Nut0h,Nut1h,Nut10h	Nut0h,Nut1h,Nut10h	Nut0h,Nut1h,Nut10h	FALSE
1:226714589-226715297	Nut0h,Nut1h,Nut10h	Nut0h,Nut1h,Nut10h	Nut0h,Nut1h,Nut10h	FALSE
1:226830122-226831246	Nut0h,Nut1h,Nut10h	Nut0h,Nut1h,Nut10h	Nut0h,Nut1h,Nut10h	FALSE
1:226905014-226905707	Nut0h,Nut1h,Nut10h	Nut0h,Nut1h,Nut10h	Nut0h,Nut1h,Nut10h	FALSE
1:227015092-227016377	Nut0h,Nut1h,Nut10h	Nut0h,Nut1h,Nut10h	Nut0h,Nut1h,Nut10h	FALSE
1:227061574-227064520	Nut0h,Nut1h,Nut10h	Nut0h,Nut1h,Nut10h	Nut0h,Nut1h,Nut10h	FALSE
1:227503853-227505342	Nut0h,Nut1h,Nut10h	Nut0h,Nut1h,Nut10h	Nut0h,Nut1h,Nut10h	FALSE
1:227543765-227546163	Nut0h,Nut1h,Nut10h	Nut0h,Nut1h,Nut10h	Nut0h,Nut1h,Nut10h	FALSE
1:227583044-227584575	Nut0h,Nut1h,Nut10h	Nut0h,Nut1h,Nut10h	Nut0h,Nut1h,Nut10h	FALSE
1:227719883-227720510	Nut0h,Nut1h,Nut10h	Nut0h,Nut1h,Nut10h	Nut0h,Nut1h,Nut10h	FALSE
1:227730018-227730871	Nut0h,Nut1h,Nut10h	Nut0h,Nut1h,Nut10h	Nut0h,Nut1h,Nut10h	FALSE
1:227921246-227922449	Nut0h,Nut1h,Nut10h	Nut0h,Nut1h,Nut10h	Nut0h,Nut1h,Nut10h	FALSE
1:227923624-227925025	Nut0h,Nut1h,Nut10h	Nut0h,Nut1h,Nut10h	Nut0h,Nut1h,Nut10h	FALSE
1:227949650-227952278	Nut0h,Nut1h,Nut10h	Nut0h,Nut1h,Nut10h	Nut0h,Nut1h,Nut10h	FALSE
1:227974550-227977413	Nut0h,Nut1h,Nut10h	Nut0h,Nut1h,Nut10h	Nut0h,Nut1h,Nut10h	FALSE
1:227982267-227982775	Nut0h,Nut1h,Nut10h	Nut0h,Nut1h,Nut10h	Nut0h,Nut1h,Nut10h	FALSE
1:227993184-227994430	Nut0h,Nut1h,Nut10h	Nut0h,Nut1h,Nut10h	Nut0h,Nut1h,Nut10h	FALSE
1:228072737-228074335	Nut0h,Nut1h,Nut10h	Nut0h,Nut1h,Nut10h	Nut0h,Nut1h,Nut10h	FALSE
1:228090182-228091167	Nut0h,Nut1h,Nut10h	Nut0h,Nut1h,Nut10h	Nut0h,Nut1h,Nut10h	FALSE
1:228121753-228124145	Nut0h,Nut1h,Nut10h	Nut0h,Nut1h,Nut10h	Nut0h,Nut1h,Nut10h	FALSE
1:228124183-228124922	Nut0h,Nut1h	Nut0h,Nut1h,Nut10h	Nut0h,Nut1h	FALSE
1:228271525-228277149	Nut0h,Nut1h,Nut10h	Nut0h,Nut1h,Nut10h	Nut0h,Nut1h,Nut10h	FALSE
1:228286892-228290142	Nut0h,Nut1h,Nut10h	Nut0h,Nut1h,Nut10h	Nut0h,Nut1h,Nut10h	FALSE
1:228328643-228331310	Nut0h,Nut1h,Nut10h	Nut0h,Nut1h,Nut10h	Nut0h,Nut1h,Nut10h	FALSE
1:228362200-228363399	Nut0h,Nut1h,Nut10h	Nut0h,Nut1h,Nut10h	Nut0h,Nut1h,Nut10h	FALSE
1:228564892-228567098	Nut0h,Nut1h,Nut10h	Nut0h,Nut1h,Nut10h	Nut0h,Nut1h,Nut10h	FALSE
1:228579801-228582903	Nut0h,Nut1h,Nut10h	Nut0h,Nut1h,Nut10h	Nut0h,Nut1h,Nut10h	FALSE
1:228590406-228593687	Nut0h,Nut1h,Nut10h	Nut0h,Nut1h,Nut10h	Nut0h,Nut1h,Nut10h	FALSE
1:228752142-228752646	Nut0h,Nut1h	Nut0h,Nut1h	Nut0h,Nut1h,Nut10h	FALSE
1:228760967-228761615	Nut0h,Nut1h	Nut0h,Nut1h	Nut0h,Nut1h,Nut10h	FALSE
1:228781142-228784951	Nut0h,Nut1h,Nut10h	Nut0h,Nut1h,Nut10h	Nut0h,Nut1h,Nut10h	FALSE
1:228973243-228975196	Nut0h,Nut1h,Nut10h	Nut0h,Nut1h,Nut10h	Nut0h,Nut1h,Nut10h	FALSE
1:228977698-228978331	Nut0h,Nut1h,Nut10h	Nut0h,Nut1h,Nut10h	Nut0h,Nut1h,Nut10h	FALSE
1:228996214-228997630	Nut0h,Nut1h	Nut0h,Nut1h,Nut10h	Nut0h,Nut1h	FALSE
1:229160130-229161008	Nut0h,Nut1h	Nut0h,Nut1h,Nut10h	Nut0h,Nut1h	FALSE
1:229364769-229367919	Nut0h,Nut1h,Nut10h	Nut0h,Nut1h,Nut10h	Nut0h,Nut1h,Nut10h	TRUE
1:229642197-229645384	Nut0h,Nut1h,Nut10h	Nut0h,Nut1h,Nut10h	Nut0h,Nut1h,Nut10h	FALSE
1:229796793-229797584	Nut0h,Nut1h,Nut10h	Nut0h,Nut1h,Nut10h	Nut0h,Nut1h,Nut10h	FALSE
1:230202127-230202762	Nut0h,Nut1h,Nut10h	Nut0h,Nut1h,Nut10h	Nut0h,Nut1h,Nut10h	FALSE
1:230203801-230204378	Nut0h,Nut1h,Nut10h	Nut0h,Nut1h,Nut10h	Nut0h,Nut1h,Nut10h	FALSE
1:230219022-230221425	Nut0h,Nut1h,Nut10h	Nut0h,Nut1h,Nut10h	Nut0h,Nut1h,Nut10h	FALSE
1:230239545-230242280	Nut0h,Nut1h,Nut10h	Nut0h,Nut1h,Nut10h	Nut0h,Nut1h,Nut10h	FALSE
1:230816767-230818398	Nut0h,Nut1h,Nut10h	Nut0h,Nut1h,Nut10h	Nut0h,Nut1h,Nut10h	FALSE
1:231346924-231347715	Nut0h,Nut1h,Nut10h	Nut0h,Nut1h,Nut10h	Nut0h,Nut1h,Nut10h	FALSE
1:231369247-231370739	Nut0h,Nut1h,Nut10h	Nut0h,Nut1h,Nut10h	Nut0h,Nut1h,Nut10h	FALSE
1:231524041-231524859	Nut0h,Nut1h,Nut10h	Nut0h,Nut1h,Nut10h	Nut0h,Nut1h,Nut10h	FALSE
1:231530539-231532466	Nut0h,Nut1h,Nut10h	Nut0h,Nut1h,Nut10h	Nut0h,Nut1h,Nut10h	FALSE
1:231543422-231544230	Nut0h,Nut1h,Nut10h	Nut0h,Nut1h,Nut10h	Nut0h,Nut1h,Nut10h	FALSE
1:231558483-231559127	Nut0h,Nut1h,Nut10h	Nut0h,Nut1h,Nut10h	Nut0h,Nut1h,Nut10h	FALSE
1:231738957-231739881	Nut0h,Nut1h,Nut10h	Nut0h,Nut1h,Nut10h	Nut0h,Nut1h,Nut10h	FALSE
1:232512479-232513856	Nut0h,Nut1h,Nut10h	Nut0h,Nut1h,Nut10h	Nut0h,Nut1h,Nut10h	FALSE
1:232665160-232666254	Nut0h,Nut1h,Nut10h	Nut0h,Nut1h,Nut10h	Nut0h,Nut1h,Nut10h	FALSE
1:232673555-232675133	Nut0h,Nut1h,Nut10h	Nut0h,Nut1h,Nut10h	Nut0h,Nut1h,Nut10h	FALSE
1:232757616-232759130	Nut0h,Nut1h,Nut10h	Nut0h,Nut1h,Nut10h	Nut0h,Nut1h,Nut10h	FALSE
1:232765322-232766650	Nut0h,Nut1h,Nut10h	Nut0h,Nut1h,Nut10h	Nut0h,Nut1h,Nut10h	FALSE
1:232840008-232840456	Nut0h,Nut1h	Nut0h,Nut1h,Nut10h	Nut0h,Nut1h	FALSE
1:233087706-233089027	Nut0h,Nut1h,Nut10h	Nut0h,Nut1h,Nut10h	Nut0h,Nut1h,Nut10h	TRUE
1:233314663-233316890	Nut0h,Nut1h,Nut10h	Nut0h,Nut1h,Nut10h	Nut0h,Nut1h,Nut10h	FALSE
1:233427252-233428750	Nut0h,Nut1h,Nut10h	Nut0h,Nut1h,Nut10h	Nut0h,Nut1h,Nut10h	FALSE
1:233502294-233504529	Nut0h,Nut1h,Nut10h	Nut0h,Nut1h,Nut10h	Nut0h,Nut1h,Nut10h	FALSE
1:233654303-233654852	Nut0h,Nut1h,Nut10h	Nut0h,Nut1h,Nut10h	Nut0h,Nut1h,Nut10h	FALSE
1:233655855-233657022	Nut0h,Nut1h,Nut10h	Nut0h,Nut1h,Nut10h	Nut0h,Nut1h,Nut10h	FALSE
1:233803893-233805385	Nut0h,Nut1h,Nut10h	Nut0h,Nut1h,Nut10h	Nut0h,Nut1h,Nut10h	FALSE
1:233842683-233845142	Nut0h,Nut1h,Nut10h	Nut0h,Nut1h,Nut10h	Nut0h,Nut1h,Nut10h	TRUE
1:234042617-234046407	Nut0h,Nut1h,Nut10h	Nut0h,Nut1h,Nut10h	Nut0h,Nut1h,Nut10h	FALSE
1:234108487-234109279	Nut0h,Nut1h,Nut10h	Nut0h,Nut1h,Nut10h	Nut0h,Nut1h,Nut10h	FALSE
1:234858709-234861137	Nut0h,Nut1h,Nut10h	Nut0h,Nut1h,Nut10h	Nut0h,Nut1h,Nut10h	FALSE
1:234907556-234908979	Nut0h,Nut1h,Nut10h	Nut0h,Nut1h,Nut10h	Nut0h,Nut1h,Nut10h	FALSE
1:235267377-235268103	Nut0h,Nut1h,Nut10h	Nut0h,Nut1h,Nut10h	Nut0h,Nut1h,Nut10h	FALSE
1:235268848-235269768	Nut0h,Nut1h,Nut10h	Nut0h,Nut1h,Nut10h	Nut0h,Nut1h,Nut10h	FALSE
1:235322782-235325555	Nut0h,Nut1h,Nut10h	Nut0h,Nut1h,Nut10h	Nut0h,Nut1h,Nut10h	FALSE
1:235493072-235494346	Nut0h,Nut1h,Nut10h	Nut0h,Nut1h,Nut10h	Nut0h,Nut1h,Nut10h	FALSE
1:235511021-235512359	Nut0h,Nut1h,Nut10h	Nut0h,Nut1h,Nut10h	Nut0h,Nut1h,Nut10h	FALSE
1:235592247-235593604	Nut0h,Nut1h,Nut10h	Nut0h,Nut1h,Nut10h	Nut0h,Nut1h,Nut10h	FALSE
1:235605210-235607098	Nut0h,Nut1h,Nut10h	Nut0h,Nut1h,Nut10h	Nut0h,Nut1h,Nut10h	FALSE
1:235631120-235633842	Nut0h,Nut1h,Nut10h	Nut0h,Nut1h,Nut10h	Nut0h,Nut1h,Nut10h	FALSE
1:235812654-235813802	Nut0h,Nut1h,Nut10h	Nut0h,Nut1h,Nut10h	Nut0h,Nut1h,Nut10h	FALSE
1:236029281-236031215	Nut0h,Nut1h,Nut10h	Nut0h,Nut1h,Nut10h	Nut0h,Nut1h,Nut10h	FALSE
1:236065959-236067135	Nut0h,Nut1h,Nut10h	Nut0h,Nut1h,Nut10h	Nut0h,Nut1h,Nut10h	FALSE
1:236260869-236261661	Nut0h,Nut1h,Nut10h	Nut0h,Nut1h,Nut10h	Nut0h,Nut1h,Nut10h	FALSE
1:236268125-236270368	Nut0h,Nut1h,Nut10h	Nut0h,Nut1h,Nut10h	Nut0h,Nut1h,Nut10h	FALSE
1:236666002-236667366	Nut0h,Nut1h,Nut10h	Nut0h,Nut1h,Nut10h	Nut0h,Nut1h,Nut10h	FALSE
1:236694601-236695965	Nut0h,Nut1h,Nut10h	Nut0h,Nut1h,Nut10h	Nut0h,Nut1h,Nut10h	FALSE
1:241986563-241987981	Nut0h,Nut1h,Nut10h	Nut0h,Nut1h,Nut10h	Nut0h,Nut1h,Nut10h	FALSE
1:242107830-242108804	Nut0h,Nut1h,Nut10h	Nut0h,Nut1h,Nut10h	Nut0h,Nut1h,Nut10h	FALSE
1:243264061-243265056	Nut0h,Nut1h,Nut10h	Nut0h,Nut1h,Nut10h	Nut0h,Nut1h,Nut10h	FALSE
1:243427540-243433607	Nut0h,Nut1h,Nut10h	Nut0h,Nut1h,Nut10h	Nut0h,Nut1h,Nut10h	FALSE
1:243650340-243652518	Nut0h,Nut1h,Nut10h	Nut0h,Nut1h,Nut10h	Nut0h,Nut1h,Nut10h	FALSE
1:244326502-244328576	Nut0h,Nut1h,Nut10h	Nut0h,Nut1h,Nut10h	Nut0h,Nut1h,Nut10h	FALSE
1:244377141-244378646	Nut0h,Nut1h,Nut10h	Nut0h,Nut1h,Nut10h	Nut0h,Nut1h,Nut10h	FALSE
1:244402349-244403445	Nut0h,Nut1h,Nut10h	Nut0h,Nut1h,Nut10h	Nut0h,Nut1h,Nut10h	FALSE
1:244516759-244517973	Nut0h,Nut1h,Nut10h	Nut0h,Nut1h,Nut10h	Nut0h,Nut1h,Nut10h	FALSE
1:244598769-244599894	Nut0h,Nut1h,Nut10h	Nut0h,Nut1h,Nut10h	Nut0h,Nut1h,Nut10h	FALSE
1:244600141-244601316	Nut0h,Nut1h	Nut0h,Nut1h,Nut10h	Nut0h,Nut1h	FALSE
1:244602698-244603373	Nut0h,Nut1h,Nut10h	Nut0h,Nut1h,Nut10h	Nut0h,Nut1h,Nut10h	FALSE
1:244613516-244614443	Nut0h,Nut1h,Nut10h	Nut0h,Nut1h,Nut10h	Nut0h,Nut1h,Nut10h	FALSE
1:244762756-244764072	Nut0h,Nut1h,Nut10h	Nut0h,Nut1h,Nut10h	Nut0h,Nut1h,Nut10h	FALSE
1:245028013-245028916	Nut0h,Nut1h,Nut10h	Nut0h,Nut1h,Nut10h	Nut0h,Nut1h,Nut10h	FALSE
1:245254705-245256256	Nut0h,Nut1h,Nut10h	Nut0h,Nut1h,Nut10h	Nut0h,Nut1h,Nut10h	FALSE
1:245339908-245341297	Nut0h,Nut1h,Nut10h	Nut0h,Nut1h,Nut10h	Nut0h,Nut1h,Nut10h	FALSE
1:246316750-246318495	Nut0h,Nut1h,Nut10h	Nut0h,Nut1h,Nut10h	Nut0h,Nut1h,Nut10h	FALSE
1:246730643-246731319	Nut0h,Nut1h,Nut10h	Nut0h,Nut1h,Nut10h	Nut0h,Nut1h,Nut10h	FALSE
1:246771489-246773495	Nut0h,Nut1h,Nut10h	Nut0h,Nut1h,Nut10h	Nut0h,Nut1h,Nut10h	FALSE
1:247093061-247094100	Nut0h,Nut1h,Nut10h	Nut0h,Nut1h,Nut10h	Nut0h,Nut1h,Nut10h	FALSE
1:247334272-247335875	Nut0h,Nut1h,Nut10h	Nut0h,Nut1h,Nut10h	Nut0h,Nut1h,Nut10h	FALSE
1:247372690-247374969	Nut0h,Nut1h,Nut10h	Nut0h,Nut1h,Nut10h	Nut0h,Nut1h,Nut10h	FALSE
1:247493432-247494335	Nut0h,Nut1h,Nut10h	Nut0h,Nut1h,Nut10h	Nut0h,Nut1h,Nut10h	FALSE
1:247505597-247506988	Nut0h,Nut1h,Nut10h	Nut0h,Nut1h,Nut10h	Nut0h,Nut1h,Nut10h	FALSE
1:247535891-247536624	Nut0h,Nut1h	Nut0h,Nut1h,Nut10h	Nut0h,Nut1h	FALSE
1:247611109-247611606	Nut0h,Nut1h,Nut10h	Nut0h,Nut1h,Nut10h	Nut0h,Nut1h,Nut10h	FALSE
2:32771-35100	Nut0h,Nut1h,Nut10h	Nut0h,Nut1h,Nut10h	Nut0h,Nut1h,Nut10h	FALSE
2:68197-70446	Nut0h,Nut1h,Nut10h	Nut0h,Nut1h,Nut10h	Nut0h,Nut1h,Nut10h	FALSE
2:3306921-3307556	Nut0h,Nut1h,Nut10h	Nut0h,Nut1h,Nut10h	Nut0h,Nut1h,Nut10h	FALSE
2:3582982-3585672	Nut0h,Nut1h,Nut10h	Nut0h,Nut1h,Nut10h	Nut0h,Nut1h,Nut10h	FALSE
2:3706899-3710058	Nut0h,Nut1h,Nut10h	Nut0h,Nut1h,Nut10h	Nut0h,Nut1h,Nut10h	FALSE
2:7113516-7115185	Nut0h,Nut1h,Nut10h	Nut0h,Nut1h,Nut10h	Nut0h,Nut1h,Nut10h	FALSE
2:8171848-8173054	Nut0h,Nut1h,Nut10h	Nut0h,Nut1h,Nut10h	Nut0h,Nut1h,Nut10h	FALSE
2:8737785-8738962	Nut0h,Nut1h,Nut10h	Nut0h,Nut1h,Nut10h	Nut0h,Nut1h,Nut10h	FALSE
2:8772346-8775318	Nut0h,Nut1h,Nut10h	Nut0h,Nut1h,Nut10h	Nut0h,Nut1h,Nut10h	FALSE
2:8784673-8785822	Nut0h,Nut1h,Nut10h	Nut0h,Nut1h,Nut10h	Nut0h,Nut1h,Nut10h	FALSE
2:8801956-8803069	Nut0h,Nut1h,Nut10h	Nut0h,Nut1h,Nut10h	Nut0h,Nut1h,Nut10h	FALSE
2:8823001-8826319	Nut0h,Nut1h,Nut10h	Nut0h,Nut1h,Nut10h	Nut0h,Nut1h,Nut10h	FALSE
2:8943459-8945445	Nut0h,Nut1h,Nut10h	Nut0h,Nut1h,Nut10h	Nut0h,Nut1h,Nut10h	FALSE
2:9210619-9212216	Nut0h,Nut1h,Nut10h	Nut0h,Nut1h,Nut10h	Nut0h,Nut1h,Nut10h	FALSE
2:9318413-9321083	Nut0h,Nut1h,Nut10h	Nut0h,Nut1h,Nut10h	Nut0h,Nut1h,Nut10h	FALSE
2:9372606-9376402	Nut0h,Nut1h,Nut10h	Nut0h,Nut1h,Nut10h	Nut0h,Nut1h,Nut10h	FALSE
2:9401020-9401413	Nut0h,Nut1h	Nut0h,Nut1h,Nut10h	Nut0h,Nut1h	FALSE
2:9425748-9429276	Nut0h,Nut1h,Nut10h	Nut0h,Nut1h,Nut10h	Nut0h,Nut1h,Nut10h	FALSE
2:9473612-9474239	Nut0h,Nut1h	Nut0h,Nut1h,Nut10h	Nut0h,Nut1h	FALSE
2:9517376-9519572	Nut0h,Nut1h,Nut10h	Nut0h,Nut1h,Nut10h	Nut0h,Nut1h,Nut10h	FALSE
2:9520201-9522113	Nut0h,Nut1h,Nut10h	Nut0h,Nut1h,Nut10h	Nut0h,Nut1h,Nut10h	FALSE
2:9525626-9528677	Nut0h,Nut1h,Nut10h	Nut0h,Nut1h,Nut10h	Nut0h,Nut1h,Nut10h	FALSE
2:9570471-9571550	Nut0h,Nut1h,Nut10h	Nut0h,Nut1h,Nut10h	Nut0h,Nut1h,Nut10h	FALSE
2:9614165-9615900	Nut0h,Nut1h,Nut10h	Nut0h,Nut1h,Nut10h	Nut0h,Nut1h,Nut10h	FALSE
2:9705073-9706868	Nut0h,Nut1h,Nut10h	Nut0h,Nut1h,Nut10h	Nut0h,Nut1h,Nut10h	FALSE
2:9733316-9738052	Nut0h,Nut1h,Nut10h	Nut0h,Nut1h,Nut10h	Nut0h,Nut1h,Nut10h	FALSE
2:9745353-9746481	Nut0h,Nut1h,Nut10h	Nut0h,Nut1h,Nut10h	Nut0h,Nut1h,Nut10h	FALSE
2:9746632-9749477	Nut0h,Nut1h,Nut10h	Nut0h,Nut1h,Nut10h	Nut0h,Nut1h,Nut10h	FALSE
2:9777620-9778146	Nut0h,Nut1h,Nut10h	Nut0h,Nut1h,Nut10h	Nut0h,Nut1h,Nut10h	FALSE
2:9843715-9844444	Nut0h,Nut1h,Nut10h	Nut0h,Nut1h,Nut10h	Nut0h,Nut1h,Nut10h	FALSE
2:9892054-9895151	Nut0h,Nut1h,Nut10h	Nut0h,Nut1h,Nut10h	Nut0h,Nut1h,Nut10h	FALSE
2:10090853-10092553	Nut0h,Nut1h,Nut10h	Nut0h,Nut1h,Nut10h	Nut0h,Nut1h,Nut10h	FALSE
2:10115548-10117102	Nut0h,Nut1h,Nut10h	Nut0h,Nut1h,Nut10h	Nut0h,Nut1h,Nut10h	FALSE
2:10151758-10153377	Nut0h,Nut1h,Nut10h	Nut0h,Nut1h,Nut10h	Nut0h,Nut1h,Nut10h	FALSE
2:10155458-10156017	Nut0h,Nut1h,Nut10h	Nut0h,Nut1h,Nut10h	Nut0h,Nut1h,Nut10h	FALSE
2:10197009-10198554	Nut0h,Nut1h,Nut10h	Nut0h,Nut1h,Nut10h	Nut0h,Nut1h,Nut10h	FALSE
2:10219339-10220663	Nut0h,Nut1h,Nut10h	Nut0h,Nut1h,Nut10h	Nut0h,Nut1h,Nut10h	FALSE
2:10267427-10271250	Nut0h,Nut1h,Nut10h	Nut0h,Nut1h,Nut10h	Nut0h,Nut1h,Nut10h	FALSE
2:10271400-10278703	Nut0h,Nut1h,Nut10h	Nut0h,Nut1h,Nut10h	Nut0h,Nut1h,Nut10h	FALSE
2:10309287-10311239	Nut0h,Nut1h,Nut10h	Nut0h,Nut1h,Nut10h	Nut0h,Nut1h,Nut10h	FALSE
2:10421902-10428248	Nut0h,Nut1h,Nut10h	Nut0h,Nut1h,Nut10h	Nut0h,Nut1h,Nut10h	FALSE
2:10428986-10431286	Nut0h,Nut1h,Nut10h	Nut0h,Nut1h,Nut10h	Nut0h,Nut1h,Nut10h	FALSE
2:10468569-10473178	Nut0h,Nut1h,Nut10h	Nut0h,Nut1h,Nut10h	Nut0h,Nut1h,Nut10h	FALSE
2:10502301-10504858	Nut0h,Nut1h,Nut10h	Nut0h,Nut1h,Nut10h	Nut0h,Nut1h,Nut10h	FALSE
2:10525265-10527191	Nut0h,Nut1h,Nut10h	Nut0h,Nut1h,Nut10h	Nut0h,Nut1h,Nut10h	FALSE
2:10532778-10533972	Nut0h,Nut1h,Nut10h	Nut0h,Nut1h,Nut10h	Nut0h,Nut1h,Nut10h	FALSE
2:10551319-10554665	Nut0h,Nut1h,Nut10h	Nut0h,Nut1h,Nut10h	Nut0h,Nut1h,Nut10h	FALSE
2:10571233-10573352	Nut0h,Nut1h,Nut10h	Nut0h,Nut1h,Nut10h	Nut0h,Nut1h,Nut10h	FALSE
2:10592214-10592894	Nut0h,Nut1h,Nut10h	Nut0h,Nut1h,Nut10h	Nut0h,Nut1h,Nut10h	FALSE
2:10715664-10716856	Nut0h,Nut1h,Nut10h	Nut0h,Nut1h,Nut10h	Nut0h,Nut1h,Nut10h	FALSE
2:10792820-10796193	Nut0h,Nut1h,Nut10h	Nut0h,Nut1h,Nut10h	Nut0h,Nut1h,Nut10h	FALSE
2:10798823-10800139	Nut0h,Nut1h,Nut10h	Nut0h,Nut1h,Nut10h	Nut0h,Nut1h,Nut10h	FALSE
2:10905406-10906195	Nut0h,Nut1h,Nut10h	Nut0h,Nut1h,Nut10h	Nut0h,Nut1h,Nut10h	FALSE
2:10949992-10952049	Nut0h,Nut1h,Nut10h	Nut0h,Nut1h,Nut10h	Nut0h,Nut1h,Nut10h	FALSE
2:10953170-10954044	Nut0h,Nut1h,Nut10h	Nut0h,Nut1h,Nut10h	Nut0h,Nut1h,Nut10h	FALSE
2:11040644-11041918	Nut0h,Nut1h,Nut10h	Nut0h,Nut1h,Nut10h	Nut0h,Nut1h,Nut10h	FALSE
2:11074403-11078349	Nut0h,Nut1h,Nut10h	Nut0h,Nut1h,Nut10h	Nut0h,Nut1h,Nut10h	FALSE
2:11269683-11271382	Nut0h,Nut1h,Nut10h	Nut0h,Nut1h,Nut10h	Nut0h,Nut1h,Nut10h	FALSE
2:11482924-11483872	Nut0h,Nut1h,Nut10h	Nut0h,Nut1h,Nut10h	Nut0h,Nut1h,Nut10h	FALSE
2:11484964-11486382	Nut0h,Nut1h,Nut10h	Nut0h,Nut1h,Nut10h	Nut0h,Nut1h,Nut10h	FALSE
2:11514250-11515390	Nut0h,Nut1h,Nut10h	Nut0h,Nut1h,Nut10h	Nut0h,Nut1h,Nut10h	FALSE
2:11828507-11829100	Nut0h,Nut1h	Nut0h,Nut1h,Nut10h	Nut0h,Nut1h	FALSE
2:11893324-11894732	Nut0h,Nut1h,Nut10h	Nut0h,Nut1h,Nut10h	Nut0h,Nut1h,Nut10h	FALSE
2:11968381-11971503	Nut0h,Nut1h,Nut10h	Nut0h,Nut1h,Nut10h	Nut0h,Nut1h,Nut10h	FALSE
2:17621857-17624092	Nut0h,Nut1h,Nut10h	Nut0h,Nut1h,Nut10h	Nut0h,Nut1h,Nut10h	FALSE
2:17687174-17689264	Nut0h,Nut1h,Nut10h	Nut0h,Nut1h,Nut10h	Nut0h,Nut1h,Nut10h	FALSE
2:17738277-17739828	Nut0h,Nut1h,Nut10h	Nut0h,Nut1h,Nut10h	Nut0h,Nut1h,Nut10h	FALSE
2:17758598-17762079	Nut0h,Nut1h,Nut10h	Nut0h,Nut1h,Nut10h	Nut0h,Nut1h,Nut10h	FALSE
2:17780127-17781637	Nut0h,Nut1h,Nut10h	Nut0h,Nut1h,Nut10h	Nut0h,Nut1h,Nut10h	FALSE
2:17795231-17798925	Nut0h,Nut1h,Nut10h	Nut0h,Nut1h,Nut10h	Nut0h,Nut1h,Nut10h	FALSE
2:17823864-17825436	Nut0h,Nut1h,Nut10h	Nut0h,Nut1h,Nut10h	Nut0h,Nut1h,Nut10h	FALSE
2:17825809-17827486	Nut0h,Nut1h,Nut10h	Nut0h,Nut1h,Nut10h	Nut0h,Nut1h,Nut10h	FALSE
2:17936099-17936693	Nut0h,Nut1h,Nut10h	Nut0h,Nut1h,Nut10h	Nut0h,Nut1h,Nut10h	FALSE
2:18074173-18074836	Nut0h,Nut1h,Nut10h	Nut0h,Nut1h,Nut10h	Nut0h,Nut1h,Nut10h	FALSE
2:19272788-19274267	Nut0h,Nut1h,Nut10h	Nut0h,Nut1h,Nut10h	Nut0h,Nut1h,Nut10h	TRUE
2:19546693-19548680	Nut0h,Nut1h,Nut10h	Nut0h,Nut1h,Nut10h	Nut0h,Nut1h,Nut10h	FALSE
2:19687339-19688782	Nut0h,Nut1h,Nut10h	Nut0h,Nut1h,Nut10h	Nut0h,Nut1h,Nut10h	FALSE
2:19737461-19739278	Nut0h,Nut1h,Nut10h	Nut0h,Nut1h,Nut10h	Nut0h,Nut1h,Nut10h	FALSE
2:19740356-19741807	Nut0h,Nut1h,Nut10h	Nut0h,Nut1h,Nut10h	Nut0h,Nut1h,Nut10h	FALSE
2:20250311-20253422	Nut0h,Nut1h,Nut10h	Nut0h,Nut1h,Nut10h	Nut0h,Nut1h,Nut10h	FALSE
2:20273732-20274159	Nut0h,Nut1h,Nut10h	Nut0h,Nut1h,Nut10h	Nut0h,Nut1h,Nut10h	FALSE
2:20340620-20341944	Nut0h,Nut1h,Nut10h	Nut0h,Nut1h,Nut10h	Nut0h,Nut1h,Nut10h	FALSE
2:20430443-20432573	Nut0h,Nut1h,Nut10h	Nut0h,Nut1h,Nut10h	Nut0h,Nut1h,Nut10h	FALSE
2:20488241-20492584	Nut0h,Nut1h,Nut10h	Nut0h,Nut1h,Nut10h	Nut0h,Nut1h,Nut10h	FALSE
2:20498748-20500690	Nut0h,Nut1h,Nut10h	Nut0h,Nut1h,Nut10h	Nut0h,Nut1h,Nut10h	FALSE
2:20527094-20528200	Nut0h,Nut1h,Nut10h	Nut0h,Nut1h,Nut10h	Nut0h,Nut1h,Nut10h	FALSE
2:20548298-20549669	Nut0h,Nut1h,Nut10h	Nut0h,Nut1h,Nut10h	Nut0h,Nut1h,Nut10h	FALSE
2:20641357-20643669	Nut0h,Nut1h,Nut10h	Nut0h,Nut1h,Nut10h	Nut0h,Nut1h,Nut10h	FALSE
2:20695916-20696820	Nut0h,Nut1h,Nut10h	Nut0h,Nut1h,Nut10h	Nut0h,Nut1h,Nut10h	FALSE
2:20709511-20710649	Nut0h,Nut1h,Nut10h	Nut0h,Nut1h,Nut10h	Nut0h,Nut1h,Nut10h	FALSE
2:20713616-20717252	Nut0h,Nut1h,Nut10h	Nut0h,Nut1h,Nut10h	Nut0h,Nut1h,Nut10h	FALSE
2:20816949-20818877	Nut0h,Nut1h,Nut10h	Nut0h,Nut1h,Nut10h	Nut0h,Nut1h,Nut10h	FALSE
2:21021356-21021911	Nut0h,Nut1h,Nut10h	Nut0h,Nut1h,Nut10h	Nut0h,Nut1h,Nut10h	FALSE
2:24122656-24124480	Nut0h,Nut1h,Nut10h	Nut0h,Nut1h,Nut10h	Nut0h,Nut1h,Nut10h	FALSE
2:24162666-24164483	Nut0h,Nut1h,Nut10h	Nut0h,Nut1h,Nut10h	Nut0h,Nut1h,Nut10h	FALSE
2:24238011-24240454	Nut0h,Nut1h,Nut10h	Nut0h,Nut1h,Nut10h	Nut0h,Nut1h,Nut10h	FALSE
2:24269406-24271237	Nut0h,Nut1h,Nut10h	Nut0h,Nut1h,Nut10h	Nut0h,Nut1h,Nut10h	FALSE
2:24305368-24308274	Nut0h,Nut1h,Nut10h	Nut0h,Nut1h,Nut10h	Nut0h,Nut1h,Nut10h	TRUE
2:25032165-25032975	Nut0h,Nut1h,Nut10h	Nut0h,Nut1h,Nut10h	Nut0h,Nut1h,Nut10h	FALSE
2:25198061-25198727	Nut0h,Nut1h,Nut10h	Nut0h,Nut1h,Nut10h	Nut0h,Nut1h,Nut10h	FALSE
2:25219344-25220752	Nut0h,Nut1h,Nut10h	Nut0h,Nut1h,Nut10h	Nut0h,Nut1h,Nut10h	FALSE
2:25517290-25518724	Nut0h,Nut1h,Nut10h	Nut0h,Nut1h,Nut10h	Nut0h,Nut1h,Nut10h	FALSE
2:25537485-25538393	Nut0h,Nut1h,Nut10h	Nut0h,Nut1h,Nut10h	Nut0h,Nut1h,Nut10h	FALSE
2:25563227-25563895	Nut0h,Nut1h,Nut10h	Nut0h,Nut1h,Nut10h	Nut0h,Nut1h,Nut10h	FALSE
2:25886769-25888199	Nut0h,Nut1h,Nut10h	Nut0h,Nut1h,Nut10h	Nut0h,Nut1h,Nut10h	FALSE
2:26099797-26100314	Nut0h,Nut1h,Nut10h	Nut0h,Nut1h,Nut10h	Nut0h,Nut1h,Nut10h	FALSE
2:26200164-26200803	Nut0h,Nut1h	Nut0h,Nut1h,Nut10h	Nut0h,Nut1h	FALSE
2:26214229-26214606	Nut0h,Nut1h	Nut0h,Nut1h,Nut10h	Nut0h,Nut1h	FALSE
2:26234294-26236297	Nut0h,Nut1h,Nut10h	Nut0h,Nut1h,Nut10h	Nut0h,Nut1h,Nut10h	FALSE
2:26257837-26259021	Nut0h,Nut1h,Nut10h	Nut0h,Nut1h,Nut10h	Nut0h,Nut1h,Nut10h	FALSE
2:26289523-26292833	Nut0h,Nut1h,Nut10h	Nut0h,Nut1h,Nut10h	Nut0h,Nut1h,Nut10h	FALSE
2:26407606-26408639	Nut0h,Nut1h,Nut10h	Nut0h,Nut1h,Nut10h	Nut0h,Nut1h,Nut10h	FALSE
2:26566734-26567969	Nut0h,Nut1h,Nut10h	Nut0h,Nut1h,Nut10h	Nut0h,Nut1h,Nut10h	FALSE
2:26574418-26579481	Nut0h,Nut1h,Nut10h	Nut0h,Nut1h,Nut10h	Nut0h,Nut1h,Nut10h	FALSE
2:26684789-26686544	Nut0h,Nut1h,Nut10h	Nut0h,Nut1h,Nut10h	Nut0h,Nut1h,Nut10h	FALSE
2:26726035-26727019	Nut0h,Nut1h,Nut10h	Nut0h,Nut1h,Nut10h	Nut0h,Nut1h,Nut10h	FALSE
2:26773879-26774420	Nut0h,Nut1h,Nut10h	Nut0h,Nut1h,Nut10h	Nut0h,Nut1h,Nut10h	FALSE
2:26918622-26920682	Nut0h,Nut1h,Nut10h	Nut0h,Nut1h,Nut10h	Nut0h,Nut1h,Nut10h	FALSE
2:26945506-26948939	Nut0h,Nut1h,Nut10h	Nut0h,Nut1h,Nut10h	Nut0h,Nut1h,Nut10h	FALSE
2:26980013-26982504	Nut0h,Nut1h,Nut10h	Nut0h,Nut1h,Nut10h	Nut0h,Nut1h,Nut10h	FALSE
2:27184837-27185359	Nut0h,Nut1h,Nut10h	Nut0h,Nut1h,Nut10h	Nut0h,Nut1h,Nut10h	FALSE
2:27244425-27245322	Nut0h,Nut1h	Nut0h,Nut1h,Nut10h	Nut0h,Nut1h	FALSE
2:27251681-27252784	Nut0h,Nut1h	Nut0h,Nut1h,Nut10h	Nut0h,Nut1h	FALSE
2:27484782-27486357	Nut0h,Nut1h,Nut10h	Nut0h,Nut1h,Nut10h	Nut0h,Nut1h,Nut10h	FALSE
2:27487212-27488395	Nut0h,Nut1h,Nut10h	Nut0h,Nut1h,Nut10h	Nut0h,Nut1h,Nut10h	FALSE
2:27516103-27516969	Nut0h,Nut1h,Nut10h	Nut0h,Nut1h,Nut10h	Nut0h,Nut1h,Nut10h	FALSE
2:27525759-27526971	Nut0h,Nut1h,Nut10h	Nut0h,Nut1h,Nut10h	Nut0h,Nut1h,Nut10h	FALSE
2:27542584-27547368	Nut0h,Nut1h,Nut10h	Nut0h,Nut1h,Nut10h	Nut0h,Nut1h,Nut10h	FALSE
2:27617984-27620311	Nut0h,Nut1h,Nut10h	Nut0h,Nut1h,Nut10h	Nut0h,Nut1h,Nut10h	TRUE
2:27904431-27907347	Nut0h,Nut1h,Nut10h	Nut0h,Nut1h,Nut10h	Nut0h,Nut1h,Nut10h	FALSE
2:27927573-27930215	Nut0h,Nut1h,Nut10h	Nut0h,Nut1h,Nut10h	Nut0h,Nut1h,Nut10h	TRUE
2:27942404-27945309	Nut0h,Nut1h,Nut10h	Nut0h,Nut1h,Nut10h	Nut0h,Nut1h,Nut10h	FALSE
2:27975233-27976577	Nut0h,Nut1h,Nut10h	Nut0h,Nut1h,Nut10h	Nut0h,Nut1h,Nut10h	FALSE
2:27988180-27989717	Nut0h,Nut1h,Nut10h	Nut0h,Nut1h,Nut10h	Nut0h,Nut1h,Nut10h	FALSE
2:28019319-28023920	Nut0h,Nut1h,Nut10h	Nut0h,Nut1h,Nut10h	Nut0h,Nut1h,Nut10h	FALSE
2:28491500-28492711	Nut0h,Nut1h,Nut10h	Nut0h,Nut1h,Nut10h	Nut0h,Nut1h,Nut10h	FALSE
2:28548235-28549684	Nut0h,Nut1h,Nut10h	Nut0h,Nut1h,Nut10h	Nut0h,Nut1h,Nut10h	FALSE
2:28579000-28579594	Nut0h,Nut1h	Nut0h,Nut1h,Nut10h	Nut0h,Nut1h	FALSE
2:28629311-28630987	Nut0h,Nut1h,Nut10h	Nut0h,Nut1h,Nut10h	Nut0h,Nut1h,Nut10h	FALSE
2:28631009-28633288	Nut0h,Nut1h,Nut10h	Nut0h,Nut1h,Nut10h	Nut0h,Nut1h,Nut10h	TRUE
2:28730816-28731706	Nut0h,Nut1h,Nut10h	Nut0h,Nut1h,Nut10h	Nut0h,Nut1h,Nut10h	FALSE
2:28789755-28790339	Nut0h,Nut1h,Nut10h	Nut0h,Nut1h,Nut10h	Nut0h,Nut1h,Nut10h	FALSE
2:28806231-28808428	Nut0h,Nut1h,Nut10h	Nut0h,Nut1h,Nut10h	Nut0h,Nut1h,Nut10h	FALSE
2:28816824-28817946	Nut0h,Nut1h,Nut10h	Nut0h,Nut1h,Nut10h	Nut0h,Nut1h,Nut10h	FALSE
2:28818633-28820437	Nut0h,Nut1h,Nut10h	Nut0h,Nut1h,Nut10h	Nut0h,Nut1h,Nut10h	FALSE
2:28833062-28834315	Nut0h,Nut1h,Nut10h	Nut0h,Nut1h,Nut10h	Nut0h,Nut1h,Nut10h	FALSE
2:28871787-28873199	Nut0h,Nut1h,Nut10h	Nut0h,Nut1h,Nut10h	Nut0h,Nut1h,Nut10h	FALSE
2:28938583-28940696	Nut0h,Nut1h,Nut10h	Nut0h,Nut1h,Nut10h	Nut0h,Nut1h,Nut10h	FALSE
2:28975799-28976793	Nut0h,Nut1h,Nut10h	Nut0h,Nut1h,Nut10h	Nut0h,Nut1h,Nut10h	FALSE
2:29276162-29276862	Nut0h,Nut1h,Nut10h	Nut0h,Nut1h,Nut10h	Nut0h,Nut1h,Nut10h	FALSE
2:29328332-29328792	Nut0h,Nut1h,Nut10h	Nut0h,Nut1h,Nut10h	Nut0h,Nut1h,Nut10h	FALSE
2:29329153-29333260	Nut0h,Nut1h,Nut10h	Nut0h,Nut1h,Nut10h	Nut0h,Nut1h,Nut10h	FALSE
2:29333480-29343513	Nut0h,Nut1h,Nut10h	Nut0h,Nut1h,Nut10h	Nut0h,Nut1h,Nut10h	FALSE
2:29343552-29344510	Nut0h,Nut1h,Nut10h	Nut0h,Nut1h,Nut10h	Nut0h,Nut1h,Nut10h	FALSE
2:29344673-29348937	Nut0h,Nut1h,Nut10h	Nut0h,Nut1h,Nut10h	Nut0h,Nut1h,Nut10h	FALSE
2:29349546-29350717	Nut0h,Nut1h,Nut10h	Nut0h,Nut1h,Nut10h	Nut0h,Nut1h,Nut10h	FALSE
2:29351319-29354088	Nut0h,Nut1h,Nut10h	Nut0h,Nut1h,Nut10h	Nut0h,Nut1h,Nut10h	FALSE
2:30495708-30497736	Nut0h,Nut1h,Nut10h	Nut0h,Nut1h,Nut10h	Nut0h,Nut1h,Nut10h	FALSE
2:32233761-32234625	Nut0h,Nut1h,Nut10h	Nut0h,Nut1h,Nut10h	Nut0h,Nut1h,Nut10h	FALSE
2:32258905-32260493	Nut0h,Nut1h,Nut10h	Nut0h,Nut1h,Nut10h	Nut0h,Nut1h,Nut10h	FALSE
2:32289367-32289798	Nut0h,Nut1h,Nut10h	Nut0h,Nut1h,Nut10h	Nut0h,Nut1h,Nut10h	FALSE
2:32359392-32361620	Nut0h,Nut1h,Nut10h	Nut0h,Nut1h,Nut10h	Nut0h,Nut1h,Nut10h	FALSE
2:32413558-32415555	Nut0h,Nut1h,Nut10h	Nut0h,Nut1h,Nut10h	Nut0h,Nut1h,Nut10h	TRUE
2:32583226-32583984	Nut0h,Nut1h,Nut10h	Nut0h,Nut1h,Nut10h	Nut0h,Nut1h,Nut10h	FALSE
2:32645288-32645893	Nut0h,Nut1h	Nut0h,Nut1h,Nut10h	Nut0h,Nut1h	FALSE
2:33294382-33296385	Nut0h,Nut1h,Nut10h	Nut0h,Nut1h,Nut10h	Nut0h,Nut1h,Nut10h	FALSE
2:33329546-33330348	Nut0h,Nut1h,Nut10h	Nut0h,Nut1h,Nut10h	Nut0h,Nut1h,Nut10h	FALSE
2:33700455-33701818	Nut0h,Nut1h,Nut10h	Nut0h,Nut1h,Nut10h	Nut0h,Nut1h,Nut10h	FALSE
2:36593983-36595671	Nut0h,Nut1h,Nut10h	Nut0h,Nut1h,Nut10h	Nut0h,Nut1h,Nut10h	TRUE
2:36596182-36600665	Nut0h,Nut1h,Nut10h	Nut0h,Nut1h,Nut10h	Nut0h,Nut1h,Nut10h	FALSE
2:36607957-36608693	Nut0h,Nut1h,Nut10h	Nut0h,Nut1h,Nut10h	Nut0h,Nut1h,Nut10h	FALSE
2:36630351-36632828	Nut0h,Nut1h,Nut10h	Nut0h,Nut1h,Nut10h	Nut0h,Nut1h,Nut10h	FALSE
2:36664821-36666325	Nut0h,Nut1h,Nut10h	Nut0h,Nut1h,Nut10h	Nut0h,Nut1h,Nut10h	FALSE
2:36686503-36689553	Nut0h,Nut1h,Nut10h	Nut0h,Nut1h,Nut10h	Nut0h,Nut1h,Nut10h	FALSE
2:36787513-36793244	Nut0h,Nut1h,Nut10h	Nut0h,Nut1h,Nut10h	Nut0h,Nut1h,Nut10h	FALSE
2:36793876-36798138	Nut0h,Nut1h,Nut10h	Nut0h,Nut1h,Nut10h	Nut0h,Nut1h,Nut10h	FALSE
2:36824049-36825716	Nut0h,Nut1h,Nut10h	Nut0h,Nut1h,Nut10h	Nut0h,Nut1h,Nut10h	FALSE
2:36876697-36877999	Nut0h,Nut1h,Nut10h	Nut0h,Nut1h,Nut10h	Nut0h,Nut1h,Nut10h	FALSE
2:37116766-37117578	Nut0h,Nut1h,Nut10h	Nut0h,Nut1h,Nut10h	Nut0h,Nut1h,Nut10h	FALSE
2:37157381-37159130	Nut0h,Nut1h,Nut10h	Nut0h,Nut1h,Nut10h	Nut0h,Nut1h,Nut10h	FALSE
2:37762690-37763635	Nut0h,Nut1h,Nut10h	Nut0h,Nut1h,Nut10h	Nut0h,Nut1h,Nut10h	FALSE
2:37787338-37790760	Nut0h,Nut1h,Nut10h	Nut0h,Nut1h,Nut10h	Nut0h,Nut1h,Nut10h	FALSE
2:37878398-37883218	Nut0h,Nut1h,Nut10h	Nut0h,Nut1h,Nut10h	Nut0h,Nut1h,Nut10h	FALSE
2:37897296-37900275	Nut0h,Nut1h,Nut10h	Nut0h,Nut1h,Nut10h	Nut0h,Nut1h,Nut10h	FALSE
2:38602355-38603445	Nut0h,Nut1h,Nut10h	Nut0h,Nut1h,Nut10h	Nut0h,Nut1h,Nut10h	FALSE
2:38621773-38623928	Nut0h,Nut1h,Nut10h	Nut0h,Nut1h,Nut10h	Nut0h,Nut1h,Nut10h	FALSE
2:38688774-38690193	Nut0h,Nut1h,Nut10h	Nut0h,Nut1h,Nut10h	Nut0h,Nut1h,Nut10h	FALSE
2:38755096-38755507	Nut0h,Nut1h	Nut0h,Nut1h,Nut10h	Nut0h,Nut1h	FALSE
2:38763137-38763701	Nut0h,Nut1h	Nut0h,Nut1h,Nut10h	Nut0h,Nut1h	FALSE
2:38769325-38770539	Nut0h,Nut1h,Nut10h	Nut0h,Nut1h,Nut10h	Nut0h,Nut1h,Nut10h	FALSE
2:38917182-38918717	Nut0h,Nut1h,Nut10h	Nut0h,Nut1h,Nut10h	Nut0h,Nut1h,Nut10h	FALSE
2:38919599-38920712	Nut0h,Nut1h,Nut10h	Nut0h,Nut1h,Nut10h	Nut0h,Nut1h,Nut10h	FALSE
2:38946405-38947377	Nut0h,Nut1h,Nut10h	Nut0h,Nut1h,Nut10h	Nut0h,Nut1h,Nut10h	FALSE
2:38968388-38969952	Nut0h,Nut1h,Nut10h	Nut0h,Nut1h,Nut10h	Nut0h,Nut1h,Nut10h	FALSE
2:38974848-38975863	Nut0h,Nut1h,Nut10h	Nut0h,Nut1h,Nut10h	Nut0h,Nut1h,Nut10h	FALSE
2:39004788-39006665	Nut0h,Nut1h,Nut10h	Nut0h,Nut1h,Nut10h	Nut0h,Nut1h,Nut10h	FALSE
2:39054771-39055538	Nut0h,Nut1h,Nut10h	Nut0h,Nut1h,Nut10h	Nut0h,Nut1h,Nut10h	FALSE
2:39346484-39347169	Nut0h,Nut1h,Nut10h	Nut0h,Nut1h,Nut10h	Nut0h,Nut1h,Nut10h	FALSE
2:39708212-39709234	Nut0h,Nut1h,Nut10h	Nut0h,Nut1h,Nut10h	Nut0h,Nut1h,Nut10h	FALSE
2:40010323-40010731	Nut0h,Nut1h,Nut10h	Nut0h,Nut1h,Nut10h	Nut0h,Nut1h,Nut10h	FALSE
2:40628763-40629818	Nut0h,Nut1h,Nut10h	Nut0h,Nut1h,Nut10h	Nut0h,Nut1h,Nut10h	FALSE
2:42068078-42068799	Nut0h,Nut1h,Nut10h	Nut0h,Nut1h,Nut10h	Nut0h,Nut1h,Nut10h	FALSE
2:42086888-42087622	Nut0h,Nut1h,Nut10h	Nut0h,Nut1h,Nut10h	Nut0h,Nut1h,Nut10h	FALSE
2:42569087-42570753	Nut0h,Nut1h,Nut10h	Nut0h,Nut1h,Nut10h	Nut0h,Nut1h,Nut10h	FALSE
2:42586560-42589187	Nut0h,Nut1h,Nut10h	Nut0h,Nut1h,Nut10h	Nut0h,Nut1h,Nut10h	FALSE
2:42646918-42648978	Nut0h,Nut1h,Nut10h	Nut0h,Nut1h,Nut10h	Nut0h,Nut1h,Nut10h	FALSE
2:42795323-42797458	Nut0h,Nut1h,Nut10h	Nut0h,Nut1h,Nut10h	Nut0h,Nut1h,Nut10h	FALSE
2:43036300-43038467	Nut0h,Nut1h,Nut10h	Nut0h,Nut1h,Nut10h	Nut0h,Nut1h,Nut10h	FALSE
2:43123310-43124199	Nut0h,Nut1h,Nut10h	Nut0h,Nut1h,Nut10h	Nut0h,Nut1h,Nut10h	FALSE
2:43215851-43217416	Nut0h,Nut1h,Nut10h	Nut0h,Nut1h,Nut10h	Nut0h,Nut1h,Nut10h	FALSE
2:43357714-43358982	Nut0h,Nut1h,Nut10h	Nut0h,Nut1h,Nut10h	Nut0h,Nut1h,Nut10h	FALSE
2:43395769-43396606	Nut0h,Nut1h,Nut10h	Nut0h,Nut1h,Nut10h	Nut0h,Nut1h,Nut10h	FALSE
2:43405206-43407091	Nut0h,Nut1h,Nut10h	Nut0h,Nut1h,Nut10h	Nut0h,Nut1h,Nut10h	FALSE
2:43411163-43413967	Nut0h,Nut1h,Nut10h	Nut0h,Nut1h,Nut10h	Nut0h,Nut1h,Nut10h	FALSE
2:43426469-43428005	Nut0h,Nut1h,Nut10h	Nut0h,Nut1h,Nut10h	Nut0h,Nut1h,Nut10h	FALSE
2:43445187-43450279	Nut0h,Nut1h,Nut10h	Nut0h,Nut1h,Nut10h	Nut0h,Nut1h,Nut10h	FALSE
2:43450728-43451550	Nut0h,Nut1h,Nut10h	Nut0h,Nut1h,Nut10h	Nut0h,Nut1h,Nut10h	FALSE
2:43452009-43452910	Nut0h,Nut1h,Nut10h	Nut0h,Nut1h,Nut10h	Nut0h,Nut1h,Nut10h	FALSE
2:43821943-43822459	Nut0h,Nut1h,Nut10h	Nut0h,Nut1h,Nut10h	Nut0h,Nut1h,Nut10h	FALSE
2:45833479-45834262	Nut0h,Nut1h	Nut0h,Nut1h,Nut10h	Nut0h,Nut1h	FALSE
2:45870475-45871399	Nut0h,Nut1h,Nut10h	Nut0h,Nut1h,Nut10h	Nut0h,Nut1h,Nut10h	FALSE
2:45908468-45910615	Nut0h,Nut1h,Nut10h	Nut0h,Nut1h,Nut10h	Nut0h,Nut1h,Nut10h	FALSE
2:46162674-46168082	Nut0h,Nut1h,Nut10h	Nut0h,Nut1h,Nut10h	Nut0h,Nut1h,Nut10h	FALSE
2:46398054-46400903	Nut0h,Nut1h,Nut10h	Nut0h,Nut1h,Nut10h	Nut0h,Nut1h,Nut10h	FALSE
2:46451412-46452793	Nut0h,Nut1h,Nut10h	Nut0h,Nut1h,Nut10h	Nut0h,Nut1h,Nut10h	FALSE
2:46537695-46539394	Nut0h,Nut1h,Nut10h	Nut0h,Nut1h,Nut10h	Nut0h,Nut1h,Nut10h	FALSE
2:46927120-46927442	Nut0h,Nut1h,Nut10h	Nut0h,Nut1h,Nut10h	Nut0h,Nut1h,Nut10h	FALSE
2:47006473-47007446	Nut0h,Nut1h	Nut0h,Nut1h,Nut10h	Nut0h,Nut1h	FALSE
2:47028817-47033025	Nut0h,Nut1h,Nut10h	Nut0h,Nut1h,Nut10h	Nut0h,Nut1h,Nut10h	FALSE
2:47076419-47079552	Nut0h,Nut1h,Nut10h	Nut0h,Nut1h,Nut10h	Nut0h,Nut1h,Nut10h	FALSE
2:47181105-47183260	Nut0h,Nut1h,Nut10h	Nut0h,Nut1h,Nut10h	Nut0h,Nut1h,Nut10h	FALSE
2:47193606-47196148	Nut0h,Nut1h,Nut10h	Nut0h,Nut1h,Nut10h	Nut0h,Nut1h,Nut10h	FALSE
2:47197050-47198725	Nut0h,Nut1h,Nut10h	Nut0h,Nut1h,Nut10h	Nut0h,Nut1h,Nut10h	TRUE
2:47211517-47215361	Nut0h,Nut1h,Nut10h	Nut0h,Nut1h,Nut10h	Nut0h,Nut1h,Nut10h	FALSE
2:47229543-47232337	Nut0h,Nut1h,Nut10h	Nut0h,Nut1h,Nut10h	Nut0h,Nut1h,Nut10h	FALSE
2:47242831-47244285	Nut0h,Nut1h,Nut10h	Nut0h,Nut1h,Nut10h	Nut0h,Nut1h,Nut10h	FALSE
2:47256699-47259748	Nut0h,Nut1h,Nut10h	Nut0h,Nut1h,Nut10h	Nut0h,Nut1h,Nut10h	FALSE
2:47260029-47265508	Nut0h,Nut1h,Nut10h	Nut0h,Nut1h,Nut10h	Nut0h,Nut1h,Nut10h	FALSE
2:47269043-47272987	Nut0h,Nut1h,Nut10h	Nut0h,Nut1h,Nut10h	Nut0h,Nut1h,Nut10h	FALSE
2:47310184-47312065	Nut0h,Nut1h,Nut10h	Nut0h,Nut1h,Nut10h	Nut0h,Nut1h,Nut10h	FALSE
2:47313371-47314621	Nut0h,Nut1h,Nut10h	Nut0h,Nut1h,Nut10h	Nut0h,Nut1h,Nut10h	FALSE
2:47315341-47317901	Nut0h,Nut1h,Nut10h	Nut0h,Nut1h,Nut10h	Nut0h,Nut1h,Nut10h	FALSE
2:47333689-47336960	Nut0h,Nut1h,Nut10h	Nut0h,Nut1h,Nut10h	Nut0h,Nut1h,Nut10h	FALSE
2:47390588-47391713	Nut0h,Nut1h,Nut10h	Nut0h,Nut1h,Nut10h	Nut0h,Nut1h,Nut10h	FALSE
2:47394350-47399016	Nut0h,Nut1h,Nut10h	Nut0h,Nut1h,Nut10h	Nut0h,Nut1h,Nut10h	FALSE
2:47399740-47402703	Nut0h,Nut1h,Nut10h	Nut0h,Nut1h,Nut10h	Nut0h,Nut1h,Nut10h	FALSE
2:47496347-47497776	Nut0h,Nut1h,Nut10h	Nut0h,Nut1h,Nut10h	Nut0h,Nut1h,Nut10h	FALSE
2:47499105-47500735	Nut0h,Nut1h,Nut10h	Nut0h,Nut1h,Nut10h	Nut0h,Nut1h,Nut10h	FALSE
2:47550470-47551122	Nut0h,Nut1h,Nut10h	Nut0h,Nut1h,Nut10h	Nut0h,Nut1h,Nut10h	FALSE
2:47580765-47583771	Nut0h,Nut1h,Nut10h	Nut0h,Nut1h,Nut10h	Nut0h,Nut1h,Nut10h	FALSE
2:47595567-47600545	Nut0h,Nut1h,Nut10h	Nut0h,Nut1h,Nut10h	Nut0h,Nut1h,Nut10h	FALSE
2:47858635-47859780	Nut0h,Nut1h,Nut10h	Nut0h,Nut1h,Nut10h	Nut0h,Nut1h,Nut10h	FALSE
2:47979531-47980780	Nut0h,Nut1h,Nut10h	Nut0h,Nut1h,Nut10h	Nut0h,Nut1h,Nut10h	FALSE
2:47998264-47999134	Nut0h,Nut1h,Nut10h	Nut0h,Nut1h,Nut10h	Nut0h,Nut1h,Nut10h	FALSE
2:48009306-48012184	Nut0h,Nut1h,Nut10h	Nut0h,Nut1h,Nut10h	Nut0h,Nut1h,Nut10h	FALSE
2:48134158-48134972	Nut0h,Nut1h,Nut10h	Nut0h,Nut1h,Nut10h	Nut0h,Nut1h,Nut10h	FALSE
2:48336335-48342529	Nut0h,Nut1h,Nut10h	Nut0h,Nut1h,Nut10h	Nut0h,Nut1h,Nut10h	FALSE
2:48475199-48476436	Nut0h,Nut1h,Nut10h	Nut0h,Nut1h,Nut10h	Nut0h,Nut1h,Nut10h	FALSE
2:48542823-48543625	Nut0h,Nut1h,Nut10h	Nut0h,Nut1h,Nut10h	Nut0h,Nut1h,Nut10h	FALSE
2:51179234-51180975	Nut0h,Nut1h,Nut10h	Nut0h,Nut1h,Nut10h	Nut0h,Nut1h,Nut10h	FALSE
2:52040541-52041122	Nut0h,Nut1h,Nut10h	Nut0h,Nut1h,Nut10h	Nut0h,Nut1h,Nut10h	FALSE
2:53630647-53631382	Nut0h,Nut1h,Nut10h	Nut0h,Nut1h,Nut10h	Nut0h,Nut1h,Nut10h	FALSE
2:53821230-53821973	Nut0h,Nut1h	Nut0h,Nut1h,Nut10h	Nut0h,Nut1h	FALSE
2:54202099-54202679	Nut0h,Nut1h	Nut0h,Nut1h,Nut10h	Nut0h,Nut1h	FALSE
2:54299801-54302161	Nut0h,Nut1h,Nut10h	Nut0h,Nut1h,Nut10h	Nut0h,Nut1h,Nut10h	FALSE
2:54341313-54344369	Nut0h,Nut1h,Nut10h	Nut0h,Nut1h,Nut10h	Nut0h,Nut1h,Nut10h	FALSE
2:54709658-54711309	Nut0h,Nut1h,Nut10h	Nut0h,Nut1h,Nut10h	Nut0h,Nut1h,Nut10h	FALSE
2:54784084-54788074	Nut0h,Nut1h,Nut10h	Nut0h,Nut1h,Nut10h	Nut0h,Nut1h,Nut10h	FALSE
2:55130314-55132567	Nut0h,Nut1h,Nut10h	Nut0h,Nut1h,Nut10h	Nut0h,Nut1h,Nut10h	FALSE
2:55319177-55321334	Nut0h,Nut1h,Nut10h	Nut0h,Nut1h,Nut10h	Nut0h,Nut1h,Nut10h	FALSE
2:55336583-55337702	Nut0h,Nut1h,Nut10h	Nut0h,Nut1h,Nut10h	Nut0h,Nut1h,Nut10h	FALSE
2:55817824-55818746	Nut0h,Nut1h,Nut10h	Nut0h,Nut1h,Nut10h	Nut0h,Nut1h,Nut10h	FALSE
2:55842076-55843437	Nut0h,Nut1h,Nut10h	Nut0h,Nut1h,Nut10h	Nut0h,Nut1h,Nut10h	FALSE
2:58108879-58110875	Nut0h,Nut1h,Nut10h	Nut0h,Nut1h,Nut10h	Nut0h,Nut1h,Nut10h	FALSE
2:58338840-58342943	Nut0h,Nut1h,Nut10h	Nut0h,Nut1h,Nut10h	Nut0h,Nut1h,Nut10h	FALSE
2:58343902-58346988	Nut0h,Nut1h,Nut10h	Nut0h,Nut1h,Nut10h	Nut0h,Nut1h,Nut10h	FALSE
2:58373575-58374607	Nut0h,Nut1h	Nut0h,Nut1h,Nut10h	Nut0h,Nut1h	FALSE
2:58860717-58862486	Nut0h,Nut1h,Nut10h	Nut0h,Nut1h,Nut10h	Nut0h,Nut1h,Nut10h	FALSE
2:61109491-61110522	Nut0h,Nut1h,Nut10h	Nut0h,Nut1h,Nut10h	Nut0h,Nut1h,Nut10h	FALSE
2:61231240-61232782	Nut0h,Nut1h,Nut10h	Nut0h,Nut1h,Nut10h	Nut0h,Nut1h,Nut10h	FALSE
2:61239364-61239830	Nut0h,Nut1h,Nut10h	Nut0h,Nut1h,Nut10h	Nut0h,Nut1h,Nut10h	FALSE
2:61423862-61424490	Nut0h,Nut1h	Nut0h,Nut1h,Nut10h	Nut0h,Nut1h	FALSE
2:61555715-61556501	Nut0h,Nut1h,Nut10h	Nut0h,Nut1h,Nut10h	Nut0h,Nut1h,Nut10h	FALSE
2:61627753-61629931	Nut0h,Nut1h,Nut10h	Nut0h,Nut1h,Nut10h	Nut0h,Nut1h,Nut10h	FALSE
2:61686376-61690278	Nut0h,Nut1h,Nut10h	Nut0h,Nut1h,Nut10h	Nut0h,Nut1h,Nut10h	FALSE
2:61692013-61696994	Nut0h,Nut1h,Nut10h	Nut0h,Nut1h,Nut10h	Nut0h,Nut1h,Nut10h	FALSE
2:61996997-61998675	Nut0h,Nut1h,Nut10h	Nut0h,Nut1h,Nut10h	Nut0h,Nut1h,Nut10h	FALSE
2:62112660-62114836	Nut0h,Nut1h,Nut10h	Nut0h,Nut1h,Nut10h	Nut0h,Nut1h,Nut10h	FALSE
2:62132344-62133565	Nut0h,Nut1h,Nut10h	Nut0h,Nut1h,Nut10h	Nut0h,Nut1h,Nut10h	FALSE
2:62530771-62535666	Nut0h,Nut1h,Nut10h	Nut0h,Nut1h,Nut10h	Nut0h,Nut1h,Nut10h	FALSE
2:62689858-62690390	Nut0h,Nut1h	Nut0h,Nut1h,Nut10h	Nut0h,Nut1h	FALSE
2:62801250-62807955	Nut0h,Nut1h,Nut10h	Nut0h,Nut1h,Nut10h	Nut0h,Nut1h,Nut10h	FALSE
2:62931578-62932453	Nut0h,Nut1h,Nut10h	Nut0h,Nut1h,Nut10h	Nut0h,Nut1h,Nut10h	FALSE
2:62933647-62934807	Nut0h,Nut1h,Nut10h	Nut0h,Nut1h,Nut10h	Nut0h,Nut1h,Nut10h	FALSE
2:62954897-62955410	Nut0h,Nut1h	Nut0h,Nut1h,Nut10h	Nut0h,Nut1h	FALSE
2:62998137-63003082	Nut0h,Nut1h,Nut10h	Nut0h,Nut1h,Nut10h	Nut0h,Nut1h,Nut10h	FALSE
2:63013079-63013684	Nut0h,Nut1h	Nut0h,Nut1h,Nut10h	Nut0h,Nut1h	FALSE
2:63651636-63652059	Nut0h,Nut1h	Nut0h,Nut1h,Nut10h	Nut0h,Nut1h	FALSE
2:63841481-63842899	Nut0h,Nut1h,Nut10h	Nut0h,Nut1h,Nut10h	Nut0h,Nut1h,Nut10h	FALSE
2:64069308-64070085	Nut0h,Nut1h,Nut10h	Nut0h,Nut1h,Nut10h	Nut0h,Nut1h,Nut10h	FALSE
2:64088815-64090785	Nut0h,Nut1h,Nut10h	Nut0h,Nut1h,Nut10h	Nut0h,Nut1h,Nut10h	FALSE
2:64097793-64099102	Nut0h,Nut1h,Nut10h	Nut0h,Nut1h,Nut10h	Nut0h,Nut1h,Nut10h	FALSE
2:64539006-64540112	Nut0h,Nut1h,Nut10h	Nut0h,Nut1h,Nut10h	Nut0h,Nut1h,Nut10h	FALSE
2:64586745-64587971	Nut0h,Nut1h,Nut10h	Nut0h,Nut1h,Nut10h	Nut0h,Nut1h,Nut10h	FALSE
2:64589196-64590414	Nut0h,Nut1h,Nut10h	Nut0h,Nut1h,Nut10h	Nut0h,Nut1h,Nut10h	FALSE
2:64869697-64875053	Nut0h,Nut1h,Nut10h	Nut0h,Nut1h,Nut10h	Nut0h,Nut1h,Nut10h	FALSE
2:64875624-64880186	Nut0h,Nut1h,Nut10h	Nut0h,Nut1h,Nut10h	Nut0h,Nut1h,Nut10h	FALSE
2:64881446-64882893	Nut0h,Nut1h,Nut10h	Nut0h,Nut1h,Nut10h	Nut0h,Nut1h,Nut10h	FALSE
2:65057080-65068461	Nut0h,Nut1h,Nut10h	Nut0h,Nut1h,Nut10h	Nut0h,Nut1h,Nut10h	FALSE
2:65068881-65069738	Nut0h,Nut1h	Nut0h,Nut1h,Nut10h	Nut0h,Nut1h	FALSE
2:65084925-65087933	Nut0h,Nut1h,Nut10h	Nut0h,Nut1h,Nut10h	Nut0h,Nut1h,Nut10h	FALSE
2:65091640-65093102	Nut0h,Nut1h,Nut10h	Nut0h,Nut1h,Nut10h	Nut0h,Nut1h,Nut10h	FALSE
2:65144962-65145665	Nut0h,Nut1h,Nut10h	Nut0h,Nut1h,Nut10h	Nut0h,Nut1h,Nut10h	FALSE
2:65233168-65234414	Nut0h,Nut1h,Nut10h	Nut0h,Nut1h,Nut10h	Nut0h,Nut1h,Nut10h	FALSE
2:65292031-65292606	Nut0h,Nut1h,Nut10h	Nut0h,Nut1h,Nut10h	Nut0h,Nut1h,Nut10h	FALSE
2:65295001-65298961	Nut0h,Nut1h,Nut10h	Nut0h,Nut1h,Nut10h	Nut0h,Nut1h,Nut10h	TRUE
2:65352671-65353588	Nut0h,Nut1h,Nut10h	Nut0h,Nut1h,Nut10h	Nut0h,Nut1h,Nut10h	FALSE
2:65355639-65356370	Nut0h,Nut1h,Nut10h	Nut0h,Nut1h,Nut10h	Nut0h,Nut1h,Nut10h	FALSE
2:65455878-65457114	Nut0h,Nut1h,Nut10h	Nut0h,Nut1h,Nut10h	Nut0h,Nut1h,Nut10h	FALSE
2:65546421-65548653	Nut0h,Nut1h,Nut10h	Nut0h,Nut1h,Nut10h	Nut0h,Nut1h,Nut10h	FALSE
2:65586477-65587334	Nut0h,Nut1h	Nut0h,Nut1h,Nut10h	Nut0h,Nut1h	FALSE
2:65593220-65595516	Nut0h,Nut1h,Nut10h	Nut0h,Nut1h,Nut10h	Nut0h,Nut1h,Nut10h	FALSE
2:65609104-65613144	Nut0h,Nut1h,Nut10h	Nut0h,Nut1h,Nut10h	Nut0h,Nut1h,Nut10h	FALSE
2:65648001-65649242	Nut0h,Nut1h	Nut0h,Nut1h,Nut10h	Nut0h,Nut1h	FALSE
2:65657319-65658415	Nut0h,Nut1h,Nut10h	Nut0h,Nut1h,Nut10h	Nut0h,Nut1h,Nut10h	FALSE
2:65793742-65795007	Nut0h,Nut1h,Nut10h	Nut0h,Nut1h,Nut10h	Nut0h,Nut1h,Nut10h	FALSE
2:65803129-65805731	Nut0h,Nut1h,Nut10h	Nut0h,Nut1h,Nut10h	Nut0h,Nut1h,Nut10h	FALSE
2:68289039-68290768	Nut0h,Nut1h,Nut10h	Nut0h,Nut1h,Nut10h	Nut0h,Nut1h,Nut10h	FALSE
2:68452309-68452873	Nut0h,Nut1h,Nut10h	Nut0h,Nut1h,Nut10h	Nut0h,Nut1h,Nut10h	FALSE
2:68477676-68478355	Nut0h,Nut1h,Nut10h	Nut0h,Nut1h,Nut10h	Nut0h,Nut1h,Nut10h	FALSE
2:68480021-68480964	Nut0h,Nut1h,Nut10h	Nut0h,Nut1h,Nut10h	Nut0h,Nut1h,Nut10h	FALSE
2:69134433-69136915	Nut0h,Nut1h,Nut10h	Nut0h,Nut1h,Nut10h	Nut0h,Nut1h,Nut10h	FALSE
2:69365126-69366754	Nut0h,Nut1h,Nut10h	Nut0h,Nut1h,Nut10h	Nut0h,Nut1h,Nut10h	FALSE
2:69404824-69405715	Nut0h,Nut1h,Nut10h	Nut0h,Nut1h,Nut10h	Nut0h,Nut1h,Nut10h	FALSE
2:69534025-69534743	Nut0h,Nut1h,Nut10h	Nut0h,Nut1h,Nut10h	Nut0h,Nut1h,Nut10h	FALSE
2:69902531-69903396	Nut0h,Nut1h,Nut10h	Nut0h,Nut1h,Nut10h	Nut0h,Nut1h,Nut10h	FALSE
2:69967392-69970239	Nut0h,Nut1h,Nut10h	Nut0h,Nut1h,Nut10h	Nut0h,Nut1h,Nut10h	FALSE
2:69995443-69996117	Nut0h,Nut1h	Nut0h,Nut1h,Nut10h	Nut0h,Nut1h	FALSE
2:70005567-70007052	Nut0h,Nut1h,Nut10h	Nut0h,Nut1h,Nut10h	Nut0h,Nut1h,Nut10h	FALSE
2:70172809-70175196	Nut0h,Nut1h,Nut10h	Nut0h,Nut1h,Nut10h	Nut0h,Nut1h,Nut10h	FALSE
2:70224442-70225257	Nut0h,Nut1h,Nut10h	Nut0h,Nut1h,Nut10h	Nut0h,Nut1h,Nut10h	FALSE
2:70225852-70227328	Nut0h,Nut1h,Nut10h	Nut0h,Nut1h,Nut10h	Nut0h,Nut1h,Nut10h	FALSE
2:70297505-70298983	Nut0h,Nut1h,Nut10h	Nut0h,Nut1h,Nut10h	Nut0h,Nut1h,Nut10h	FALSE
2:70334474-70337745	Nut0h,Nut1h,Nut10h	Nut0h,Nut1h,Nut10h	Nut0h,Nut1h,Nut10h	FALSE
2:70338003-70339018	Nut0h,Nut1h,Nut10h	Nut0h,Nut1h,Nut10h	Nut0h,Nut1h,Nut10h	FALSE
2:70350283-70352570	Nut0h,Nut1h,Nut10h	Nut0h,Nut1h,Nut10h	Nut0h,Nut1h,Nut10h	FALSE
2:70367138-70371254	Nut0h,Nut1h,Nut10h	Nut0h,Nut1h,Nut10h	Nut0h,Nut1h,Nut10h	FALSE
2:70467555-70468994	Nut0h,Nut1h	Nut0h,Nut1h,Nut10h	Nut0h,Nut1h	FALSE
2:70474061-70474774	Nut0h,Nut1h,Nut10h	Nut0h,Nut1h,Nut10h	Nut0h,Nut1h,Nut10h	FALSE
2:70475830-70477033	Nut0h,Nut1h,Nut10h	Nut0h,Nut1h,Nut10h	Nut0h,Nut1h,Nut10h	FALSE
2:70517969-70520062	Nut0h,Nut1h,Nut10h	Nut0h,Nut1h,Nut10h	Nut0h,Nut1h,Nut10h	FALSE
2:70555348-70557765	Nut0h,Nut1h,Nut10h	Nut0h,Nut1h,Nut10h	Nut0h,Nut1h,Nut10h	FALSE
2:70630506-70631043	Nut0h,Nut1h,Nut10h	Nut0h,Nut1h,Nut10h	Nut0h,Nut1h,Nut10h	FALSE
2:70658947-70659757	Nut0h,Nut1h	Nut0h,Nut1h,Nut10h	Nut0h,Nut1h	FALSE
2:70750263-70753510	Nut0h,Nut1h,Nut10h	Nut0h,Nut1h,Nut10h	Nut0h,Nut1h,Nut10h	FALSE
2:70768365-70770604	Nut0h,Nut1h,Nut10h	Nut0h,Nut1h,Nut10h	Nut0h,Nut1h,Nut10h	FALSE
2:70796500-70798188	Nut0h,Nut1h,Nut10h	Nut0h,Nut1h,Nut10h	Nut0h,Nut1h,Nut10h	FALSE
2:71173009-71173802	Nut0h,Nut1h,Nut10h	Nut0h,Nut1h,Nut10h	Nut0h,Nut1h,Nut10h	FALSE
2:71212237-71212919	Nut0h,Nut1h	Nut0h,Nut1h,Nut10h	Nut0h,Nut1h	FALSE
2:71227751-71228781	Nut0h,Nut1h,Nut10h	Nut0h,Nut1h,Nut10h	Nut0h,Nut1h,Nut10h	FALSE
2:71558296-71560530	Nut0h,Nut1h,Nut10h	Nut0h,Nut1h,Nut10h	Nut0h,Nut1h,Nut10h	FALSE
2:71693766-71694354	Nut0h,Nut1h	Nut0h,Nut1h,Nut10h	Nut0h,Nut1h	FALSE
2:71725053-71726085	Nut0h,Nut1h	Nut0h,Nut1h,Nut10h	Nut0h,Nut1h	FALSE
2:71758444-71759624	Nut0h,Nut1h,Nut10h	Nut0h,Nut1h,Nut10h	Nut0h,Nut1h,Nut10h	FALSE
2:71772078-71772924	Nut0h,Nut1h,Nut10h	Nut0h,Nut1h,Nut10h	Nut0h,Nut1h,Nut10h	FALSE
2:71969521-71970741	Nut0h,Nut1h	Nut0h,Nut1h,Nut10h	Nut0h,Nut1h	FALSE
2:71974048-71974910	Nut0h,Nut1h,Nut10h	Nut0h,Nut1h,Nut10h	Nut0h,Nut1h,Nut10h	FALSE
2:72070463-72070868	Nut0h,Nut1h	Nut0h,Nut1h,Nut10h	Nut0h,Nut1h	FALSE
2:72106512-72111031	Nut0h,Nut1h,Nut10h	Nut0h,Nut1h,Nut10h	Nut0h,Nut1h,Nut10h	FALSE
2:72262938-72263343	Nut0h,Nut1h,Nut10h	Nut0h,Nut1h,Nut10h	Nut0h,Nut1h,Nut10h	FALSE
2:72364192-72365465	Nut0h,Nut1h,Nut10h	Nut0h,Nut1h,Nut10h	Nut0h,Nut1h,Nut10h	FALSE
[truncated: 28,714 more rows]
