# Supplementary material for: p53 rapidly restructures 3D chromatin organization to trigger a transcriptional response
Source: Nat Commun. 2024 Apr 1;15:2821. doi: 10.1038/s41467-024-46666-1 (PMC10984980; doi:10.1038/s41467-024-46666-1)
Supplement: Supplementary file 10 — Supplementary Data 7 [file 41467_2024_46666_MOESM10_ESM.xlsx]

## Sheet: p53BindingSites
p53BindingSite	IsFunctional	FunctionalCondition	OverlappingRegulatoryElement
10:114475946-114476168	TRUE	Nutlin10h	enhancer
10:118507611-118507833	TRUE	Nutlin10h	enhancer
10:121084666-121084888	TRUE	Nutlin10h	enhancer
10:122263901-122264123	TRUE	Nutlin10h	enhancer
10:124863531-124863753	TRUE	Nutlin10h	enhancer
10:17552599-17552821	TRUE	Nutlin10h	enhancer
10:22025946-22026168	TRUE	Nutlin10h	enhancer
10:24545013-24545235	TRUE	Nutlin10h	enhancer
10:49625471-49625693	TRUE	Nutlin10h	enhancer
10:73060775-73060997	TRUE	Nutlin10h	enhancer
10:82248380-82248602	TRUE	Nutlin10h	enhancer
10:88932826-88933048	TRUE	Nutlin10h	enhancer
10:99461505-99461727	TRUE	Nutlin10h	enhancer
11:111238207-111238429	TRUE	Nutlin10h	enhancer
11:124510664-124510886	TRUE	Nutlin10h	enhancer
11:1676582-1676804	TRUE	Nutlin10h	enhancer
11:20496493-20496715	TRUE	Nutlin10h	enhancer
11:27545759-27545981	TRUE	Nutlin10h	enhancer
11:28312624-28312846	TRUE	Nutlin10h	enhancer
11:33067463-33067685	TRUE	Nutlin10h	enhancer
11:58426064-58426286	TRUE	Nutlin10h	enhancer
11:60703174-60703396	TRUE	Nutlin10h	enhancer
11:66386810-66387032	TRUE	Nutlin10h	enhancer
11:67965856-67966078	TRUE	Nutlin10h	enhancer
11:70460460-70460682	TRUE	Nutlin10h	enhancer
11:70490062-70490284	TRUE	Nutlin10h	enhancer
11:8854272-8854494	TRUE	Nutlin10h	enhancer
11:9166861-9167083	TRUE	Nutlin10h	enhancer
12:127526507-127526729	TRUE	Nutlin10h	enhancer
12:132643528-132643750	TRUE	Nutlin10h	enhancer
12:133122587-133122809	TRUE	Nutlin10h	enhancer
12:14652501-14652723	TRUE	Nutlin10h	enhancer
12:43980524-43980746	TRUE	Nutlin10h	enhancer
12:46465178-46465400	TRUE	Nutlin10h	enhancer
12:63614077-63614299	TRUE	Nutlin10h	enhancer
12:65028562-65028784	TRUE	Nutlin10h	enhancer
12:70914661-70914883	TRUE	Nutlin10h	enhancer
12:75339482-75339704	TRUE	Nutlin10h	enhancer
12:96607761-96607983	TRUE	Nutlin10h	enhancer
13:113164471-113164693	TRUE	Nutlin10h	enhancer
13:52989156-52989378	TRUE	Nutlin10h	enhancer
13:65838284-65838506	TRUE	Nutlin10h	enhancer
13:76143679-76143901	TRUE	Nutlin10h	enhancer
13:96400821-96401043	TRUE	Nutlin10h	enhancer
14:104901338-104901560	TRUE	Nutlin10h	enhancer
14:37950098-37950320	TRUE	Nutlin10h	enhancer
14:44577835-44578057	TRUE	Nutlin10h	enhancer
14:46262387-46262609	TRUE	Nutlin10h	enhancer
14:65514391-65514613	TRUE	Nutlin10h	enhancer
14:66970311-66970533	TRUE	Nutlin10h	enhancer
14:94801277-94801499	TRUE	Nutlin10h	enhancer
15:23667294-23667516	TRUE	Nutlin10h	enhancer
15:35849769-35849991	TRUE	Nutlin10h	enhancer
15:56497394-56497616	TRUE	Nutlin10h	enhancer
15:59025936-59026158	TRUE	Nutlin10h	enhancer
15:59104802-59105024	TRUE	Nutlin10h	enhancer
15:67458668-67458890	TRUE	Nutlin10h	enhancer
15:75986425-75986647	TRUE	Nutlin10h	enhancer
15:78439472-78439694	TRUE	Nutlin10h	enhancer
15:86297166-86297388	TRUE	Nutlin10h	enhancer
15:92691163-92691385	TRUE	Nutlin10h	enhancer
16:10630741-10630963	TRUE	Nutlin10h	enhancer
16:12632446-12632668	TRUE	Nutlin10h	enhancer
16:14494391-14494613	TRUE	Nutlin10h	enhancer
16:16955620-16955842	TRUE	Nutlin10h	enhancer
16:1751542-1751764	TRUE	Nutlin10h	enhancer
16:22241714-22241936	TRUE	Nutlin10h	enhancer
16:27570741-27570963	TRUE	Nutlin10h	enhancer
16:53153471-53153693	TRUE	Nutlin10h	enhancer
16:53483813-53484035	TRUE	Nutlin10h	enhancer
16:68125675-68125897	TRUE	Nutlin10h	enhancer
16:68970773-68970995	TRUE	Nutlin10h	enhancer
16:74901643-74901865	TRUE	Nutlin10h	enhancer
16:85186322-85186544	TRUE	Nutlin10h	enhancer
16:85394155-85394377	TRUE	Nutlin10h	enhancer
16:86709844-86710066	TRUE	Nutlin10h	enhancer
16:88985363-88985585	TRUE	Nutlin10h	enhancer
17:19726308-19726530	TRUE	Nutlin10h	enhancer
17:32947151-32947373	TRUE	Nutlin10h	enhancer
17:4773496-4773718	TRUE	Nutlin10h	enhancer
17:49321959-49322181	TRUE	Nutlin10h	enhancer
17:60587950-60588172	TRUE	Nutlin10h	enhancer
17:65209491-65209713	TRUE	Nutlin10h	enhancer
17:71220906-71221128	TRUE	Nutlin10h	enhancer
17:788248-788470	TRUE	Nutlin10h	enhancer
17:79914160-79914382	TRUE	Nutlin10h	enhancer
17:927788-928010	TRUE	Nutlin10h	enhancer
18:33442134-33442356	TRUE	Nutlin10h	enhancer
18:67715269-67715491	TRUE	Nutlin10h	enhancer
19:2621444-2621666	TRUE	Nutlin10h	enhancer
19:30159385-30159607	TRUE	Nutlin10h	enhancer
19:40661093-40661315	TRUE	Nutlin10h	enhancer
19:4232190-4232412	TRUE	Nutlin10h	enhancer
19:48127327-48127549	TRUE	Nutlin10h	enhancer
19:50512905-50513127	TRUE	Nutlin10h	enhancer
19:8482690-8482912	TRUE	Nutlin10h	enhancer
1:109571111-109571333	TRUE	Nutlin10h	enhancer
1:113230062-113230284	TRUE	Nutlin10h	enhancer
1:12267225-12267447	TRUE	Nutlin10h	enhancer
1:147314622-147314844	TRUE	Nutlin10h	enhancer
1:154786014-154786236	TRUE	Nutlin10h	enhancer
1:155411606-155411828	TRUE	Nutlin10h	enhancer
1:155516293-155516515	TRUE	Nutlin10h	enhancer
1:165827660-165827882	TRUE	Nutlin10h	enhancer
1:172392570-172392792	TRUE	Nutlin10h	enhancer
1:17252152-17252374	TRUE	Nutlin10h	enhancer
1:17636278-17636500	TRUE	Nutlin10h	enhancer
1:186708775-186708997	TRUE	Nutlin10h	enhancer
1:194852372-194852594	TRUE	Nutlin10h	enhancer
1:200811860-200812082	TRUE	Nutlin10h	enhancer
1:22301281-22301503	TRUE	Nutlin10h	enhancer
1:23919165-23919387	TRUE	Nutlin10h	enhancer
1:24160677-24160899	TRUE	Nutlin10h	enhancer
1:24745516-24745738	TRUE	Nutlin10h	enhancer
1:37566086-37566308	TRUE	Nutlin10h	enhancer
1:52143100-52143322	TRUE	Nutlin10h	enhancer
1:60195939-60196161	TRUE	Nutlin10h	enhancer
1:65607193-65607415	TRUE	Nutlin10h	enhancer
20:10645955-10646177	TRUE	Nutlin10h	enhancer
20:34039155-34039377	TRUE	Nutlin10h	enhancer
20:35618007-35618229	TRUE	Nutlin10h	enhancer
20:39092099-39092321	TRUE	Nutlin10h	enhancer
20:55383851-55384073	TRUE	Nutlin10h	enhancer
20:55985676-55985898	TRUE	Nutlin10h	enhancer
21:27353064-27353286	TRUE	Nutlin10h	enhancer
21:38520161-38520383	TRUE	Nutlin10h	enhancer
21:45969021-45969243	TRUE	Nutlin10h	enhancer
22:16205232-16205454	TRUE	Nutlin10h	enhancer
22:20000496-20000718	TRUE	Nutlin10h	enhancer
22:20945746-20945968	TRUE	Nutlin10h	enhancer
22:26889660-26889882	TRUE	Nutlin10h	enhancer
22:31614987-31615209	TRUE	Nutlin10h	enhancer
22:32079270-32079492	TRUE	Nutlin10h	enhancer
22:37759701-37759923	TRUE	Nutlin10h	enhancer
22:40876791-40877013	TRUE	Nutlin10h	enhancer
22:41285231-41285453	TRUE	Nutlin10h	enhancer
22:41304152-41304374	TRUE	Nutlin10h	enhancer
22:46976629-46976851	TRUE	Nutlin10h	enhancer
2:112028588-112028810	TRUE	Nutlin10h	enhancer
2:121377944-121378166	TRUE	Nutlin10h	enhancer
2:122262529-122262751	TRUE	Nutlin10h	enhancer
2:132736855-132737077	TRUE	Nutlin10h	enhancer
2:148422744-148422966	TRUE	Nutlin10h	enhancer
2:159177913-159178135	TRUE	Nutlin10h	enhancer
2:174847831-174848053	TRUE	Nutlin10h	enhancer
2:187943274-187943496	TRUE	Nutlin10h	enhancer
2:191476742-191476964	TRUE	Nutlin10h	enhancer
2:192561029-192561251	TRUE	Nutlin10h	enhancer
2:203273521-203273743	TRUE	Nutlin10h	enhancer
2:204891803-204892025	TRUE	Nutlin10h	enhancer
2:220151278-220151500	TRUE	Nutlin10h	enhancer
2:225386737-225386959	TRUE	Nutlin10h	enhancer
2:236609990-236610212	TRUE	Nutlin10h	enhancer
2:236677844-236678066	TRUE	Nutlin10h	enhancer
2:239051228-239051450	TRUE	Nutlin10h	enhancer
2:242837887-242838109	TRUE	Nutlin10h	enhancer
2:25108003-25108225	TRUE	Nutlin10h	enhancer
2:42799482-42799704	TRUE	Nutlin10h	enhancer
2:43023210-43023432	TRUE	Nutlin10h	enhancer
2:62187109-62187331	TRUE	Nutlin10h	enhancer
2:73121225-73121447	TRUE	Nutlin10h	enhancer
2:87979230-87979452	TRUE	Nutlin10h	enhancer
2:88491158-88491380	TRUE	Nutlin10h	enhancer
2:96766081-96766303	TRUE	Nutlin10h	enhancer
3:100183024-100183246	TRUE	Nutlin10h	enhancer
3:105091371-105091593	TRUE	Nutlin10h	enhancer
3:119805396-119805618	TRUE	Nutlin10h	enhancer
3:122609182-122609404	TRUE	Nutlin10h	enhancer
3:125838314-125838536	TRUE	Nutlin10h	enhancer
3:126724746-126724968	TRUE	Nutlin10h	enhancer
3:136773813-136774035	TRUE	Nutlin10h	enhancer
3:159599668-159599890	TRUE	Nutlin10h	enhancer
3:193922529-193922751	TRUE	Nutlin10h	enhancer
3:194203371-194203593	TRUE	Nutlin10h	enhancer
3:42825320-42825542	TRUE	Nutlin10h	enhancer
3:50195362-50195584	TRUE	Nutlin10h	enhancer
3:56817994-56818216	TRUE	Nutlin10h	enhancer
3:72803800-72804022	TRUE	Nutlin10h	enhancer
3:98164745-98164967	TRUE	Nutlin10h	enhancer
4:169387996-169388218	TRUE	Nutlin10h	enhancer
4:187659915-187660137	TRUE	Nutlin10h	enhancer
4:2410628-2410850	TRUE	Nutlin10h	enhancer
4:56476367-56476589	TRUE	Nutlin10h	enhancer
4:6887237-6887459	TRUE	Nutlin10h	enhancer
4:76043404-76043626	TRUE	Nutlin10h	enhancer
4:83815890-83816112	TRUE	Nutlin10h	enhancer
5:138570525-138570747	TRUE	Nutlin10h	enhancer
5:176430894-176431116	TRUE	Nutlin10h	enhancer
5:424873-425095	TRUE	Nutlin10h	enhancer
5:54888956-54889178	TRUE	Nutlin10h	enhancer
5:61609213-61609435	TRUE	Nutlin10h	enhancer
5:70894598-70894820	TRUE	Nutlin10h	enhancer
5:78601603-78601825	TRUE	Nutlin10h	enhancer
5:79763146-79763368	TRUE	Nutlin10h	enhancer
5:93013241-93013463	TRUE	Nutlin10h	enhancer
5:98981981-98982203	TRUE	Nutlin10h	enhancer
6:10431710-10431932	TRUE	Nutlin10h	enhancer
6:118970303-118970525	TRUE	Nutlin10h	enhancer
6:150486311-150486533	TRUE	Nutlin10h	enhancer
6:152086682-152086904	TRUE	Nutlin10h	enhancer
6:159318376-159318598	TRUE	Nutlin10h	enhancer
6:34381275-34381497	TRUE	Nutlin10h	enhancer
6:7262434-7262656	TRUE	Nutlin10h	enhancer
6:85449648-85449870	TRUE	Nutlin10h	enhancer
7:100885040-100885262	TRUE	Nutlin10h	enhancer
7:115225374-115225596	TRUE	Nutlin10h	enhancer
7:134530244-134530466	TRUE	Nutlin10h	enhancer
7:18460502-18460724	TRUE	Nutlin10h	enhancer
7:23553499-23553721	TRUE	Nutlin10h	enhancer
7:38835003-38835225	TRUE	Nutlin10h	enhancer
7:4320354-4320576	TRUE	Nutlin10h	enhancer
7:43609071-43609293	TRUE	Nutlin10h	enhancer
7:56077550-56077772	TRUE	Nutlin10h	enhancer
7:64454330-64454552	TRUE	Nutlin10h	enhancer
7:74019345-74019567	TRUE	Nutlin10h	enhancer
7:92658423-92658645	TRUE	Nutlin10h	enhancer
8:124151700-124151922	TRUE	Nutlin10h	enhancer
8:22081517-22081739	TRUE	Nutlin10h	enhancer
8:41627544-41627766	TRUE	Nutlin10h	enhancer
8:42429091-42429313	TRUE	Nutlin10h	enhancer
8:92336528-92336750	TRUE	Nutlin10h	enhancer
9:101527677-101527899	TRUE	Nutlin10h	enhancer
9:101556045-101556267	TRUE	Nutlin10h	enhancer
9:108220200-108220422	TRUE	Nutlin10h	enhancer
9:124457450-124457672	TRUE	Nutlin10h	enhancer
9:137691769-137691991	TRUE	Nutlin10h	enhancer
9:3509124-3509346	TRUE	Nutlin10h	enhancer
9:37864035-37864257	TRUE	Nutlin10h	enhancer
9:6239193-6239415	TRUE	Nutlin10h	enhancer
9:79922119-79922341	TRUE	Nutlin10h	enhancer
9:80464955-80465177	TRUE	Nutlin10h	enhancer
X:128622282-128622504	TRUE	Nutlin10h	enhancer
10:123830020-123830242	TRUE	Nutlin1h	enhancer
11:86431169-86431391	TRUE	Nutlin1h	enhancer
14:67652909-67653131	TRUE	Nutlin1h	enhancer
16:54881167-54881389	TRUE	Nutlin1h	enhancer
17:36184476-36184698	TRUE	Nutlin1h	enhancer
18:9054950-9055172	TRUE	Nutlin1h	enhancer
1:15059665-15059887	TRUE	Nutlin1h	enhancer
2:239298967-239299189	TRUE	Nutlin1h	enhancer
2:58337255-58337477	TRUE	Nutlin1h	enhancer
2:85522370-85522592	TRUE	Nutlin1h	enhancer
3:23590721-23590943	TRUE	Nutlin1h	enhancer
3:53295826-53296048	TRUE	Nutlin1h	enhancer
X:100251621-100251843	TRUE	Nutlin1h	enhancer
10:101803191-101803413	TRUE	Nutlin1h,Nutlin10h	enhancer
10:102769404-102769626	TRUE	Nutlin1h,Nutlin10h	enhancer
10:103650046-103650268	TRUE	Nutlin1h,Nutlin10h	enhancer
10:105660094-105660316	TRUE	Nutlin1h,Nutlin10h	enhancer
10:114827396-114827618	TRUE	Nutlin1h,Nutlin10h	enhancer
10:11727789-11728011	TRUE	Nutlin1h,Nutlin10h	enhancer
10:122919377-122919599	TRUE	Nutlin1h,Nutlin10h	enhancer
10:126729695-126729917	TRUE	Nutlin1h,Nutlin10h	enhancer
10:126776202-126776424	TRUE	Nutlin1h,Nutlin10h	enhancer
10:31372713-31372935	TRUE	Nutlin1h,Nutlin10h	enhancer
10:32177158-32177380	TRUE	Nutlin1h,Nutlin10h	enhancer
10:33229890-33230112	TRUE	Nutlin1h,Nutlin10h	enhancer
10:419460-419682	TRUE	Nutlin1h,Nutlin10h	enhancer
10:54203290-54203512	TRUE	Nutlin1h,Nutlin10h	enhancer
10:61725255-61725477	TRUE	Nutlin1h,Nutlin10h	enhancer
10:73648841-73649063	TRUE	Nutlin1h,Nutlin10h	enhancer
10:74058012-74058234	TRUE	Nutlin1h,Nutlin10h	enhancer
10:74091727-74091949	TRUE	Nutlin1h,Nutlin10h	enhancer
10:75635845-75636067	TRUE	Nutlin1h,Nutlin10h	enhancer
10:75647552-75647774	TRUE	Nutlin1h,Nutlin10h	enhancer
10:79568573-79568795	TRUE	Nutlin1h,Nutlin10h	enhancer
10:79658368-79658590	TRUE	Nutlin1h,Nutlin10h	enhancer
10:80859780-80860002	TRUE	Nutlin1h,Nutlin10h	enhancer
10:82230868-82231090	TRUE	Nutlin1h,Nutlin10h	enhancer
10:85743475-85743697	TRUE	Nutlin1h,Nutlin10h	enhancer
10:94089891-94090113	TRUE	Nutlin1h,Nutlin10h	enhancer
10:99309818-99310040	TRUE	Nutlin1h,Nutlin10h	enhancer
11:100677953-100678175	TRUE	Nutlin1h,Nutlin10h	enhancer
11:10681190-10681412	TRUE	Nutlin1h,Nutlin10h	enhancer
11:109567044-109567266	TRUE	Nutlin1h,Nutlin10h	enhancer
11:11414489-11414711	TRUE	Nutlin1h,Nutlin10h	enhancer
11:11605910-11606132	TRUE	Nutlin1h,Nutlin10h	enhancer
11:117045127-117045349	TRUE	Nutlin1h,Nutlin10h	enhancer
11:118859023-118859245	TRUE	Nutlin1h,Nutlin10h	enhancer
11:12101548-12101770	TRUE	Nutlin1h,Nutlin10h	enhancer
11:121337434-121337656	TRUE	Nutlin1h,Nutlin10h	enhancer
11:124816844-124817066	TRUE	Nutlin1h,Nutlin10h	enhancer
11:3271862-3272084	TRUE	Nutlin1h,Nutlin10h	enhancer
11:33083065-33083287	TRUE	Nutlin1h,Nutlin10h	enhancer
11:34657748-34657970	TRUE	Nutlin1h,Nutlin10h	enhancer
11:34661913-34662135	TRUE	Nutlin1h,Nutlin10h	enhancer
11:46432225-46432447	TRUE	Nutlin1h,Nutlin10h	enhancer
11:57555957-57556179	TRUE	Nutlin1h,Nutlin10h	enhancer
11:59341027-59341249	TRUE	Nutlin1h,Nutlin10h	enhancer
11:62367475-62367697	TRUE	Nutlin1h,Nutlin10h	enhancer
11:64092267-64092489	TRUE	Nutlin1h,Nutlin10h	enhancer
11:68104848-68105070	TRUE	Nutlin1h,Nutlin10h	enhancer
11:68215859-68216081	TRUE	Nutlin1h,Nutlin10h	enhancer
11:72953872-72954094	TRUE	Nutlin1h,Nutlin10h	enhancer
11:73846355-73846577	TRUE	Nutlin1h,Nutlin10h	enhancer
11:77271874-77272096	TRUE	Nutlin1h,Nutlin10h	enhancer
11:86046540-86046762	TRUE	Nutlin1h,Nutlin10h	enhancer
11:9232406-9232628	TRUE	Nutlin1h,Nutlin10h	enhancer
11:92753536-92753758	TRUE	Nutlin1h,Nutlin10h	enhancer
11:9823892-9824114	TRUE	Nutlin1h,Nutlin10h	enhancer
12:102249173-102249395	TRUE	Nutlin1h,Nutlin10h	enhancer
12:107774095-107774317	TRUE	Nutlin1h,Nutlin10h	enhancer
12:110725899-110726121	TRUE	Nutlin1h,Nutlin10h	enhancer
12:110778699-110778921	TRUE	Nutlin1h,Nutlin10h	enhancer
12:118294904-118295126	TRUE	Nutlin1h,Nutlin10h	enhancer
12:121363757-121363979	TRUE	Nutlin1h,Nutlin10h	enhancer
12:122479721-122479943	TRUE	Nutlin1h,Nutlin10h	enhancer
12:123411759-123411981	TRUE	Nutlin1h,Nutlin10h	enhancer
12:125073664-125073886	TRUE	Nutlin1h,Nutlin10h	enhancer
12:13252791-13253013	TRUE	Nutlin1h,Nutlin10h	enhancer
12:13492587-13492809	TRUE	Nutlin1h,Nutlin10h	enhancer
12:13724041-13724263	TRUE	Nutlin1h,Nutlin10h	enhancer
12:25864278-25864500	TRUE	Nutlin1h,Nutlin10h	enhancer
12:27702168-27702390	TRUE	Nutlin1h,Nutlin10h	enhancer
12:3326598-3326820	TRUE	Nutlin1h,Nutlin10h	enhancer
12:48203397-48203619	TRUE	Nutlin1h,Nutlin10h	enhancer
12:50640666-50640888	TRUE	Nutlin1h,Nutlin10h	enhancer
12:50812221-50812443	TRUE	Nutlin1h,Nutlin10h	enhancer
12:55329125-55329347	TRUE	Nutlin1h,Nutlin10h	enhancer
12:57425275-57425497	TRUE	Nutlin1h,Nutlin10h	enhancer
12:57776047-57776269	TRUE	Nutlin1h,Nutlin10h	enhancer
12:6381669-6381891	TRUE	Nutlin1h,Nutlin10h	enhancer
12:66064691-66064913	TRUE	Nutlin1h,Nutlin10h	enhancer
12:6616873-6617095	TRUE	Nutlin1h,Nutlin10h	enhancer
12:69181406-69181628	TRUE	Nutlin1h,Nutlin10h	enhancer
12:76054072-76054294	TRUE	Nutlin1h,Nutlin10h	enhancer
12:76180917-76181139	TRUE	Nutlin1h,Nutlin10h	enhancer
12:76272110-76272332	TRUE	Nutlin1h,Nutlin10h	enhancer
12:81171928-81172150	TRUE	Nutlin1h,Nutlin10h	enhancer
12:89248082-89248304	TRUE	Nutlin1h,Nutlin10h	enhancer
12:89328215-89328437	TRUE	Nutlin1h,Nutlin10h	enhancer
12:90628294-90628516	TRUE	Nutlin1h,Nutlin10h	enhancer
12:94018977-94019199	TRUE	Nutlin1h,Nutlin10h	enhancer
12:94946876-94947098	TRUE	Nutlin1h,Nutlin10h	enhancer
12:96613598-96613820	TRUE	Nutlin1h,Nutlin10h	enhancer
13:111604715-111604937	TRUE	Nutlin1h,Nutlin10h	enhancer
13:25223723-25223945	TRUE	Nutlin1h,Nutlin10h	enhancer
13:42377227-42377449	TRUE	Nutlin1h,Nutlin10h	enhancer
13:45710959-45711181	TRUE	Nutlin1h,Nutlin10h	enhancer
13:48730679-48730901	TRUE	Nutlin1h,Nutlin10h	enhancer
13:74003908-74004130	TRUE	Nutlin1h,Nutlin10h	enhancer
13:95201860-95202082	TRUE	Nutlin1h,Nutlin10h	enhancer
14:101159701-101159923	TRUE	Nutlin1h,Nutlin10h	enhancer
14:102657094-102657316	TRUE	Nutlin1h,Nutlin10h	enhancer
14:103453676-103453898	TRUE	Nutlin1h,Nutlin10h	enhancer
14:105449146-105449368	TRUE	Nutlin1h,Nutlin10h	enhancer
14:20869313-20869535	TRUE	Nutlin1h,Nutlin10h	enhancer
14:23308482-23308704	TRUE	Nutlin1h,Nutlin10h	enhancer
14:35312432-35312654	TRUE	Nutlin1h,Nutlin10h	enhancer
14:35683635-35683857	TRUE	Nutlin1h,Nutlin10h	enhancer
14:50417613-50417835	TRUE	Nutlin1h,Nutlin10h	enhancer
14:64527266-64527488	TRUE	Nutlin1h,Nutlin10h	enhancer
14:69573160-69573382	TRUE	Nutlin1h,Nutlin10h	enhancer
14:70179916-70180138	TRUE	Nutlin1h,Nutlin10h	enhancer
14:77385085-77385307	TRUE	Nutlin1h,Nutlin10h	enhancer
14:77404547-77404769	TRUE	Nutlin1h,Nutlin10h	enhancer
14:89083526-89083748	TRUE	Nutlin1h,Nutlin10h	enhancer
15:22921352-22921574	TRUE	Nutlin1h,Nutlin10h	enhancer
15:22941974-22942196	TRUE	Nutlin1h,Nutlin10h	enhancer
15:40958615-40958837	TRUE	Nutlin1h,Nutlin10h	enhancer
15:41329467-41329689	TRUE	Nutlin1h,Nutlin10h	enhancer
15:41604088-41604310	TRUE	Nutlin1h,Nutlin10h	enhancer
15:42083163-42083385	TRUE	Nutlin1h,Nutlin10h	enhancer
15:44205662-44205884	TRUE	Nutlin1h,Nutlin10h	enhancer
15:50938451-50938673	TRUE	Nutlin1h,Nutlin10h	enhancer
15:51891946-51892168	TRUE	Nutlin1h,Nutlin10h	enhancer
15:52369280-52369502	TRUE	Nutlin1h,Nutlin10h	enhancer
15:52632905-52633127	TRUE	Nutlin1h,Nutlin10h	enhancer
15:52850397-52850619	TRUE	Nutlin1h,Nutlin10h	enhancer
15:60685265-60685487	TRUE	Nutlin1h,Nutlin10h	enhancer
15:63189514-63189736	TRUE	Nutlin1h,Nutlin10h	enhancer
15:64647178-64647400	TRUE	Nutlin1h,Nutlin10h	enhancer
15:65059339-65059561	TRUE	Nutlin1h,Nutlin10h	enhancer
15:71740094-71740316	TRUE	Nutlin1h,Nutlin10h	enhancer
15:75959054-75959276	TRUE	Nutlin1h,Nutlin10h	enhancer
15:77605034-77605256	TRUE	Nutlin1h,Nutlin10h	enhancer
15:84049410-84049632	TRUE	Nutlin1h,Nutlin10h	enhancer
16:11591274-11591496	TRUE	Nutlin1h,Nutlin10h	enhancer
16:11656350-11656572	TRUE	Nutlin1h,Nutlin10h	enhancer
16:11770799-11771021	TRUE	Nutlin1h,Nutlin10h	enhancer
16:11875614-11875836	TRUE	Nutlin1h,Nutlin10h	enhancer
16:15684827-15685049	TRUE	Nutlin1h,Nutlin10h	enhancer
16:16061356-16061578	TRUE	Nutlin1h,Nutlin10h	enhancer
16:16105374-16105596	TRUE	Nutlin1h,Nutlin10h	enhancer
16:16130288-16130510	TRUE	Nutlin1h,Nutlin10h	enhancer
16:16162763-16162985	TRUE	Nutlin1h,Nutlin10h	enhancer
16:1960472-1960694	TRUE	Nutlin1h,Nutlin10h	enhancer
16:23559023-23559245	TRUE	Nutlin1h,Nutlin10h	enhancer
16:27735331-27735553	TRUE	Nutlin1h,Nutlin10h	enhancer
16:2790172-2790394	TRUE	Nutlin1h,Nutlin10h	enhancer
16:4668977-4669199	TRUE	Nutlin1h,Nutlin10h	enhancer
16:4675930-4676152	TRUE	Nutlin1h,Nutlin10h	enhancer
16:4715167-4715389	TRUE	Nutlin1h,Nutlin10h	enhancer
16:49005723-49005945	TRUE	Nutlin1h,Nutlin10h	enhancer
16:4947408-4947630	TRUE	Nutlin1h,Nutlin10h	enhancer
16:49889564-49889786	TRUE	Nutlin1h,Nutlin10h	enhancer
16:50200870-50201092	TRUE	Nutlin1h,Nutlin10h	enhancer
16:50299255-50299477	TRUE	Nutlin1h,Nutlin10h	enhancer
16:67443245-67443467	TRUE	Nutlin1h,Nutlin10h	enhancer
16:74773483-74773705	TRUE	Nutlin1h,Nutlin10h	enhancer
16:75339224-75339446	TRUE	Nutlin1h,Nutlin10h	enhancer
16:75519976-75520198	TRUE	Nutlin1h,Nutlin10h	enhancer
16:81565134-81565356	TRUE	Nutlin1h,Nutlin10h	enhancer
16:81634026-81634248	TRUE	Nutlin1h,Nutlin10h	enhancer
16:81962760-81962982	TRUE	Nutlin1h,Nutlin10h	enhancer
16:89385630-89385852	TRUE	Nutlin1h,Nutlin10h	enhancer
16:89396790-89397012	TRUE	Nutlin1h,Nutlin10h	enhancer
17:1501086-1501308	TRUE	Nutlin1h,Nutlin10h	enhancer
17:16923517-16923739	TRUE	Nutlin1h,Nutlin10h	enhancer
17:17092968-17093190	TRUE	Nutlin1h,Nutlin10h	enhancer
17:1900697-1900919	TRUE	Nutlin1h,Nutlin10h	enhancer
17:21299659-21299881	TRUE	Nutlin1h,Nutlin10h	enhancer
17:35655370-35655592	TRUE	Nutlin1h,Nutlin10h	enhancer
17:36473167-36473389	TRUE	Nutlin1h,Nutlin10h	enhancer
17:37906336-37906558	TRUE	Nutlin1h,Nutlin10h	enhancer
17:38177685-38177907	TRUE	Nutlin1h,Nutlin10h	enhancer
17:38694271-38694493	TRUE	Nutlin1h,Nutlin10h	enhancer
17:39113110-39113332	TRUE	Nutlin1h,Nutlin10h	enhancer
17:42271026-42271248	TRUE	Nutlin1h,Nutlin10h	enhancer
17:43361558-43361780	TRUE	Nutlin1h,Nutlin10h	enhancer
17:4419005-4419227	TRUE	Nutlin1h,Nutlin10h	enhancer
17:44703217-44703439	TRUE	Nutlin1h,Nutlin10h	enhancer
17:46204840-46205062	TRUE	Nutlin1h,Nutlin10h	enhancer
17:4757729-4757951	TRUE	Nutlin1h,Nutlin10h	enhancer
17:48864480-48864702	TRUE	Nutlin1h,Nutlin10h	enhancer
17:49026942-49027164	TRUE	Nutlin1h,Nutlin10h	enhancer
17:5335297-5335519	TRUE	Nutlin1h,Nutlin10h	enhancer
17:55453348-55453570	TRUE	Nutlin1h,Nutlin10h	enhancer
17:55945468-55945690	TRUE	Nutlin1h,Nutlin10h	enhancer
17:55978856-55979078	TRUE	Nutlin1h,Nutlin10h	enhancer
17:58159699-58159921	TRUE	Nutlin1h,Nutlin10h	enhancer
17:60565036-60565258	TRUE	Nutlin1h,Nutlin10h	enhancer
17:62957276-62957498	TRUE	Nutlin1h,Nutlin10h	enhancer
17:62970990-62971212	TRUE	Nutlin1h,Nutlin10h	enhancer
17:65436685-65436907	TRUE	Nutlin1h,Nutlin10h	enhancer
17:66260038-66260260	TRUE	Nutlin1h,Nutlin10h	enhancer
17:70412585-70412807	TRUE	Nutlin1h,Nutlin10h	enhancer
17:72754716-72754938	TRUE	Nutlin1h,Nutlin10h	enhancer
17:73536569-73536791	TRUE	Nutlin1h,Nutlin10h	enhancer
17:74128359-74128581	TRUE	Nutlin1h,Nutlin10h	enhancer
17:74801717-74801939	TRUE	Nutlin1h,Nutlin10h	enhancer
17:75404064-75404286	TRUE	Nutlin1h,Nutlin10h	enhancer
17:76788233-76788455	TRUE	Nutlin1h,Nutlin10h	enhancer
17:77224364-77224586	TRUE	Nutlin1h,Nutlin10h	enhancer
17:79280359-79280581	TRUE	Nutlin1h,Nutlin10h	enhancer
17:80091494-80091716	TRUE	Nutlin1h,Nutlin10h	enhancer
17:80342509-80342731	TRUE	Nutlin1h,Nutlin10h	enhancer
17:80453803-80454025	TRUE	Nutlin1h,Nutlin10h	enhancer
17:807324-807546	TRUE	Nutlin1h,Nutlin10h	enhancer
17:80833972-80834194	TRUE	Nutlin1h,Nutlin10h	enhancer
18:21095098-21095320	TRUE	Nutlin1h,Nutlin10h	enhancer
18:24040804-24041026	TRUE	Nutlin1h,Nutlin10h	enhancer
18:28810592-28810814	TRUE	Nutlin1h,Nutlin10h	enhancer
18:29034031-29034253	TRUE	Nutlin1h,Nutlin10h	enhancer
18:29888496-29888718	TRUE	Nutlin1h,Nutlin10h	enhancer
18:3631017-3631239	TRUE	Nutlin1h,Nutlin10h	enhancer
18:52443871-52444093	TRUE	Nutlin1h,Nutlin10h	enhancer
18:74798064-74798286	TRUE	Nutlin1h,Nutlin10h	enhancer
18:78004183-78004405	TRUE	Nutlin1h,Nutlin10h	enhancer
18:9933575-9933797	TRUE	Nutlin1h,Nutlin10h	enhancer
19:10572398-10572620	TRUE	Nutlin1h,Nutlin10h	enhancer
19:10998290-10998512	TRUE	Nutlin1h,Nutlin10h	enhancer
19:1210490-1210712	TRUE	Nutlin1h,Nutlin10h	enhancer
19:1588070-1588292	TRUE	Nutlin1h,Nutlin10h	enhancer
19:16931879-16932101	TRUE	Nutlin1h,Nutlin10h	enhancer
19:17765902-17766124	TRUE	Nutlin1h,Nutlin10h	enhancer
19:18204239-18204461	TRUE	Nutlin1h,Nutlin10h	enhancer
19:18335346-18335568	TRUE	Nutlin1h,Nutlin10h	enhancer
19:2089199-2089421	TRUE	Nutlin1h,Nutlin10h	enhancer
19:2579507-2579729	TRUE	Nutlin1h,Nutlin10h	enhancer
19:3397637-3397859	TRUE	Nutlin1h,Nutlin10h	enhancer
19:35613962-35614184	TRUE	Nutlin1h,Nutlin10h	enhancer
19:35657458-35657680	TRUE	Nutlin1h,Nutlin10h	enhancer
19:38470410-38470632	TRUE	Nutlin1h,Nutlin10h	enhancer
19:38481191-38481413	TRUE	Nutlin1h,Nutlin10h	enhancer
19:41794139-41794361	TRUE	Nutlin1h,Nutlin10h	enhancer
19:42856425-42856647	TRUE	Nutlin1h,Nutlin10h	enhancer
19:45274092-45274314	TRUE	Nutlin1h,Nutlin10h	enhancer
19:45536227-45536449	TRUE	Nutlin1h,Nutlin10h	enhancer
19:45903572-45903794	TRUE	Nutlin1h,Nutlin10h	enhancer
19:45927649-45927871	TRUE	Nutlin1h,Nutlin10h	enhancer
19:46135743-46135965	TRUE	Nutlin1h,Nutlin10h	enhancer
19:47655932-47656154	TRUE	Nutlin1h,Nutlin10h	enhancer
19:4972894-4973116	TRUE	Nutlin1h,Nutlin10h	enhancer
19:49775477-49775699	TRUE	Nutlin1h,Nutlin10h	enhancer
19:4977675-4977897	TRUE	Nutlin1h,Nutlin10h	enhancer
19:52208414-52208636	TRUE	Nutlin1h,Nutlin10h	enhancer
19:5696847-5697069	TRUE	Nutlin1h,Nutlin10h	enhancer
19:7539892-7540114	TRUE	Nutlin1h,Nutlin10h	enhancer
19:9150453-9150675	TRUE	Nutlin1h,Nutlin10h	enhancer
19:933472-933694	TRUE	Nutlin1h,Nutlin10h	enhancer
1:113188914-113189136	TRUE	Nutlin1h,Nutlin10h	enhancer
1:1153315-1153537	TRUE	Nutlin1h,Nutlin10h	enhancer
1:117096441-117096663	TRUE	Nutlin1h,Nutlin10h	enhancer
1:146642202-146642424	TRUE	Nutlin1h,Nutlin10h	enhancer
1:150596830-150597052	TRUE	Nutlin1h,Nutlin10h	enhancer
1:15234000-15234222	TRUE	Nutlin1h,Nutlin10h	enhancer
1:153498686-153498908	TRUE	Nutlin1h,Nutlin10h	enhancer
1:15373031-15373253	TRUE	Nutlin1h,Nutlin10h	enhancer
1:154905655-154905877	TRUE	Nutlin1h,Nutlin10h	enhancer
1:154976250-154976472	TRUE	Nutlin1h,Nutlin10h	enhancer
1:161044490-161044712	TRUE	Nutlin1h,Nutlin10h	enhancer
1:161074412-161074634	TRUE	Nutlin1h,Nutlin10h	enhancer
1:16243031-16243253	TRUE	Nutlin1h,Nutlin10h	enhancer
1:16511194-16511416	TRUE	Nutlin1h,Nutlin10h	enhancer
1:16723133-16723355	TRUE	Nutlin1h,Nutlin10h	enhancer
1:16819343-16819565	TRUE	Nutlin1h,Nutlin10h	enhancer
1:16886261-16886483	TRUE	Nutlin1h,Nutlin10h	enhancer
1:17770022-17770244	TRUE	Nutlin1h,Nutlin10h	enhancer
1:182931843-182932065	TRUE	Nutlin1h,Nutlin10h	enhancer
1:1838980-1839202	TRUE	Nutlin1h,Nutlin10h	enhancer
1:19249480-19249702	TRUE	Nutlin1h,Nutlin10h	enhancer
1:204478587-204478809	TRUE	Nutlin1h,Nutlin10h	enhancer
1:204494068-204494290	TRUE	Nutlin1h,Nutlin10h	enhancer
1:22107706-22107928	TRUE	Nutlin1h,Nutlin10h	enhancer
1:22282357-22282579	TRUE	Nutlin1h,Nutlin10h	enhancer
1:223926920-223927142	TRUE	Nutlin1h,Nutlin10h	enhancer
1:229367149-229367371	TRUE	Nutlin1h,Nutlin10h	enhancer
1:23144014-23144236	TRUE	Nutlin1h,Nutlin10h	enhancer
1:233088706-233088928	TRUE	Nutlin1h,Nutlin10h	enhancer
1:233844208-233844430	TRUE	Nutlin1h,Nutlin10h	enhancer
1:23703916-23704138	TRUE	Nutlin1h,Nutlin10h	enhancer
1:24192055-24192277	TRUE	Nutlin1h,Nutlin10h	enhancer
1:27869470-27869692	TRUE	Nutlin1h,Nutlin10h	enhancer
1:28678862-28679084	TRUE	Nutlin1h,Nutlin10h	enhancer
1:28699860-28700082	TRUE	Nutlin1h,Nutlin10h	enhancer
1:29517846-29518068	TRUE	Nutlin1h,Nutlin10h	enhancer
1:31221037-31221259	TRUE	Nutlin1h,Nutlin10h	enhancer
1:32219236-32219458	TRUE	Nutlin1h,Nutlin10h	enhancer
1:32529984-32530206	TRUE	Nutlin1h,Nutlin10h	enhancer
1:32698640-32698862	TRUE	Nutlin1h,Nutlin10h	enhancer
1:3597684-3597906	TRUE	Nutlin1h,Nutlin10h	enhancer
1:38029136-38029358	TRUE	Nutlin1h,Nutlin10h	enhancer
1:39493539-39493761	TRUE	Nutlin1h,Nutlin10h	enhancer
1:39812643-39812865	TRUE	Nutlin1h,Nutlin10h	enhancer
1:41168522-41168744	TRUE	Nutlin1h,Nutlin10h	enhancer
1:41177173-41177395	TRUE	Nutlin1h,Nutlin10h	enhancer
1:41472661-41472883	TRUE	Nutlin1h,Nutlin10h	enhancer
1:44047970-44048192	TRUE	Nutlin1h,Nutlin10h	enhancer
1:46023267-46023489	TRUE	Nutlin1h,Nutlin10h	enhancer
1:46648904-46649126	TRUE	Nutlin1h,Nutlin10h	enhancer
1:46822877-46823099	TRUE	Nutlin1h,Nutlin10h	enhancer
1:51069311-51069533	TRUE	Nutlin1h,Nutlin10h	enhancer
1:52539584-52539806	TRUE	Nutlin1h,Nutlin10h	enhancer
1:52834691-52834913	TRUE	Nutlin1h,Nutlin10h	enhancer
1:6134372-6134594	TRUE	Nutlin1h,Nutlin10h	enhancer
1:63088621-63088843	TRUE	Nutlin1h,Nutlin10h	enhancer
1:6474605-6474827	TRUE	Nutlin1h,Nutlin10h	enhancer
1:67875520-67875742	TRUE	Nutlin1h,Nutlin10h	enhancer
1:68190934-68191156	TRUE	Nutlin1h,Nutlin10h	enhancer
1:68204245-68204467	TRUE	Nutlin1h,Nutlin10h	enhancer
1:78414685-78414907	TRUE	Nutlin1h,Nutlin10h	enhancer
1:85528285-85528507	TRUE	Nutlin1h,Nutlin10h	enhancer
1:91995529-91995751	TRUE	Nutlin1h,Nutlin10h	enhancer
20:13781438-13781660	TRUE	Nutlin1h,Nutlin10h	enhancer
20:1481118-1481340	TRUE	Nutlin1h,Nutlin10h	enhancer
20:1550102-1550324	TRUE	Nutlin1h,Nutlin10h	enhancer
20:17565048-17565270	TRUE	Nutlin1h,Nutlin10h	enhancer
20:22360165-22360387	TRUE	Nutlin1h,Nutlin10h	enhancer
20:3075993-3076215	TRUE	Nutlin1h,Nutlin10h	enhancer
20:31353906-31354128	TRUE	Nutlin1h,Nutlin10h	enhancer
20:32145342-32145564	TRUE	Nutlin1h,Nutlin10h	enhancer
20:32661573-32661795	TRUE	Nutlin1h,Nutlin10h	enhancer
20:32890720-32890942	TRUE	Nutlin1h,Nutlin10h	enhancer
20:33896028-33896250	TRUE	Nutlin1h,Nutlin10h	enhancer
20:34368839-34369061	TRUE	Nutlin1h,Nutlin10h	enhancer
20:35463798-35464020	TRUE	Nutlin1h,Nutlin10h	enhancer
20:36621101-36621323	TRUE	Nutlin1h,Nutlin10h	enhancer
20:3874137-3874359	TRUE	Nutlin1h,Nutlin10h	enhancer
20:42582004-42582226	TRUE	Nutlin1h,Nutlin10h	enhancer
20:43270010-43270232	TRUE	Nutlin1h,Nutlin10h	enhancer
20:43306926-43307148	TRUE	Nutlin1h,Nutlin10h	enhancer
20:46413561-46413783	TRUE	Nutlin1h,Nutlin10h	enhancer
20:48988672-48988894	TRUE	Nutlin1h,Nutlin10h	enhancer
20:49455692-49455914	TRUE	Nutlin1h,Nutlin10h	enhancer
20:49461209-49461431	TRUE	Nutlin1h,Nutlin10h	enhancer
20:50303653-50303875	TRUE	Nutlin1h,Nutlin10h	enhancer
20:50573731-50573953	TRUE	Nutlin1h,Nutlin10h	enhancer
20:56998093-56998315	TRUE	Nutlin1h,Nutlin10h	enhancer
20:60925143-60925365	TRUE	Nutlin1h,Nutlin10h	enhancer
20:60953197-60953419	TRUE	Nutlin1h,Nutlin10h	enhancer
20:62313295-62313517	TRUE	Nutlin1h,Nutlin10h	enhancer
21:33758568-33758790	TRUE	Nutlin1h,Nutlin10h	enhancer
21:35348422-35348644	TRUE	Nutlin1h,Nutlin10h	enhancer
21:40365632-40365854	TRUE	Nutlin1h,Nutlin10h	enhancer
21:45146729-45146951	TRUE	Nutlin1h,Nutlin10h	enhancer
21:46186250-46186472	TRUE	Nutlin1h,Nutlin10h	enhancer
21:46522249-46522471	TRUE	Nutlin1h,Nutlin10h	enhancer
22:18917113-18917335	TRUE	Nutlin1h,Nutlin10h	enhancer
22:19856414-19856636	TRUE	Nutlin1h,Nutlin10h	enhancer
22:19970930-19971152	TRUE	Nutlin1h,Nutlin10h	enhancer
22:19971990-19972212	TRUE	Nutlin1h,Nutlin10h	enhancer
22:20225566-20225788	TRUE	Nutlin1h,Nutlin10h	enhancer
22:21282059-21282281	TRUE	Nutlin1h,Nutlin10h	enhancer
22:22644606-22644828	TRUE	Nutlin1h,Nutlin10h	enhancer
22:23537537-23537759	TRUE	Nutlin1h,Nutlin10h	enhancer
22:25457726-25457948	TRUE	Nutlin1h,Nutlin10h	enhancer
22:28115560-28115782	TRUE	Nutlin1h,Nutlin10h	enhancer
22:30015082-30015304	TRUE	Nutlin1h,Nutlin10h	enhancer
22:30019116-30019338	TRUE	Nutlin1h,Nutlin10h	enhancer
22:30624246-30624468	TRUE	Nutlin1h,Nutlin10h	enhancer
22:31573512-31573734	TRUE	Nutlin1h,Nutlin10h	enhancer
22:31650025-31650247	TRUE	Nutlin1h,Nutlin10h	enhancer
22:32019683-32019905	TRUE	Nutlin1h,Nutlin10h	enhancer
22:36727124-36727346	TRUE	Nutlin1h,Nutlin10h	enhancer
22:36966123-36966345	TRUE	Nutlin1h,Nutlin10h	enhancer
22:38309927-38310149	TRUE	Nutlin1h,Nutlin10h	enhancer
22:38708373-38708595	TRUE	Nutlin1h,Nutlin10h	enhancer
22:39112455-39112677	TRUE	Nutlin1h,Nutlin10h	enhancer
22:39144054-39144276	TRUE	Nutlin1h,Nutlin10h	enhancer
22:41676168-41676390	TRUE	Nutlin1h,Nutlin10h	enhancer
22:41684651-41684873	TRUE	Nutlin1h,Nutlin10h	enhancer
22:43522045-43522267	TRUE	Nutlin1h,Nutlin10h	enhancer
22:45081489-45081711	TRUE	Nutlin1h,Nutlin10h	enhancer
22:45469132-45469354	TRUE	Nutlin1h,Nutlin10h	enhancer
22:47494135-47494357	TRUE	Nutlin1h,Nutlin10h	enhancer
22:51235071-51235293	TRUE	Nutlin1h,Nutlin10h	enhancer
2:100091835-100092057	TRUE	Nutlin1h,Nutlin10h	enhancer
2:106026241-106026463	TRUE	Nutlin1h,Nutlin10h	enhancer
2:109061744-109061966	TRUE	Nutlin1h,Nutlin10h	enhancer
2:109465874-109466096	TRUE	Nutlin1h,Nutlin10h	enhancer
2:113450219-113450441	TRUE	Nutlin1h,Nutlin10h	enhancer
2:119998117-119998339	TRUE	Nutlin1h,Nutlin10h	enhancer
2:153916276-153916498	TRUE	Nutlin1h,Nutlin10h	enhancer
2:157288593-157288815	TRUE	Nutlin1h,Nutlin10h	enhancer
2:157748979-157749201	TRUE	Nutlin1h,Nutlin10h	enhancer
2:158103119-158103341	TRUE	Nutlin1h,Nutlin10h	enhancer
2:160592247-160592469	TRUE	Nutlin1h,Nutlin10h	enhancer
2:178339150-178339372	TRUE	Nutlin1h,Nutlin10h	enhancer
2:180320377-180320599	TRUE	Nutlin1h,Nutlin10h	enhancer
2:182813752-182813974	TRUE	Nutlin1h,Nutlin10h	enhancer
2:183457935-183458157	TRUE	Nutlin1h,Nutlin10h	enhancer
2:191144315-191144537	TRUE	Nutlin1h,Nutlin10h	enhancer
2:192623650-192623872	TRUE	Nutlin1h,Nutlin10h	enhancer
2:19273362-19273584	TRUE	Nutlin1h,Nutlin10h	enhancer
2:201165481-201165703	TRUE	Nutlin1h,Nutlin10h	enhancer
2:208670676-208670898	TRUE	Nutlin1h,Nutlin10h	enhancer
2:210360645-210360867	TRUE	Nutlin1h,Nutlin10h	enhancer
2:212113904-212114126	TRUE	Nutlin1h,Nutlin10h	enhancer
2:220597917-220598139	TRUE	Nutlin1h,Nutlin10h	enhancer
2:224699208-224699430	TRUE	Nutlin1h,Nutlin10h	enhancer
2:224726143-224726365	TRUE	Nutlin1h,Nutlin10h	enhancer
2:226924140-226924362	TRUE	Nutlin1h,Nutlin10h	enhancer
2:226928661-226928883	TRUE	Nutlin1h,Nutlin10h	enhancer
2:227547861-227548083	TRUE	Nutlin1h,Nutlin10h	enhancer
2:228331596-228331818	TRUE	Nutlin1h,Nutlin10h	enhancer
2:230665400-230665622	TRUE	Nutlin1h,Nutlin10h	enhancer
2:231649733-231649955	TRUE	Nutlin1h,Nutlin10h	enhancer
2:231658725-231658947	TRUE	Nutlin1h,Nutlin10h	enhancer
2:236551062-236551284	TRUE	Nutlin1h,Nutlin10h	enhancer
2:236574975-236575197	TRUE	Nutlin1h,Nutlin10h	enhancer
2:237070736-237070958	TRUE	Nutlin1h,Nutlin10h	enhancer
2:239176060-239176282	TRUE	Nutlin1h,Nutlin10h	enhancer
2:24307121-24307343	TRUE	Nutlin1h,Nutlin10h	enhancer
2:26231785-26232007	TRUE	Nutlin1h,Nutlin10h	enhancer
2:27618318-27618540	TRUE	Nutlin1h,Nutlin10h	enhancer
2:27929074-27929296	TRUE	Nutlin1h,Nutlin10h	enhancer
2:28631972-28632194	TRUE	Nutlin1h,Nutlin10h	enhancer
2:28837028-28837250	TRUE	Nutlin1h,Nutlin10h	enhancer
2:32414401-32414623	TRUE	Nutlin1h,Nutlin10h	enhancer
2:36595072-36595294	TRUE	Nutlin1h,Nutlin10h	enhancer
2:47198078-47198300	TRUE	Nutlin1h,Nutlin10h	enhancer
2:53979616-53979838	TRUE	Nutlin1h,Nutlin10h	enhancer
2:54350093-54350315	TRUE	Nutlin1h,Nutlin10h	enhancer
2:65295969-65296191	TRUE	Nutlin1h,Nutlin10h	enhancer
2:74004330-74004552	TRUE	Nutlin1h,Nutlin10h	enhancer
2:74415427-74415649	TRUE	Nutlin1h,Nutlin10h	enhancer
2:85638090-85638312	TRUE	Nutlin1h,Nutlin10h	enhancer
2:86400458-86400680	TRUE	Nutlin1h,Nutlin10h	enhancer
2:87945158-87945380	TRUE	Nutlin1h,Nutlin10h	enhancer
2:97304009-97304231	TRUE	Nutlin1h,Nutlin10h	enhancer
2:98221595-98221817	TRUE	Nutlin1h,Nutlin10h	enhancer
2:9941308-9941530	TRUE	Nutlin1h,Nutlin10h	enhancer
3:102018088-102018310	TRUE	Nutlin1h,Nutlin10h	enhancer
3:107850222-107850444	TRUE	Nutlin1h,Nutlin10h	enhancer
3:122215415-122215637	TRUE	Nutlin1h,Nutlin10h	enhancer
3:122841692-122841914	TRUE	Nutlin1h,Nutlin10h	enhancer
3:127814146-127814368	TRUE	Nutlin1h,Nutlin10h	enhancer
3:13343226-13343448	TRUE	Nutlin1h,Nutlin10h	enhancer
3:13454525-13454747	TRUE	Nutlin1h,Nutlin10h	enhancer
3:135861065-135861287	TRUE	Nutlin1h,Nutlin10h	enhancer
3:14042254-14042476	TRUE	Nutlin1h,Nutlin10h	enhancer
3:141084702-141084924	TRUE	Nutlin1h,Nutlin10h	enhancer
3:14366089-14366311	TRUE	Nutlin1h,Nutlin10h	enhancer
3:149501644-149501866	TRUE	Nutlin1h,Nutlin10h	enhancer
3:152856505-152856727	TRUE	Nutlin1h,Nutlin10h	enhancer
3:170407174-170407396	TRUE	Nutlin1h,Nutlin10h	enhancer
3:177196496-177196718	TRUE	Nutlin1h,Nutlin10h	enhancer
3:185435666-185435888	TRUE	Nutlin1h,Nutlin10h	enhancer
3:191493764-191493986	TRUE	Nutlin1h,Nutlin10h	enhancer
3:193807507-193807729	TRUE	Nutlin1h,Nutlin10h	enhancer
3:196004836-196005058	TRUE	Nutlin1h,Nutlin10h	enhancer
3:196047008-196047230	TRUE	Nutlin1h,Nutlin10h	enhancer
3:196099264-196099486	TRUE	Nutlin1h,Nutlin10h	enhancer
3:30269355-30269577	TRUE	Nutlin1h,Nutlin10h	enhancer
3:32448619-32448841	TRUE	Nutlin1h,Nutlin10h	enhancer
3:37987562-37987784	TRUE	Nutlin1h,Nutlin10h	enhancer
3:42201630-42201852	TRUE	Nutlin1h,Nutlin10h	enhancer
3:47485661-47485883	TRUE	Nutlin1h,Nutlin10h	enhancer
3:48443765-48443987	TRUE	Nutlin1h,Nutlin10h	enhancer
3:48746590-48746812	TRUE	Nutlin1h,Nutlin10h	enhancer
3:49039068-49039290	TRUE	Nutlin1h,Nutlin10h	enhancer
3:5036687-5036909	TRUE	Nutlin1h,Nutlin10h	enhancer
3:57049220-57049442	TRUE	Nutlin1h,Nutlin10h	enhancer
3:98641645-98641867	TRUE	Nutlin1h,Nutlin10h	enhancer
4:102122676-102122898	TRUE	Nutlin1h,Nutlin10h	enhancer
4:10528442-10528664	TRUE	Nutlin1h,Nutlin10h	enhancer
4:108785287-108785509	TRUE	Nutlin1h,Nutlin10h	enhancer
4:113193433-113193655	TRUE	Nutlin1h,Nutlin10h	enhancer
4:132531723-132531945	TRUE	Nutlin1h,Nutlin10h	enhancer
4:140164668-140164890	TRUE	Nutlin1h,Nutlin10h	enhancer
4:146429009-146429231	TRUE	Nutlin1h,Nutlin10h	enhancer
4:153273680-153273902	TRUE	Nutlin1h,Nutlin10h	enhancer
4:154155227-154155449	TRUE	Nutlin1h,Nutlin10h	enhancer
4:169955001-169955223	TRUE	Nutlin1h,Nutlin10h	enhancer
4:170478687-170478909	TRUE	Nutlin1h,Nutlin10h	enhancer
4:187620621-187620843	TRUE	Nutlin1h,Nutlin10h	enhancer
4:187852924-187853146	TRUE	Nutlin1h,Nutlin10h	enhancer
4:25855331-25855553	TRUE	Nutlin1h,Nutlin10h	enhancer
4:26585535-26585757	TRUE	Nutlin1h,Nutlin10h	enhancer
4:30940670-30940892	TRUE	Nutlin1h,Nutlin10h	enhancer
4:30952511-30952733	TRUE	Nutlin1h,Nutlin10h	enhancer
4:3193846-3194068	TRUE	Nutlin1h,Nutlin10h	enhancer
4:3941838-3942060	TRUE	Nutlin1h,Nutlin10h	enhancer
4:41148259-41148481	TRUE	Nutlin1h,Nutlin10h	enhancer
4:48846849-48847071	TRUE	Nutlin1h,Nutlin10h	enhancer
4:56263934-56264156	TRUE	Nutlin1h,Nutlin10h	enhancer
4:7257382-7257604	TRUE	Nutlin1h,Nutlin10h	enhancer
4:75149456-75149678	TRUE	Nutlin1h,Nutlin10h	enhancer
4:76917030-76917252	TRUE	Nutlin1h,Nutlin10h	enhancer
4:7708120-7708342	TRUE	Nutlin1h,Nutlin10h	enhancer
4:8207869-8208091	TRUE	Nutlin1h,Nutlin10h	enhancer
4:88740407-88740629	TRUE	Nutlin1h,Nutlin10h	enhancer
4:90043837-90044059	TRUE	Nutlin1h,Nutlin10h	enhancer
5:10552607-10552829	TRUE	Nutlin1h,Nutlin10h	enhancer
5:106717339-106717561	TRUE	Nutlin1h,Nutlin10h	enhancer
5:112503757-112503979	TRUE	Nutlin1h,Nutlin10h	enhancer
5:118659447-118659669	TRUE	Nutlin1h,Nutlin10h	enhancer
5:137862272-137862494	TRUE	Nutlin1h,Nutlin10h	enhancer
5:138959684-138959906	TRUE	Nutlin1h,Nutlin10h	enhancer
5:139118828-139119050	TRUE	Nutlin1h,Nutlin10h	enhancer
5:139167823-139168045	TRUE	Nutlin1h,Nutlin10h	enhancer
5:140893955-140894177	TRUE	Nutlin1h,Nutlin10h	enhancer
5:142974501-142974723	TRUE	Nutlin1h,Nutlin10h	enhancer
5:149387325-149387547	TRUE	Nutlin1h,Nutlin10h	enhancer
5:1516298-1516520	TRUE	Nutlin1h,Nutlin10h	enhancer
5:171535816-171536038	TRUE	Nutlin1h,Nutlin10h	enhancer
5:173719368-173719590	TRUE	Nutlin1h,Nutlin10h	enhancer
5:175288904-175289126	TRUE	Nutlin1h,Nutlin10h	enhancer
5:52323923-52324145	TRUE	Nutlin1h,Nutlin10h	enhancer
5:56790601-56790823	TRUE	Nutlin1h,Nutlin10h	enhancer
5:70856962-70857184	TRUE	Nutlin1h,Nutlin10h	enhancer
5:71659118-71659340	TRUE	Nutlin1h,Nutlin10h	enhancer
5:82872089-82872311	TRUE	Nutlin1h,Nutlin10h	enhancer
6:100284413-100284635	TRUE	Nutlin1h,Nutlin10h	enhancer
6:10400593-10400815	TRUE	Nutlin1h,Nutlin10h	enhancer
6:106443036-106443258	TRUE	Nutlin1h,Nutlin10h	enhancer
6:106582288-106582510	TRUE	Nutlin1h,Nutlin10h	enhancer
6:109330131-109330353	TRUE	Nutlin1h,Nutlin10h	enhancer
6:113953752-113953974	TRUE	Nutlin1h,Nutlin10h	enhancer
6:127907551-127907773	TRUE	Nutlin1h,Nutlin10h	enhancer
6:129820877-129821099	TRUE	Nutlin1h,Nutlin10h	enhancer
6:135305526-135305748	TRUE	Nutlin1h,Nutlin10h	enhancer
6:137102974-137103196	TRUE	Nutlin1h,Nutlin10h	enhancer
6:142330799-142331021	TRUE	Nutlin1h,Nutlin10h	enhancer
6:149555263-149555485	TRUE	Nutlin1h,Nutlin10h	enhancer
6:150589463-150589685	TRUE	Nutlin1h,Nutlin10h	enhancer
6:151357791-151358013	TRUE	Nutlin1h,Nutlin10h	enhancer
6:158069592-158069814	TRUE	Nutlin1h,Nutlin10h	enhancer
6:159120412-159120634	TRUE	Nutlin1h,Nutlin10h	enhancer
6:159158865-159159087	TRUE	Nutlin1h,Nutlin10h	enhancer
6:31358433-31358655	TRUE	Nutlin1h,Nutlin10h	enhancer
6:33222484-33222706	TRUE	Nutlin1h,Nutlin10h	enhancer
6:35333329-35333551	TRUE	Nutlin1h,Nutlin10h	enhancer
6:41736494-41736716	TRUE	Nutlin1h,Nutlin10h	enhancer
6:41814370-41814592	TRUE	Nutlin1h,Nutlin10h	enhancer
6:43056499-43056721	TRUE	Nutlin1h,Nutlin10h	enhancer
6:43064321-43064543	TRUE	Nutlin1h,Nutlin10h	enhancer
6:43464315-43464537	TRUE	Nutlin1h,Nutlin10h	enhancer
6:43636142-43636364	TRUE	Nutlin1h,Nutlin10h	enhancer
6:44030199-44030421	TRUE	Nutlin1h,Nutlin10h	enhancer
6:44276808-44277030	TRUE	Nutlin1h,Nutlin10h	enhancer
6:56517769-56517991	TRUE	Nutlin1h,Nutlin10h	enhancer
6:56611604-56611826	TRUE	Nutlin1h,Nutlin10h	enhancer
6:74413976-74414198	TRUE	Nutlin1h,Nutlin10h	enhancer
6:80254855-80255077	TRUE	Nutlin1h,Nutlin10h	enhancer
6:82732683-82732905	TRUE	Nutlin1h,Nutlin10h	enhancer
6:8627650-8627872	TRUE	Nutlin1h,Nutlin10h	enhancer
7:101765895-101766117	TRUE	Nutlin1h,Nutlin10h	enhancer
7:105157657-105157879	TRUE	Nutlin1h,Nutlin10h	enhancer
7:105221961-105222183	TRUE	Nutlin1h,Nutlin10h	enhancer
7:115900050-115900272	TRUE	Nutlin1h,Nutlin10h	enhancer
7:115924554-115924776	TRUE	Nutlin1h,Nutlin10h	enhancer
7:128180029-128180251	TRUE	Nutlin1h,Nutlin10h	enhancer
7:128602975-128603197	TRUE	Nutlin1h,Nutlin10h	enhancer
7:130536191-130536413	TRUE	Nutlin1h,Nutlin10h	enhancer
7:130873190-130873412	TRUE	Nutlin1h,Nutlin10h	enhancer
7:134200772-134200994	TRUE	Nutlin1h,Nutlin10h	enhancer
7:148721070-148721292	TRUE	Nutlin1h,Nutlin10h	enhancer
7:157148613-157148835	TRUE	Nutlin1h,Nutlin10h	enhancer
7:158611527-158611749	TRUE	Nutlin1h,Nutlin10h	enhancer
7:1936111-1936333	TRUE	Nutlin1h,Nutlin10h	enhancer
7:2019737-2019959	TRUE	Nutlin1h,Nutlin10h	enhancer
7:2276937-2277159	TRUE	Nutlin1h,Nutlin10h	enhancer
7:44583792-44584014	TRUE	Nutlin1h,Nutlin10h	enhancer
7:44741648-44741870	TRUE	Nutlin1h,Nutlin10h	enhancer
7:44794486-44794708	TRUE	Nutlin1h,Nutlin10h	enhancer
7:45073516-45073738	TRUE	Nutlin1h,Nutlin10h	enhancer
7:47331137-47331359	TRUE	Nutlin1h,Nutlin10h	enhancer
7:56085788-56086010	TRUE	Nutlin1h,Nutlin10h	enhancer
7:579565-579787	TRUE	Nutlin1h,Nutlin10h	enhancer
7:65206064-65206286	TRUE	Nutlin1h,Nutlin10h	enhancer
7:65566612-65566834	TRUE	Nutlin1h,Nutlin10h	enhancer
7:73253001-73253223	TRUE	Nutlin1h,Nutlin10h	enhancer
7:73590956-73591178	TRUE	Nutlin1h,Nutlin10h	enhancer
7:75358275-75358497	TRUE	Nutlin1h,Nutlin10h	enhancer
7:77373395-77373617	TRUE	Nutlin1h,Nutlin10h	enhancer
7:79780423-79780645	TRUE	Nutlin1h,Nutlin10h	enhancer
7:79907132-79907354	TRUE	Nutlin1h,Nutlin10h	enhancer
7:91677531-91677753	TRUE	Nutlin1h,Nutlin10h	enhancer
7:98871562-98871784	TRUE	Nutlin1h,Nutlin10h	enhancer
7:99159069-99159291	TRUE	Nutlin1h,Nutlin10h	enhancer
8:102015377-102015599	TRUE	Nutlin1h,Nutlin10h	enhancer
8:107620826-107621048	TRUE	Nutlin1h,Nutlin10h	enhancer
8:121450232-121450454	TRUE	Nutlin1h,Nutlin10h	enhancer
8:126044213-126044435	TRUE	Nutlin1h,Nutlin10h	enhancer
8:126155775-126155997	TRUE	Nutlin1h,Nutlin10h	enhancer
8:127464359-127464581	TRUE	Nutlin1h,Nutlin10h	enhancer
8:127592295-127592517	TRUE	Nutlin1h,Nutlin10h	enhancer
8:128281142-128281364	TRUE	Nutlin1h,Nutlin10h	enhancer
8:131207545-131207767	TRUE	Nutlin1h,Nutlin10h	enhancer
8:134403316-134403538	TRUE	Nutlin1h,Nutlin10h	enhancer
8:143423737-143423959	TRUE	Nutlin1h,Nutlin10h	enhancer
8:144560720-144560942	TRUE	Nutlin1h,Nutlin10h	enhancer
8:144918613-144918835	TRUE	Nutlin1h,Nutlin10h	enhancer
8:145673669-145673891	TRUE	Nutlin1h,Nutlin10h	enhancer
8:17577590-17577812	TRUE	Nutlin1h,Nutlin10h	enhancer
8:1777916-1778138	TRUE	Nutlin1h,Nutlin10h	enhancer
8:22245346-22245568	TRUE	Nutlin1h,Nutlin10h	enhancer
8:22871956-22872178	TRUE	Nutlin1h,Nutlin10h	enhancer
8:22960703-22960925	TRUE	Nutlin1h,Nutlin10h	enhancer
8:25176888-25177110	TRUE	Nutlin1h,Nutlin10h	enhancer
8:26123606-26123828	TRUE	Nutlin1h,Nutlin10h	enhancer
8:26181415-26181637	TRUE	Nutlin1h,Nutlin10h	enhancer
8:27167252-27167474	TRUE	Nutlin1h,Nutlin10h	enhancer
8:29594857-29595079	TRUE	Nutlin1h,Nutlin10h	enhancer
8:30546044-30546266	TRUE	Nutlin1h,Nutlin10h	enhancer
8:30561978-30562200	TRUE	Nutlin1h,Nutlin10h	enhancer
8:30660980-30661202	TRUE	Nutlin1h,Nutlin10h	enhancer
8:38770464-38770686	TRUE	Nutlin1h,Nutlin10h	enhancer
8:53542001-53542223	TRUE	Nutlin1h,Nutlin10h	enhancer
8:54858207-54858429	TRUE	Nutlin1h,Nutlin10h	enhancer
8:6196563-6196785	TRUE	Nutlin1h,Nutlin10h	enhancer
8:62605183-62605405	TRUE	Nutlin1h,Nutlin10h	enhancer
8:71359478-71359700	TRUE	Nutlin1h,Nutlin10h	enhancer
8:8483359-8483581	TRUE	Nutlin1h,Nutlin10h	enhancer
8:87442556-87442778	TRUE	Nutlin1h,Nutlin10h	enhancer
8:91657007-91657229	TRUE	Nutlin1h,Nutlin10h	enhancer
8:94747372-94747594	TRUE	Nutlin1h,Nutlin10h	enhancer
8:94849259-94849481	TRUE	Nutlin1h,Nutlin10h	enhancer
8:95003146-95003368	TRUE	Nutlin1h,Nutlin10h	enhancer
8:95669731-95669953	TRUE	Nutlin1h,Nutlin10h	enhancer
8:96237873-96238095	TRUE	Nutlin1h,Nutlin10h	enhancer
8:98808769-98808991	TRUE	Nutlin1h,Nutlin10h	enhancer
9:110011504-110011726	TRUE	Nutlin1h,Nutlin10h	enhancer
9:110500435-110500657	TRUE	Nutlin1h,Nutlin10h	enhancer
9:110517692-110517914	TRUE	Nutlin1h,Nutlin10h	enhancer
9:111550107-111550329	TRUE	Nutlin1h,Nutlin10h	enhancer
9:114824475-114824697	TRUE	Nutlin1h,Nutlin10h	enhancer
9:117039051-117039273	TRUE	Nutlin1h,Nutlin10h	enhancer
9:130328648-130328870	TRUE	Nutlin1h,Nutlin10h	enhancer
9:130475564-130475786	TRUE	Nutlin1h,Nutlin10h	enhancer
9:130573825-130574047	TRUE	Nutlin1h,Nutlin10h	enhancer
9:130730348-130730570	TRUE	Nutlin1h,Nutlin10h	enhancer
9:132255149-132255371	TRUE	Nutlin1h,Nutlin10h	enhancer
9:136009107-136009329	TRUE	Nutlin1h,Nutlin10h	enhancer
9:136753498-136753720	TRUE	Nutlin1h,Nutlin10h	enhancer
9:137215926-137216148	TRUE	Nutlin1h,Nutlin10h	enhancer
9:137271876-137272098	TRUE	Nutlin1h,Nutlin10h	enhancer
9:138780716-138780938	TRUE	Nutlin1h,Nutlin10h	enhancer
9:139000291-139000513	TRUE	Nutlin1h,Nutlin10h	enhancer
9:139659158-139659380	TRUE	Nutlin1h,Nutlin10h	enhancer
9:21543354-21543576	TRUE	Nutlin1h,Nutlin10h	enhancer
9:21565316-21565538	TRUE	Nutlin1h,Nutlin10h	enhancer
9:21833573-21833795	TRUE	Nutlin1h,Nutlin10h	enhancer
9:33876889-33877111	TRUE	Nutlin1h,Nutlin10h	enhancer
9:34072495-34072717	TRUE	Nutlin1h,Nutlin10h	enhancer
9:5797087-5797309	TRUE	Nutlin1h,Nutlin10h	enhancer
9:67293337-67293559	TRUE	Nutlin1h,Nutlin10h	enhancer
9:81641301-81641523	TRUE	Nutlin1h,Nutlin10h	enhancer
9:86500548-86500770	TRUE	Nutlin1h,Nutlin10h	enhancer
9:92061965-92062187	TRUE	Nutlin1h,Nutlin10h	enhancer
X:10597995-10598217	TRUE	Nutlin1h,Nutlin10h	enhancer
X:107556324-107556546	TRUE	Nutlin1h,Nutlin10h	enhancer
X:153755022-153755244	TRUE	Nutlin1h,Nutlin10h	enhancer
X:17423809-17424031	TRUE	Nutlin1h,Nutlin10h	enhancer
X:28516868-28517090	TRUE	Nutlin1h,Nutlin10h	enhancer
X:45671630-45671852	TRUE	Nutlin1h,Nutlin10h	enhancer
X:45705360-45705582	TRUE	Nutlin1h,Nutlin10h	enhancer
X:47905813-47906035	TRUE	Nutlin1h,Nutlin10h	enhancer
X:71491804-71492026	TRUE	Nutlin1h,Nutlin10h	enhancer
10:120763264-120763486	TRUE	Nutlin10h	promoter
10:44408245-44408467	TRUE	Nutlin10h	promoter
10:95270887-95271109	TRUE	Nutlin10h	promoter
11:120330845-120331067	TRUE	Nutlin10h	promoter
11:71513909-71514131	TRUE	Nutlin10h	promoter
11:77306132-77306354	TRUE	Nutlin10h	promoter
11:94038478-94038700	TRUE	Nutlin10h	promoter
14:58754950-58755172	TRUE	Nutlin10h	promoter
14:66480919-66481141	TRUE	Nutlin10h	promoter
15:86214430-86214652	TRUE	Nutlin10h	promoter
16:3889412-3889634	TRUE	Nutlin10h	promoter
17:26546079-26546301	TRUE	Nutlin10h	promoter
17:55080341-55080563	TRUE	Nutlin10h	promoter
18:2948109-2948331	TRUE	Nutlin10h	promoter
1:152140327-152140549	TRUE	Nutlin10h	promoter
1:22385020-22385242	TRUE	Nutlin10h	promoter
1:247276558-247276780	TRUE	Nutlin10h	promoter
1:45379520-45379742	TRUE	Nutlin10h	promoter
20:34441444-34441666	TRUE	Nutlin10h	promoter
2:105320081-105320303	TRUE	Nutlin10h	promoter
2:236233860-236234082	TRUE	Nutlin10h	promoter
3:129814799-129815021	TRUE	Nutlin10h	promoter
3:141027613-141027835	TRUE	Nutlin10h	promoter
3:186640702-186640924	TRUE	Nutlin10h	promoter
3:72226564-72226786	TRUE	Nutlin10h	promoter
5:172719486-172719708	TRUE	Nutlin10h	promoter
5:179684761-179684983	TRUE	Nutlin10h	promoter
7:137873292-137873514	TRUE	Nutlin10h	promoter
7:18470550-18470772	TRUE	Nutlin10h	promoter
7:3037928-3038150	TRUE	Nutlin10h	promoter
9:100126961-100127183	TRUE	Nutlin10h	promoter
X:43036014-43036236	TRUE	Nutlin10h	promoter
10:13571700-13571922	TRUE	Nutlin1h	promoter
17:7257647-7257869	TRUE	Nutlin1h	promoter
5:125935580-125935802	TRUE	Nutlin1h	promoter
10:120318-120540	TRUE	Nutlin1h,Nutlin10h	promoter
10:27532047-27532269	TRUE	Nutlin1h,Nutlin10h	promoter
10:88873503-88873725	TRUE	Nutlin1h,Nutlin10h	promoter
10:90750960-90751182	TRUE	Nutlin1h,Nutlin10h	promoter
10:91404912-91405134	TRUE	Nutlin1h,Nutlin10h	promoter
11:1073661-1073883	TRUE	Nutlin1h,Nutlin10h	promoter
11:10921063-10921285	TRUE	Nutlin1h,Nutlin10h	promoter
11:125439285-125439507	TRUE	Nutlin1h,Nutlin10h	promoter
11:1410895-1411117	TRUE	Nutlin1h,Nutlin10h	promoter
11:47270338-47270560	TRUE	Nutlin1h,Nutlin10h	promoter
11:61526043-61526265	TRUE	Nutlin1h,Nutlin10h	promoter
11:66104426-66104648	TRUE	Nutlin1h,Nutlin10h	promoter
11:706914-707136	TRUE	Nutlin1h,Nutlin10h	promoter
12:102271220-102271442	TRUE	Nutlin1h,Nutlin10h	promoter
12:120105725-120105947	TRUE	Nutlin1h,Nutlin10h	promoter
12:3409138-3409360	TRUE	Nutlin1h,Nutlin10h	promoter
12:56435653-56435875	TRUE	Nutlin1h,Nutlin10h	promoter
12:57521495-57521717	TRUE	Nutlin1h,Nutlin10h	promoter
12:77459751-77459973	TRUE	Nutlin1h,Nutlin10h	promoter
13:44716222-44716444	TRUE	Nutlin1h,Nutlin10h	promoter
14:21077673-21077895	TRUE	Nutlin1h,Nutlin10h	promoter
14:23451880-23452102	TRUE	Nutlin1h,Nutlin10h	promoter
14:77425681-77425903	TRUE	Nutlin1h,Nutlin10h	promoter
15:76196305-76196527	TRUE	Nutlin1h,Nutlin10h	promoter
15:89456913-89457135	TRUE	Nutlin1h,Nutlin10h	promoter
16:87812795-87813017	TRUE	Nutlin1h,Nutlin10h	promoter
16:89508532-89508754	TRUE	Nutlin1h,Nutlin10h	promoter
17:12921603-12921825	TRUE	Nutlin1h,Nutlin10h	promoter
17:25783281-25783503	TRUE	Nutlin1h,Nutlin10h	promoter
17:27070044-27070266	TRUE	Nutlin1h,Nutlin10h	promoter
17:37886638-37886860	TRUE	Nutlin1h,Nutlin10h	promoter
17:49231053-49231275	TRUE	Nutlin1h,Nutlin10h	promoter
17:58677524-58677746	TRUE	Nutlin1h,Nutlin10h	promoter
17:59489540-59489762	TRUE	Nutlin1h,Nutlin10h	promoter
17:61920056-61920278	TRUE	Nutlin1h,Nutlin10h	promoter
17:66244689-66244911	TRUE	Nutlin1h,Nutlin10h	promoter
17:73681144-73681366	TRUE	Nutlin1h,Nutlin10h	promoter
17:73781500-73781722	TRUE	Nutlin1h,Nutlin10h	promoter
18:57566907-57567129	TRUE	Nutlin1h,Nutlin10h	promoter
18:61143891-61144113	TRUE	Nutlin1h,Nutlin10h	promoter
18:658160-658382	TRUE	Nutlin1h,Nutlin10h	promoter
19:10396735-10396957	TRUE	Nutlin1h,Nutlin10h	promoter
19:18397084-18397306	TRUE	Nutlin1h,Nutlin10h	promoter
19:18496882-18497104	TRUE	Nutlin1h,Nutlin10h	promoter
19:18549554-18549776	TRUE	Nutlin1h,Nutlin10h	promoter
19:19887370-19887592	TRUE	Nutlin1h,Nutlin10h	promoter
19:3093939-3094161	TRUE	Nutlin1h,Nutlin10h	promoter
19:40931979-40932201	TRUE	Nutlin1h,Nutlin10h	promoter
19:41724513-41724735	TRUE	Nutlin1h,Nutlin10h	promoter
19:41768026-41768248	TRUE	Nutlin1h,Nutlin10h	promoter
19:47104173-47104395	TRUE	Nutlin1h,Nutlin10h	promoter
19:47735727-47735949	TRUE	Nutlin1h,Nutlin10h	promoter
19:51399836-51400058	TRUE	Nutlin1h,Nutlin10h	promoter
19:9732607-9732829	TRUE	Nutlin1h,Nutlin10h	promoter
1:1186315-1186537	TRUE	Nutlin1h,Nutlin10h	promoter
1:1310527-1310749	TRUE	Nutlin1h,Nutlin10h	promoter
1:182612937-182613159	TRUE	Nutlin1h,Nutlin10h	promoter
1:205091268-205091490	TRUE	Nutlin1h,Nutlin10h	promoter
1:2159090-2159312	TRUE	Nutlin1h,Nutlin10h	promoter
1:30182741-30182963	TRUE	Nutlin1h,Nutlin10h	promoter
20:35807012-35807234	TRUE	Nutlin1h,Nutlin10h	promoter
20:39946296-39946518	TRUE	Nutlin1h,Nutlin10h	promoter
22:36926266-36926488	TRUE	Nutlin1h,Nutlin10h	promoter
22:38180902-38181124	TRUE	Nutlin1h,Nutlin10h	promoter
22:39410542-39410764	TRUE	Nutlin1h,Nutlin10h	promoter
22:39493188-39493410	TRUE	Nutlin1h,Nutlin10h	promoter
22:39709515-39709737	TRUE	Nutlin1h,Nutlin10h	promoter
2:11606287-11606509	TRUE	Nutlin1h,Nutlin10h	promoter
2:69665188-69665410	TRUE	Nutlin1h,Nutlin10h	promoter
2:70055807-70056029	TRUE	Nutlin1h,Nutlin10h	promoter
3:125094143-125094365	TRUE	Nutlin1h,Nutlin10h	promoter
3:14219957-14220179	TRUE	Nutlin1h,Nutlin10h	promoter
3:184459033-184459255	TRUE	Nutlin1h,Nutlin10h	promoter
4:141075367-141075589	TRUE	Nutlin1h,Nutlin10h	promoter
4:15682946-15683168	TRUE	Nutlin1h,Nutlin10h	promoter
4:186316854-186317076	TRUE	Nutlin1h,Nutlin10h	promoter
5:148205668-148205890	TRUE	Nutlin1h,Nutlin10h	promoter
5:156693238-156693460	TRUE	Nutlin1h,Nutlin10h	promoter
5:158758327-158758549	TRUE	Nutlin1h,Nutlin10h	promoter
5:6765804-6766026	TRUE	Nutlin1h,Nutlin10h	promoter
5:72251031-72251253	TRUE	Nutlin1h,Nutlin10h	promoter
5:72861134-72861356	TRUE	Nutlin1h,Nutlin10h	promoter
5:79702825-79703047	TRUE	Nutlin1h,Nutlin10h	promoter
6:101328692-101328914	TRUE	Nutlin1h,Nutlin10h	promoter
6:27099671-27099893	TRUE	Nutlin1h,Nutlin10h	promoter
6:30712418-30712640	TRUE	Nutlin1h,Nutlin10h	promoter
6:30857970-30858192	TRUE	Nutlin1h,Nutlin10h	promoter
6:43543873-43544095	TRUE	Nutlin1h,Nutlin10h	promoter
7:100770113-100770335	TRUE	Nutlin1h,Nutlin10h	promoter
7:16461472-16461694	TRUE	Nutlin1h,Nutlin10h	promoter
7:27210865-27211087	TRUE	Nutlin1h,Nutlin10h	promoter
7:30591032-30591254	TRUE	Nutlin1h,Nutlin10h	promoter
7:65551938-65552160	TRUE	Nutlin1h,Nutlin10h	promoter
7:75157349-75157571	TRUE	Nutlin1h,Nutlin10h	promoter
7:79762785-79763007	TRUE	Nutlin1h,Nutlin10h	promoter
8:27169636-27169858	TRUE	Nutlin1h,Nutlin10h	promoter
8:95961691-95961913	TRUE	Nutlin1h,Nutlin10h	promoter
9:130186686-130186908	TRUE	Nutlin1h,Nutlin10h	promoter
9:135936614-135936836	TRUE	Nutlin1h,Nutlin10h	promoter
9:35906009-35906231	TRUE	Nutlin1h,Nutlin10h	promoter
X:134185876-134186098	TRUE	Nutlin1h,Nutlin10h	promoter
X:45629328-45629550	TRUE	Nutlin1h,Nutlin10h	promoter
10:102416258-102416480	TRUE	Nutlin10h
10:102981397-102981619	TRUE	Nutlin10h
10:104459922-104460144	TRUE	Nutlin10h
10:104802098-104802320	TRUE	Nutlin10h
10:118537281-118537503	TRUE	Nutlin10h
10:11880364-11880586	TRUE	Nutlin10h
10:118976404-118976626	TRUE	Nutlin10h
10:119316509-119316731	TRUE	Nutlin10h
10:12276797-12277019	TRUE	Nutlin10h
10:123438928-123439150	TRUE	Nutlin10h
10:123714989-123715211	TRUE	Nutlin10h
10:125204994-125205216	TRUE	Nutlin10h
10:128157004-128157226	TRUE	Nutlin10h
10:131517021-131517243	TRUE	Nutlin10h
10:133609869-133610091	TRUE	Nutlin10h
10:135038977-135039199	TRUE	Nutlin10h
10:135058537-135058759	TRUE	Nutlin10h
10:15165970-15166192	TRUE	Nutlin10h
10:17289379-17289601	TRUE	Nutlin10h
10:22038433-22038655	TRUE	Nutlin10h
10:24577833-24578055	TRUE	Nutlin10h
10:24813021-24813243	TRUE	Nutlin10h
10:28154219-28154441	TRUE	Nutlin10h
10:29733167-29733389	TRUE	Nutlin10h
10:36110230-36110452	TRUE	Nutlin10h
10:38297019-38297241	TRUE	Nutlin10h
10:38586497-38586719	TRUE	Nutlin10h
10:42919000-42919222	TRUE	Nutlin10h
10:48342832-48343054	TRUE	Nutlin10h
10:49459683-49459905	TRUE	Nutlin10h
10:49684501-49684723	TRUE	Nutlin10h
10:49797548-49797770	TRUE	Nutlin10h
10:52081934-52082156	TRUE	Nutlin10h
10:524403-524625	TRUE	Nutlin10h
10:55379530-55379752	TRUE	Nutlin10h
10:566458-566680	TRUE	Nutlin10h
10:61097048-61097270	TRUE	Nutlin10h
10:64096244-64096466	TRUE	Nutlin10h
10:67179097-67179319	TRUE	Nutlin10h
10:69040320-69040542	TRUE	Nutlin10h
10:73272639-73272861	TRUE	Nutlin10h
10:74030427-74030649	TRUE	Nutlin10h
10:76343252-76343474	TRUE	Nutlin10h
10:80679887-80680109	TRUE	Nutlin10h
10:82378883-82379105	TRUE	Nutlin10h
10:82937767-82937989	TRUE	Nutlin10h
10:83204037-83204259	TRUE	Nutlin10h
10:87980235-87980457	TRUE	Nutlin10h
10:91001565-91001787	TRUE	Nutlin10h
10:91811309-91811531	TRUE	Nutlin10h
10:94897956-94898178	TRUE	Nutlin10h
10:98616273-98616495	TRUE	Nutlin10h
11:100560658-100560880	TRUE	Nutlin10h
11:10521860-10522082	TRUE	Nutlin10h
11:106660214-106660436	TRUE	Nutlin10h
11:107888322-107888544	TRUE	Nutlin10h
11:108109063-108109285	TRUE	Nutlin10h
11:108205978-108206200	TRUE	Nutlin10h
11:108519192-108519414	TRUE	Nutlin10h
11:109893338-109893560	TRUE	Nutlin10h
11:111590311-111590533	TRUE	Nutlin10h
11:117164981-117165203	TRUE	Nutlin10h
11:119716488-119716710	TRUE	Nutlin10h
11:12830595-12830817	TRUE	Nutlin10h
11:12980645-12980867	TRUE	Nutlin10h
11:130049002-130049224	TRUE	Nutlin10h
11:130752712-130752934	TRUE	Nutlin10h
11:17391468-17391690	TRUE	Nutlin10h
11:17400266-17400488	TRUE	Nutlin10h
11:20505579-20505801	TRUE	Nutlin10h
11:30219464-30219686	TRUE	Nutlin10h
11:439971-440193	TRUE	Nutlin10h
11:60639603-60639825	TRUE	Nutlin10h
11:61068126-61068348	TRUE	Nutlin10h
11:61863724-61863946	TRUE	Nutlin10h
11:61866873-61867095	TRUE	Nutlin10h
11:67423852-67424074	TRUE	Nutlin10h
11:69325362-69325584	TRUE	Nutlin10h
11:70371259-70371481	TRUE	Nutlin10h
11:70615750-70615972	TRUE	Nutlin10h
11:71656236-71656458	TRUE	Nutlin10h
11:72354748-72354970	TRUE	Nutlin10h
11:72542845-72543067	TRUE	Nutlin10h
11:72897480-72897702	TRUE	Nutlin10h
11:77344465-77344687	TRUE	Nutlin10h
11:77514252-77514474	TRUE	Nutlin10h
11:85518050-85518272	TRUE	Nutlin10h
11:87315299-87315521	TRUE	Nutlin10h
11:94427685-94427907	TRUE	Nutlin10h
11:97614246-97614468	TRUE	Nutlin10h
12:109276025-109276247	TRUE	Nutlin10h
12:109638030-109638252	TRUE	Nutlin10h
12:110215420-110215642	TRUE	Nutlin10h
12:112927979-112928201	TRUE	Nutlin10h
12:113554198-113554420	TRUE	Nutlin10h
12:114770424-114770646	TRUE	Nutlin10h
12:115912962-115913184	TRUE	Nutlin10h
12:122581324-122581546	TRUE	Nutlin10h
12:127592314-127592536	TRUE	Nutlin10h
12:131767455-131767677	TRUE	Nutlin10h
12:14470354-14470576	TRUE	Nutlin10h
12:22254782-22255004	TRUE	Nutlin10h
12:22984006-22984228	TRUE	Nutlin10h
12:27165893-27166115	TRUE	Nutlin10h
12:28385664-28385886	TRUE	Nutlin10h
12:29286534-29286756	TRUE	Nutlin10h
12:29786975-29787197	TRUE	Nutlin10h
12:31589511-31589733	TRUE	Nutlin10h
12:32365405-32365627	TRUE	Nutlin10h
12:40422199-40422421	TRUE	Nutlin10h
12:4222050-4222272	TRUE	Nutlin10h
12:44423078-44423300	TRUE	Nutlin10h
12:51036634-51036856	TRUE	Nutlin10h
12:5249247-5249469	TRUE	Nutlin10h
12:55566532-55566754	TRUE	Nutlin10h
12:59300802-59301024	TRUE	Nutlin10h
12:59434923-59435145	TRUE	Nutlin10h
12:61315001-61315223	TRUE	Nutlin10h
12:62087638-62087860	TRUE	Nutlin10h
12:62093206-62093428	TRUE	Nutlin10h
12:64916061-64916283	TRUE	Nutlin10h
12:65101189-65101411	TRUE	Nutlin10h
12:70484881-70485103	TRUE	Nutlin10h
12:7067423-7067645	TRUE	Nutlin10h
12:73953140-73953362	TRUE	Nutlin10h
12:77244114-77244336	TRUE	Nutlin10h
12:7825242-7825464	TRUE	Nutlin10h
12:86075066-86075288	TRUE	Nutlin10h
12:86150285-86150507	TRUE	Nutlin10h
12:9108783-9109005	TRUE	Nutlin10h
12:92428742-92428964	TRUE	Nutlin10h
12:92986109-92986331	TRUE	Nutlin10h
12:95015526-95015748	TRUE	Nutlin10h
13:112844309-112844531	TRUE	Nutlin10h
13:113959558-113959780	TRUE	Nutlin10h
13:20936894-20937116	TRUE	Nutlin10h
13:22262288-22262510	TRUE	Nutlin10h
13:24362973-24363195	TRUE	Nutlin10h
13:31845162-31845384	TRUE	Nutlin10h
13:34622895-34623117	TRUE	Nutlin10h
13:36173529-36173751	TRUE	Nutlin10h
13:39495271-39495493	TRUE	Nutlin10h
13:40086946-40087168	TRUE	Nutlin10h
13:40807851-40808073	TRUE	Nutlin10h
13:40907466-40907688	TRUE	Nutlin10h
13:40959713-40959935	TRUE	Nutlin10h
13:41369511-41369733	TRUE	Nutlin10h
13:41719713-41719935	TRUE	Nutlin10h
13:49193298-49193520	TRUE	Nutlin10h
13:51033673-51033895	TRUE	Nutlin10h
13:52600779-52601001	TRUE	Nutlin10h
13:73607998-73608220	TRUE	Nutlin10h
13:74177893-74178115	TRUE	Nutlin10h
13:76146027-76146249	TRUE	Nutlin10h
13:85682571-85682793	TRUE	Nutlin10h
13:91244243-91244465	TRUE	Nutlin10h
14:106154167-106154389	TRUE	Nutlin10h
14:21565419-21565641	TRUE	Nutlin10h
14:32593811-32594033	TRUE	Nutlin10h
14:34504966-34505188	TRUE	Nutlin10h
14:35310610-35310832	TRUE	Nutlin10h
14:36179492-36179714	TRUE	Nutlin10h
14:51804205-51804427	TRUE	Nutlin10h
14:52236071-52236293	TRUE	Nutlin10h
14:54021364-54021586	TRUE	Nutlin10h
14:58885394-58885616	TRUE	Nutlin10h
14:60154422-60154644	TRUE	Nutlin10h
14:65472274-65472496	TRUE	Nutlin10h
14:69535176-69535398	TRUE	Nutlin10h
14:69894411-69894633	TRUE	Nutlin10h
14:70914002-70914224	TRUE	Nutlin10h
14:72142765-72142987	TRUE	Nutlin10h
14:74471730-74471952	TRUE	Nutlin10h
14:75419793-75420015	TRUE	Nutlin10h
14:76144169-76144391	TRUE	Nutlin10h
14:76860194-76860416	TRUE	Nutlin10h
14:79507090-79507312	TRUE	Nutlin10h
14:90776883-90777105	TRUE	Nutlin10h
14:91035987-91036209	TRUE	Nutlin10h
14:91350143-91350365	TRUE	Nutlin10h
14:99799458-99799680	TRUE	Nutlin10h
15:100508034-100508256	TRUE	Nutlin10h
15:23051494-23051716	TRUE	Nutlin10h
15:29387032-29387254	TRUE	Nutlin10h
15:29983292-29983514	TRUE	Nutlin10h
15:30038601-30038823	TRUE	Nutlin10h
15:31758029-31758251	TRUE	Nutlin10h
15:33779553-33779775	TRUE	Nutlin10h
15:35548776-35548998	TRUE	Nutlin10h
15:35727545-35727767	TRUE	Nutlin10h
15:35732774-35732996	TRUE	Nutlin10h
15:35800540-35800762	TRUE	Nutlin10h
15:36298077-36298299	TRUE	Nutlin10h
15:36807739-36807961	TRUE	Nutlin10h
15:40760789-40761011	TRUE	Nutlin10h
15:41703562-41703784	TRUE	Nutlin10h
15:41986375-41986597	TRUE	Nutlin10h
15:42963750-42963972	TRUE	Nutlin10h
15:49052133-49052355	TRUE	Nutlin10h
15:49558268-49558490	TRUE	Nutlin10h
15:49981712-49981934	TRUE	Nutlin10h
15:51372547-51372769	TRUE	Nutlin10h
15:57442336-57442558	TRUE	Nutlin10h
15:59950806-59951028	TRUE	Nutlin10h
15:64900148-64900370	TRUE	Nutlin10h
15:65299205-65299427	TRUE	Nutlin10h
15:65538727-65538949	TRUE	Nutlin10h
15:75566769-75566991	TRUE	Nutlin10h
15:76555268-76555490	TRUE	Nutlin10h
15:80777811-80778033	TRUE	Nutlin10h
15:83410920-83411142	TRUE	Nutlin10h
15:85433451-85433673	TRUE	Nutlin10h
15:89954801-89955023	TRUE	Nutlin10h
15:91032874-91033096	TRUE	Nutlin10h
15:99718001-99718223	TRUE	Nutlin10h
16:10523246-10523468	TRUE	Nutlin10h
16:11659485-11659707	TRUE	Nutlin10h
16:13034075-13034297	TRUE	Nutlin10h
16:1571626-1571848	TRUE	Nutlin10h
16:22076659-22076881	TRUE	Nutlin10h
16:23093614-23093836	TRUE	Nutlin10h
16:4795709-4795931	TRUE	Nutlin10h
16:4964086-4964308	TRUE	Nutlin10h
16:53075709-53075931	TRUE	Nutlin10h
16:53304005-53304227	TRUE	Nutlin10h
16:53412068-53412290	TRUE	Nutlin10h
16:5455873-5456095	TRUE	Nutlin10h
16:56798156-56798378	TRUE	Nutlin10h
16:65803048-65803270	TRUE	Nutlin10h
16:66709020-66709242	TRUE	Nutlin10h
16:67578405-67578627	TRUE	Nutlin10h
16:70816233-70816455	TRUE	Nutlin10h
16:73074187-73074409	TRUE	Nutlin10h
16:74465302-74465524	TRUE	Nutlin10h
16:74763894-74764116	TRUE	Nutlin10h
16:75553855-75554077	TRUE	Nutlin10h
16:85398997-85399219	TRUE	Nutlin10h
16:89193804-89194026	TRUE	Nutlin10h
17:13002871-13003093	TRUE	Nutlin10h
17:19979560-19979782	TRUE	Nutlin10h
17:27494507-27494729	TRUE	Nutlin10h
17:2829296-2829518	TRUE	Nutlin10h
17:30663646-30663868	TRUE	Nutlin10h
17:30721180-30721402	TRUE	Nutlin10h
17:31910604-31910826	TRUE	Nutlin10h
17:34030706-34030928	TRUE	Nutlin10h
17:4025645-4025867	TRUE	Nutlin10h
17:42426199-42426421	TRUE	Nutlin10h
17:42528500-42528722	TRUE	Nutlin10h
17:46755956-46756178	TRUE	Nutlin10h
17:4766134-4766356	TRUE	Nutlin10h
17:48883231-48883453	TRUE	Nutlin10h
17:50197907-50198129	TRUE	Nutlin10h
17:55273598-55273820	TRUE	Nutlin10h
17:55606536-55606758	TRUE	Nutlin10h
17:58607292-58607514	TRUE	Nutlin10h
17:59362110-59362332	TRUE	Nutlin10h
17:59450849-59451071	TRUE	Nutlin10h
17:62747544-62747766	TRUE	Nutlin10h
17:66694047-66694269	TRUE	Nutlin10h
17:67426658-67426880	TRUE	Nutlin10h
17:69454565-69454787	TRUE	Nutlin10h
17:76797507-76797729	TRUE	Nutlin10h
17:78191648-78191870	TRUE	Nutlin10h
17:78421709-78421931	TRUE	Nutlin10h
17:8484676-8484898	TRUE	Nutlin10h
18:10558722-10558944	TRUE	Nutlin10h
18:12783309-12783531	TRUE	Nutlin10h
18:14236521-14236743	TRUE	Nutlin10h
18:19656048-19656270	TRUE	Nutlin10h
18:20857412-20857634	TRUE	Nutlin10h
18:23113267-23113489	TRUE	Nutlin10h
18:29865104-29865326	TRUE	Nutlin10h
18:34395693-34395915	TRUE	Nutlin10h
18:60239794-60240016	TRUE	Nutlin10h
18:61029149-61029371	TRUE	Nutlin10h
18:74684174-74684396	TRUE	Nutlin10h
18:8685426-8685648	TRUE	Nutlin10h
19:10200509-10200731	TRUE	Nutlin10h
19:10352092-10352314	TRUE	Nutlin10h
19:13764790-13765012	TRUE	Nutlin10h
19:15757485-15757707	TRUE	Nutlin10h
19:18519801-18520023	TRUE	Nutlin10h
19:18867886-18868108	TRUE	Nutlin10h
19:19307960-19308182	TRUE	Nutlin10h
19:1971433-1971655	TRUE	Nutlin10h
19:33325747-33325969	TRUE	Nutlin10h
19:42424222-42424444	TRUE	Nutlin10h
19:45533794-45534016	TRUE	Nutlin10h
19:47721330-47721552	TRUE	Nutlin10h
19:5273761-5273983	TRUE	Nutlin10h
19:55498852-55499074	TRUE	Nutlin10h
19:7621909-7622131	TRUE	Nutlin10h
19:9449711-9449933	TRUE	Nutlin10h
1:113305772-113305994	TRUE	Nutlin10h
1:114977406-114977628	TRUE	Nutlin10h
1:115153298-115153520	TRUE	Nutlin10h
1:116381915-116382137	TRUE	Nutlin10h
1:121285911-121286133	TRUE	Nutlin10h
1:142834256-142834478	TRUE	Nutlin10h
1:149869454-149869676	TRUE	Nutlin10h
1:15629678-15629900	TRUE	Nutlin10h
1:163252276-163252498	TRUE	Nutlin10h
1:166871144-166871366	TRUE	Nutlin10h
1:167542332-167542554	TRUE	Nutlin10h
1:169172239-169172461	TRUE	Nutlin10h
1:173611666-173611888	TRUE	Nutlin10h
1:178247290-178247512	TRUE	Nutlin10h
1:186897066-186897288	TRUE	Nutlin10h
1:187599839-187600061	TRUE	Nutlin10h
1:196466235-196466457	TRUE	Nutlin10h
1:209291181-209291403	TRUE	Nutlin10h
1:210494932-210495154	TRUE	Nutlin10h
1:210585051-210585273	TRUE	Nutlin10h
1:219759233-219759455	TRUE	Nutlin10h
1:22056948-22057170	TRUE	Nutlin10h
1:225582633-225582855	TRUE	Nutlin10h
1:227521334-227521556	TRUE	Nutlin10h
1:228103522-228103744	TRUE	Nutlin10h
1:234548604-234548826	TRUE	Nutlin10h
1:241100231-241100453	TRUE	Nutlin10h
1:242464278-242464500	TRUE	Nutlin10h
1:243617703-243617925	TRUE	Nutlin10h
1:246112418-246112640	TRUE	Nutlin10h
1:25298843-25299065	TRUE	Nutlin10h
1:38583373-38583595	TRUE	Nutlin10h
1:38980291-38980513	TRUE	Nutlin10h
1:39943734-39943956	TRUE	Nutlin10h
1:40729779-40730001	TRUE	Nutlin10h
1:42657854-42658076	TRUE	Nutlin10h
1:4591056-4591278	TRUE	Nutlin10h
1:51076359-51076581	TRUE	Nutlin10h
1:5143952-5144174	TRUE	Nutlin10h
1:52294770-52294992	TRUE	Nutlin10h
1:52952887-52953109	TRUE	Nutlin10h
1:55525774-55525996	TRUE	Nutlin10h
1:62368967-62369189	TRUE	Nutlin10h
1:67400151-67400373	TRUE	Nutlin10h
1:6924802-6925024	TRUE	Nutlin10h
1:77385040-77385262	TRUE	Nutlin10h
1:8412013-8412235	TRUE	Nutlin10h
1:89771959-89772181	TRUE	Nutlin10h
1:93687557-93687779	TRUE	Nutlin10h
1:93961959-93962181	TRUE	Nutlin10h
1:94058656-94058878	TRUE	Nutlin10h
1:96250681-96250903	TRUE	Nutlin10h
1:96799909-96800131	TRUE	Nutlin10h
1:98930553-98930775	TRUE	Nutlin10h
20:18833049-18833271	TRUE	Nutlin10h
20:23620209-23620431	TRUE	Nutlin10h
20:32035673-32035895	TRUE	Nutlin10h
20:32928591-32928813	TRUE	Nutlin10h
20:37164952-37165174	TRUE	Nutlin10h
20:42158236-42158458	TRUE	Nutlin10h
20:43252738-43252960	TRUE	Nutlin10h
20:43628635-43628857	TRUE	Nutlin10h
20:4432239-4432461	TRUE	Nutlin10h
20:46294052-46294274	TRUE	Nutlin10h
20:4752383-4752605	TRUE	Nutlin10h
20:50587765-50587987	TRUE	Nutlin10h
20:50594674-50594896	TRUE	Nutlin10h
20:52723799-52724021	TRUE	Nutlin10h
20:54934759-54934981	TRUE	Nutlin10h
20:55838344-55838566	TRUE	Nutlin10h
20:6082063-6082285	TRUE	Nutlin10h
20:61075494-61075716	TRUE	Nutlin10h
20:62788268-62788490	TRUE	Nutlin10h
20:6635514-6635736	TRUE	Nutlin10h
20:7753091-7753313	TRUE	Nutlin10h
20:8837677-8837899	TRUE	Nutlin10h
21:21964824-21965046	TRUE	Nutlin10h
21:27420398-27420620	TRUE	Nutlin10h
21:33732713-33732935	TRUE	Nutlin10h
21:34633944-34634166	TRUE	Nutlin10h
21:36904387-36904609	TRUE	Nutlin10h
21:38475046-38475268	TRUE	Nutlin10h
21:40275860-40276082	TRUE	Nutlin10h
21:43499013-43499235	TRUE	Nutlin10h
21:44332081-44332303	TRUE	Nutlin10h
21:47300835-47301057	TRUE	Nutlin10h
21:47660936-47661158	TRUE	Nutlin10h
22:17278823-17279045	TRUE	Nutlin10h
22:32284582-32284804	TRUE	Nutlin10h
22:35846406-35846628	TRUE	Nutlin10h
22:38371852-38372074	TRUE	Nutlin10h
22:45008136-45008358	TRUE	Nutlin10h
22:45254103-45254325	TRUE	Nutlin10h
22:47018053-47018275	TRUE	Nutlin10h
22:47238636-47238858	TRUE	Nutlin10h
22:49687160-49687382	TRUE	Nutlin10h
22:50915295-50915517	TRUE	Nutlin10h
2:100865722-100865944	TRUE	Nutlin10h
2:106758347-106758569	TRUE	Nutlin10h
2:108981157-108981379	TRUE	Nutlin10h
2:109617712-109617934	TRUE	Nutlin10h
2:112987004-112987226	TRUE	Nutlin10h
2:113571990-113572212	TRUE	Nutlin10h
2:118873438-118873660	TRUE	Nutlin10h
2:120595973-120596195	TRUE	Nutlin10h
2:120952626-120952848	TRUE	Nutlin10h
2:135348422-135348644	TRUE	Nutlin10h
2:136332926-136333148	TRUE	Nutlin10h
2:140187946-140188168	TRUE	Nutlin10h
2:140622500-140622722	TRUE	Nutlin10h
2:142658412-142658634	TRUE	Nutlin10h
2:143176137-143176359	TRUE	Nutlin10h
2:143614876-143615098	TRUE	Nutlin10h
2:144860051-144860273	TRUE	Nutlin10h
2:148139966-148140188	TRUE	Nutlin10h
2:149013584-149013806	TRUE	Nutlin10h
2:151150383-151150605	TRUE	Nutlin10h
2:156043944-156044166	TRUE	Nutlin10h
2:162243029-162243251	TRUE	Nutlin10h
2:164809976-164810198	TRUE	Nutlin10h
2:170810586-170810808	TRUE	Nutlin10h
2:171046339-171046561	TRUE	Nutlin10h
2:171178079-171178301	TRUE	Nutlin10h
2:175991341-175991563	TRUE	Nutlin10h
2:183996536-183996758	TRUE	Nutlin10h
2:184457097-184457319	TRUE	Nutlin10h
2:184857558-184857780	TRUE	Nutlin10h
2:185949991-185950213	TRUE	Nutlin10h
2:193338198-193338420	TRUE	Nutlin10h
2:193409472-193409694	TRUE	Nutlin10h
2:19428605-19428827	TRUE	Nutlin10h
2:196487666-196487888	TRUE	Nutlin10h
2:197016879-197017101	TRUE	Nutlin10h
2:19854506-19854728	TRUE	Nutlin10h
2:205313297-205313519	TRUE	Nutlin10h
2:205628986-205629208	TRUE	Nutlin10h
2:205863481-205863703	TRUE	Nutlin10h
2:206535090-206535312	TRUE	Nutlin10h
2:209194284-209194506	TRUE	Nutlin10h
2:212278621-212278843	TRUE	Nutlin10h
2:212429224-212429446	TRUE	Nutlin10h
2:213019138-213019360	TRUE	Nutlin10h
2:219199630-219199852	TRUE	Nutlin10h
2:220011716-220011938	TRUE	Nutlin10h
2:224751917-224752139	TRUE	Nutlin10h
2:235736010-235736232	TRUE	Nutlin10h
2:237065223-237065445	TRUE	Nutlin10h
2:238207393-238207615	TRUE	Nutlin10h
2:23877715-23877937	TRUE	Nutlin10h
2:23910989-23911211	TRUE	Nutlin10h
2:240467900-240468122	TRUE	Nutlin10h
2:242843645-242843867	TRUE	Nutlin10h
2:28395276-28395498	TRUE	Nutlin10h
2:30189149-30189371	TRUE	Nutlin10h
2:31186964-31187186	TRUE	Nutlin10h
2:37856701-37856923	TRUE	Nutlin10h
2:39420566-39420788	TRUE	Nutlin10h
2:43278564-43278786	TRUE	Nutlin10h
2:46076691-46076913	TRUE	Nutlin10h
2:51483929-51484151	TRUE	Nutlin10h
2:52335291-52335513	TRUE	Nutlin10h
2:54074817-54075039	TRUE	Nutlin10h
2:56170673-56170895	TRUE	Nutlin10h
2:56606271-56606493	TRUE	Nutlin10h
2:61570277-61570499	TRUE	Nutlin10h
2:61575663-61575885	TRUE	Nutlin10h
2:64166923-64167145	TRUE	Nutlin10h
2:68439251-68439473	TRUE	Nutlin10h
2:84078285-84078507	TRUE	Nutlin10h
2:84283016-84283238	TRUE	Nutlin10h
2:84521490-84521712	TRUE	Nutlin10h
2:88338965-88339187	TRUE	Nutlin10h
2:88341974-88342196	TRUE	Nutlin10h
2:9667075-9667297	TRUE	Nutlin10h
3:102411645-102411867	TRUE	Nutlin10h
3:110683603-110683825	TRUE	Nutlin10h
3:111228285-111228507	TRUE	Nutlin10h
3:112620029-112620251	TRUE	Nutlin10h
3:11296587-11296809	TRUE	Nutlin10h
3:117981739-117981961	TRUE	Nutlin10h
3:119512898-119513120	TRUE	Nutlin10h
3:125650466-125650688	TRUE	Nutlin10h
3:127936320-127936542	TRUE	Nutlin10h
3:129312235-129312457	TRUE	Nutlin10h
3:132227480-132227702	TRUE	Nutlin10h
3:132253261-132253483	TRUE	Nutlin10h
3:13496875-13497097	TRUE	Nutlin10h
3:137883534-137883756	TRUE	Nutlin10h
3:138393051-138393273	TRUE	Nutlin10h
3:13932359-13932581	TRUE	Nutlin10h
3:142972713-142972935	TRUE	Nutlin10h
3:144681990-144682212	TRUE	Nutlin10h
3:14489894-14490116	TRUE	Nutlin10h
3:144962235-144962457	TRUE	Nutlin10h
3:145072021-145072243	TRUE	Nutlin10h
3:145075638-145075860	TRUE	Nutlin10h
3:147945434-147945656	TRUE	Nutlin10h
3:154765219-154765441	TRUE	Nutlin10h
3:155534827-155535049	TRUE	Nutlin10h
3:171358273-171358495	TRUE	Nutlin10h
3:172403234-172403456	TRUE	Nutlin10h
3:173574968-173575190	TRUE	Nutlin10h
3:176290253-176290475	TRUE	Nutlin10h
3:176505475-176505697	TRUE	Nutlin10h
3:177309246-177309468	TRUE	Nutlin10h
3:181606104-181606326	TRUE	Nutlin10h
3:181692088-181692310	TRUE	Nutlin10h
3:190875477-190875699	TRUE	Nutlin10h
3:192965005-192965227	TRUE	Nutlin10h
3:194958862-194959084	TRUE	Nutlin10h
3:196820060-196820282	TRUE	Nutlin10h
3:20119900-20120122	TRUE	Nutlin10h
3:25334121-25334343	TRUE	Nutlin10h
3:27483116-27483338	TRUE	Nutlin10h
3:29294276-29294498	TRUE	Nutlin10h
3:37011324-37011546	TRUE	Nutlin10h
3:37702290-37702512	TRUE	Nutlin10h
3:38572155-38572377	TRUE	Nutlin10h
3:41512970-41513192	TRUE	Nutlin10h
3:46702342-46702564	TRUE	Nutlin10h
3:47862473-47862695	TRUE	Nutlin10h
3:50888556-50888778	TRUE	Nutlin10h
3:52141053-52141275	TRUE	Nutlin10h
3:52148995-52149217	TRUE	Nutlin10h
3:57546104-57546326	TRUE	Nutlin10h
3:57764590-57764812	TRUE	Nutlin10h
3:59784597-59784819	TRUE	Nutlin10h
3:6090323-6090545	TRUE	Nutlin10h
3:61105910-61106132	TRUE	Nutlin10h
3:64821853-64822075	TRUE	Nutlin10h
3:71496957-71497179	TRUE	Nutlin10h
3:72840888-72841110	TRUE	Nutlin10h
3:75676154-75676376	TRUE	Nutlin10h
3:8393541-8393763	TRUE	Nutlin10h
3:98078529-98078751	TRUE	Nutlin10h
4:101698671-101698893	TRUE	Nutlin10h
4:103458607-103458829	TRUE	Nutlin10h
4:10397956-10398178	TRUE	Nutlin10h
4:10475501-10475723	TRUE	Nutlin10h
4:105944547-105944769	TRUE	Nutlin10h
4:109056753-109056975	TRUE	Nutlin10h
4:118301955-118302177	TRUE	Nutlin10h
4:119318552-119318774	TRUE	Nutlin10h
4:125112489-125112711	TRUE	Nutlin10h
4:126466563-126466785	TRUE	Nutlin10h
4:126986189-126986411	TRUE	Nutlin10h
4:128043586-128043808	TRUE	Nutlin10h
4:129607283-129607505	TRUE	Nutlin10h
4:132731746-132731968	TRUE	Nutlin10h
4:134297087-134297309	TRUE	Nutlin10h
4:145954887-145955109	TRUE	Nutlin10h
4:147388735-147388957	TRUE	Nutlin10h
4:152067767-152067989	TRUE	Nutlin10h
4:157408268-157408490	TRUE	Nutlin10h
4:160680717-160680939	TRUE	Nutlin10h
4:161145345-161145567	TRUE	Nutlin10h
4:166305026-166305248	TRUE	Nutlin10h
4:168447893-168448115	TRUE	Nutlin10h
4:17165071-17165293	TRUE	Nutlin10h
4:181619976-181620198	TRUE	Nutlin10h
4:184138541-184138763	TRUE	Nutlin10h
4:185616757-185616979	TRUE	Nutlin10h
4:22485982-22486204	TRUE	Nutlin10h
4:24865199-24865421	TRUE	Nutlin10h
4:24870682-24870904	TRUE	Nutlin10h
4:24875915-24876137	TRUE	Nutlin10h
4:31434189-31434411	TRUE	Nutlin10h
4:3418133-3418355	TRUE	Nutlin10h
4:34972708-34972930	TRUE	Nutlin10h
4:35502522-35502744	TRUE	Nutlin10h
4:48887192-48887414	TRUE	Nutlin10h
4:56221716-56221938	TRUE	Nutlin10h
4:5914408-5914630	TRUE	Nutlin10h
4:78849262-78849484	TRUE	Nutlin10h
4:8065488-8065710	TRUE	Nutlin10h
4:83358848-83359070	TRUE	Nutlin10h
4:83808499-83808721	TRUE	Nutlin10h
4:86242276-86242498	TRUE	Nutlin10h
4:87678662-87678884	TRUE	Nutlin10h
4:89376551-89376773	TRUE	Nutlin10h
4:94506797-94507019	TRUE	Nutlin10h
4:97557070-97557292	TRUE	Nutlin10h
4:99817753-99817975	TRUE	Nutlin10h
5:101517598-101517820	TRUE	Nutlin10h
5:107878596-107878818	TRUE	Nutlin10h
5:111815222-111815444	TRUE	Nutlin10h
5:115084782-115085004	TRUE	Nutlin10h
5:115854219-115854441	TRUE	Nutlin10h
5:118135513-118135735	TRUE	Nutlin10h
5:123468538-123468760	TRUE	Nutlin10h
5:123578183-123578405	TRUE	Nutlin10h
5:123982204-123982426	TRUE	Nutlin10h
5:125444185-125444407	TRUE	Nutlin10h
5:127489730-127489952	TRUE	Nutlin10h
5:137641581-137641803	TRUE	Nutlin10h
5:141315196-141315418	TRUE	Nutlin10h
5:141383806-141384028	TRUE	Nutlin10h
5:142580340-142580562	TRUE	Nutlin10h
5:143713132-143713354	TRUE	Nutlin10h
5:14780156-14780378	TRUE	Nutlin10h
5:147901804-147902026	TRUE	Nutlin10h
5:148974775-148974997	TRUE	Nutlin10h
5:149144658-149144880	TRUE	Nutlin10h
5:149507869-149508091	TRUE	Nutlin10h
5:149900661-149900883	TRUE	Nutlin10h
5:153320699-153320921	TRUE	Nutlin10h
5:154189043-154189265	TRUE	Nutlin10h
5:16445016-16445238	TRUE	Nutlin10h
5:170335105-170335327	TRUE	Nutlin10h
5:172086917-172087139	TRUE	Nutlin10h
5:173311277-173311499	TRUE	Nutlin10h
5:173852391-173852613	TRUE	Nutlin10h
5:176697034-176697256	TRUE	Nutlin10h
5:177284732-177284954	TRUE	Nutlin10h
5:177373745-177373967	TRUE	Nutlin10h
5:1808735-1808957	TRUE	Nutlin10h
5:33484149-33484371	TRUE	Nutlin10h
5:41728420-41728642	TRUE	Nutlin10h
5:56556267-56556489	TRUE	Nutlin10h
5:61818152-61818374	TRUE	Nutlin10h
5:66390707-66390929	TRUE	Nutlin10h
5:67328926-67329148	TRUE	Nutlin10h
5:74422010-74422232	TRUE	Nutlin10h
5:76007413-76007635	TRUE	Nutlin10h
5:76336000-76336222	TRUE	Nutlin10h
5:77175824-77176046	TRUE	Nutlin10h
5:78271019-78271241	TRUE	Nutlin10h
5:79234430-79234652	TRUE	Nutlin10h
5:79969097-79969319	TRUE	Nutlin10h
5:81755097-81755319	TRUE	Nutlin10h
5:90290603-90290825	TRUE	Nutlin10h
5:93479405-93479627	TRUE	Nutlin10h
5:93702686-93702908	TRUE	Nutlin10h
5:98182349-98182571	TRUE	Nutlin10h
5:98715951-98716173	TRUE	Nutlin10h
5:99517730-99517952	TRUE	Nutlin10h
5:99973897-99974119	TRUE	Nutlin10h
6:102846938-102847160	TRUE	Nutlin10h
6:105820745-105820967	TRUE	Nutlin10h
6:110365390-110365612	TRUE	Nutlin10h
6:120086210-120086432	TRUE	Nutlin10h
6:122314626-122314848	TRUE	Nutlin10h
6:122775934-122776156	TRUE	Nutlin10h
6:131178709-131178931	TRUE	Nutlin10h
6:132324792-132325014	TRUE	Nutlin10h
6:13780203-13780425	TRUE	Nutlin10h
6:138134543-138134765	TRUE	Nutlin10h
6:13913377-13913599	TRUE	Nutlin10h
6:140422582-140422804	TRUE	Nutlin10h
6:149799922-149800144	TRUE	Nutlin10h
6:152635212-152635434	TRUE	Nutlin10h
6:15384887-15385109	TRUE	Nutlin10h
6:157977741-157977963	TRUE	Nutlin10h
6:16252026-16252248	TRUE	Nutlin10h
6:164055811-164056033	TRUE	Nutlin10h
6:168266033-168266255	TRUE	Nutlin10h
6:169624311-169624533	TRUE	Nutlin10h
6:170541674-170541896	TRUE	Nutlin10h
6:20001668-20001890	TRUE	Nutlin10h
6:21188796-21189018	TRUE	Nutlin10h
6:24827505-24827727	TRUE	Nutlin10h
6:30278527-30278749	TRUE	Nutlin10h
6:33720114-33720336	TRUE	Nutlin10h
6:37206702-37206924	TRUE	Nutlin10h
6:37273834-37274056	TRUE	Nutlin10h
6:40151861-40152083	TRUE	Nutlin10h
6:41157643-41157865	TRUE	Nutlin10h
6:4384128-4384350	TRUE	Nutlin10h
6:44187951-44188173	TRUE	Nutlin10h
6:49232584-49232806	TRUE	Nutlin10h
6:52401792-52402014	TRUE	Nutlin10h
6:53980899-53981121	TRUE	Nutlin10h
6:57465860-57466082	TRUE	Nutlin10h
6:583191-583413	TRUE	Nutlin10h
6:680720-680942	TRUE	Nutlin10h
6:79844612-79844834	TRUE	Nutlin10h
6:8341775-8341997	TRUE	Nutlin10h
6:84019152-84019374	TRUE	Nutlin10h
6:96171609-96171831	TRUE	Nutlin10h
7:101657163-101657385	TRUE	Nutlin10h
7:102953469-102953691	TRUE	Nutlin10h
7:103792758-103792980	TRUE	Nutlin10h
7:106989349-106989571	TRUE	Nutlin10h
7:109647421-109647643	TRUE	Nutlin10h
7:115163560-115163782	TRUE	Nutlin10h
7:115702153-115702375	TRUE	Nutlin10h
7:117907271-117907493	TRUE	Nutlin10h
7:119373673-119373895	TRUE	Nutlin10h
7:120434223-120434445	TRUE	Nutlin10h
7:122405064-122405286	TRUE	Nutlin10h
7:123820300-123820522	TRUE	Nutlin10h
7:125264049-125264271	TRUE	Nutlin10h
7:12748856-12749078	TRUE	Nutlin10h
7:12845176-12845398	TRUE	Nutlin10h
7:12903737-12903959	TRUE	Nutlin10h
7:133274837-133275059	TRUE	Nutlin10h
7:133455609-133455831	TRUE	Nutlin10h
7:134128555-134128777	TRUE	Nutlin10h
7:1342534-1342756	TRUE	Nutlin10h
7:134974358-134974580	TRUE	Nutlin10h
7:138116313-138116535	TRUE	Nutlin10h
7:138993250-138993472	TRUE	Nutlin10h
7:139408402-139408624	TRUE	Nutlin10h
7:140084124-140084346	TRUE	Nutlin10h
7:140137430-140137652	TRUE	Nutlin10h
7:142267075-142267297	TRUE	Nutlin10h
7:142641045-142641267	TRUE	Nutlin10h
7:144368632-144368854	TRUE	Nutlin10h
7:151779552-151779774	TRUE	Nutlin10h
7:151897573-151897795	TRUE	Nutlin10h
7:151921764-151921986	TRUE	Nutlin10h
7:152383345-152383567	TRUE	Nutlin10h
7:155274922-155275144	TRUE	Nutlin10h
7:155563368-155563590	TRUE	Nutlin10h
7:158190228-158190450	TRUE	Nutlin10h
7:159103570-159103792	TRUE	Nutlin10h
7:17840601-17840823	TRUE	Nutlin10h
7:19275361-19275583	TRUE	Nutlin10h
7:2175314-2175536	TRUE	Nutlin10h
7:21933550-21933772	TRUE	Nutlin10h
7:25068288-25068510	TRUE	Nutlin10h
7:2511049-2511271	TRUE	Nutlin10h
7:29983855-29984077	TRUE	Nutlin10h
7:31032066-31032288	TRUE	Nutlin10h
7:37528096-37528318	TRUE	Nutlin10h
7:39739859-39740081	TRUE	Nutlin10h
7:40009555-40009777	TRUE	Nutlin10h
7:40232676-40232898	TRUE	Nutlin10h
7:43839248-43839470	TRUE	Nutlin10h
7:45030479-45030701	TRUE	Nutlin10h
7:51235870-51236092	TRUE	Nutlin10h
7:55240436-55240658	TRUE	Nutlin10h
7:55642091-55642313	TRUE	Nutlin10h
7:55842489-55842711	TRUE	Nutlin10h
7:56859298-56859520	TRUE	Nutlin10h
7:5686523-5686745	TRUE	Nutlin10h
7:6903877-6904099	TRUE	Nutlin10h
7:78417262-78417484	TRUE	Nutlin10h
7:80762719-80762941	TRUE	Nutlin10h
7:83241948-83242170	TRUE	Nutlin10h
7:83338246-83338468	TRUE	Nutlin10h
7:8365624-8365846	TRUE	Nutlin10h
7:86793129-86793351	TRUE	Nutlin10h
7:86952404-86952626	TRUE	Nutlin10h
7:86960338-86960560	TRUE	Nutlin10h
7:92153432-92153654	TRUE	Nutlin10h
7:99627279-99627501	TRUE	Nutlin10h
8:101274422-101274644	TRUE	Nutlin10h
8:101685810-101686032	TRUE	Nutlin10h
8:103439278-103439500	TRUE	Nutlin10h
8:104385758-104385980	TRUE	Nutlin10h
8:121744832-121745054	TRUE	Nutlin10h
8:124102928-124103150	TRUE	Nutlin10h
8:124231021-124231243	TRUE	Nutlin10h
8:127888990-127889212	TRUE	Nutlin10h
8:130017453-130017675	TRUE	Nutlin10h
8:134217374-134217596	TRUE	Nutlin10h
8:141795354-141795576	TRUE	Nutlin10h
8:143211887-143212109	TRUE	Nutlin10h
8:143286743-143286965	TRUE	Nutlin10h
8:143409570-143409792	TRUE	Nutlin10h
8:143562717-143562939	TRUE	Nutlin10h
8:19715556-19715778	TRUE	Nutlin10h
8:21909641-21909863	TRUE	Nutlin10h
8:2352402-2352624	TRUE	Nutlin10h
8:26450011-26450233	TRUE	Nutlin10h
8:42607113-42607335	TRUE	Nutlin10h
8:54750120-54750342	TRUE	Nutlin10h
8:61499242-61499464	TRUE	Nutlin10h
8:66625686-66625908	TRUE	Nutlin10h
8:68234589-68234811	TRUE	Nutlin10h
8:69543038-69543260	TRUE	Nutlin10h
8:71253377-71253599	TRUE	Nutlin10h
8:80032154-80032376	TRUE	Nutlin10h
8:81493917-81494139	TRUE	Nutlin10h
8:89764203-89764425	TRUE	Nutlin10h
8:99271794-99272016	TRUE	Nutlin10h
9:103138095-103138317	TRUE	Nutlin10h
9:107018374-107018596	TRUE	Nutlin10h
9:108626864-108627086	TRUE	Nutlin10h
9:11100760-11100982	TRUE	Nutlin10h
9:111130019-111130241	TRUE	Nutlin10h
9:111622095-111622317	TRUE	Nutlin10h
9:115178459-115178681	TRUE	Nutlin10h
9:115406792-115407014	TRUE	Nutlin10h
9:117670716-117670938	TRUE	Nutlin10h
9:126180988-126181210	TRUE	Nutlin10h
9:127787922-127788144	TRUE	Nutlin10h
9:12798127-12798349	TRUE	Nutlin10h
9:134065675-134065897	TRUE	Nutlin10h
9:135506305-135506527	TRUE	Nutlin10h
9:138262661-138262883	TRUE	Nutlin10h
9:138694957-138695179	TRUE	Nutlin10h
9:138953906-138954128	TRUE	Nutlin10h
9:140603154-140603376	TRUE	Nutlin10h
9:1707368-1707590	TRUE	Nutlin10h
9:19056632-19056854	TRUE	Nutlin10h
9:1977133-1977355	TRUE	Nutlin10h
9:36224185-36224407	TRUE	Nutlin10h
9:4743265-4743487	TRUE	Nutlin10h
9:6795527-6795749	TRUE	Nutlin10h
9:76299281-76299503	TRUE	Nutlin10h
9:90315132-90315354	TRUE	Nutlin10h
9:91134885-91135107	TRUE	Nutlin10h
9:94726188-94726410	TRUE	Nutlin10h
9:95075206-95075428	TRUE	Nutlin10h
9:95374031-95374253	TRUE	Nutlin10h
9:97960016-97960238	TRUE	Nutlin10h
X:12839177-12839399	TRUE	Nutlin10h
X:128640775-128640997	TRUE	Nutlin10h
X:129280730-129280952	TRUE	Nutlin10h
X:129376552-129376774	TRUE	Nutlin10h
X:17565949-17566171	TRUE	Nutlin10h
X:24782602-24782824	TRUE	Nutlin10h
X:26392072-26392294	TRUE	Nutlin10h
X:41052221-41052443	TRUE	Nutlin10h
X:42779967-42780189	TRUE	Nutlin10h
X:4628737-4628959	TRUE	Nutlin10h
X:53240837-53241059	TRUE	Nutlin10h
X:54017708-54017930	TRUE	Nutlin10h
X:70358332-70358554	TRUE	Nutlin10h
X:99870234-99870456	TRUE	Nutlin10h
11:61748792-61749014	TRUE	Nutlin1h
12:64563831-64564053	TRUE	Nutlin1h
12:77001992-77002214	TRUE	Nutlin1h
14:74339759-74339981	TRUE	Nutlin1h
15:101202575-101202797	TRUE	Nutlin1h
15:50455258-50455480	TRUE	Nutlin1h
17:81027504-81027726	TRUE	Nutlin1h
19:16136550-16136772	TRUE	Nutlin1h
1:12292399-12292621	TRUE	Nutlin1h
1:31939639-31939861	TRUE	Nutlin1h
1:41352376-41352598	TRUE	Nutlin1h
21:35954808-35955030	TRUE	Nutlin1h
22:45395646-45395868	TRUE	Nutlin1h
2:101976682-101976904	TRUE	Nutlin1h
2:210505119-210505341	TRUE	Nutlin1h
8:121949007-121949229	TRUE	Nutlin1h
X:117873972-117874194	TRUE	Nutlin1h
X:30894653-30894875	TRUE	Nutlin1h
X:45599838-45600060	TRUE	Nutlin1h
10:102045791-102046013	TRUE	Nutlin1h,Nutlin10h
10:104615822-104616044	TRUE	Nutlin1h,Nutlin10h
10:12235924-12236146	TRUE	Nutlin1h,Nutlin10h
10:128831930-128832152	TRUE	Nutlin1h,Nutlin10h
10:28901067-28901289	TRUE	Nutlin1h,Nutlin10h
10:5835858-5836080	TRUE	Nutlin1h,Nutlin10h
10:88718684-88718906	TRUE	Nutlin1h,Nutlin10h
10:96346073-96346295	TRUE	Nutlin1h,Nutlin10h
11:113215103-113215325	TRUE	Nutlin1h,Nutlin10h
11:126146809-126147031	TRUE	Nutlin1h,Nutlin10h
11:17134383-17134605	TRUE	Nutlin1h,Nutlin10h
11:3317669-3317891	TRUE	Nutlin1h,Nutlin10h
11:44586194-44586416	TRUE	Nutlin1h,Nutlin10h
11:46679368-46679590	TRUE	Nutlin1h,Nutlin10h
11:46709120-46709342	TRUE	Nutlin1h,Nutlin10h
11:47604673-47604895	TRUE	Nutlin1h,Nutlin10h
11:5475123-5475345	TRUE	Nutlin1h,Nutlin10h
11:59364574-59364796	TRUE	Nutlin1h,Nutlin10h
11:61548394-61548616	TRUE	Nutlin1h,Nutlin10h
11:64610534-64610756	TRUE	Nutlin1h,Nutlin10h
11:64808693-64808915	TRUE	Nutlin1h,Nutlin10h
11:65560663-65560885	TRUE	Nutlin1h,Nutlin10h
11:65666594-65666816	TRUE	Nutlin1h,Nutlin10h
11:66825156-66825378	TRUE	Nutlin1h,Nutlin10h
11:76495650-76495872	TRUE	Nutlin1h,Nutlin10h
11:804300-804522	TRUE	Nutlin1h,Nutlin10h
11:8650606-8650828	TRUE	Nutlin1h,Nutlin10h
11:9497056-9497278	TRUE	Nutlin1h,Nutlin10h
12:100503297-100503519	TRUE	Nutlin1h,Nutlin10h
12:108956675-108956897	TRUE	Nutlin1h,Nutlin10h
12:109192218-109192440	TRUE	Nutlin1h,Nutlin10h
12:109208684-109208906	TRUE	Nutlin1h,Nutlin10h
12:114278157-114278379	TRUE	Nutlin1h,Nutlin10h
12:122335903-122336125	TRUE	Nutlin1h,Nutlin10h
12:124846181-124846403	TRUE	Nutlin1h,Nutlin10h
12:132934502-132934724	TRUE	Nutlin1h,Nutlin10h
12:19301274-19301496	TRUE	Nutlin1h,Nutlin10h
12:45276660-45276882	TRUE	Nutlin1h,Nutlin10h
12:50564209-50564431	TRUE	Nutlin1h,Nutlin10h
12:56829152-56829374	TRUE	Nutlin1h,Nutlin10h
12:57916007-57916229	TRUE	Nutlin1h,Nutlin10h
12:66526909-66527131	TRUE	Nutlin1h,Nutlin10h
12:68435932-68436154	TRUE	Nutlin1h,Nutlin10h
12:68525873-68526095	TRUE	Nutlin1h,Nutlin10h
13:20565804-20566026	TRUE	Nutlin1h,Nutlin10h
13:23973506-23973728	TRUE	Nutlin1h,Nutlin10h
13:28000066-28000288	TRUE	Nutlin1h,Nutlin10h
13:73328292-73328514	TRUE	Nutlin1h,Nutlin10h
13:84515884-84516106	TRUE	Nutlin1h,Nutlin10h
14:105820663-105820885	TRUE	Nutlin1h,Nutlin10h
14:57743058-57743280	TRUE	Nutlin1h,Nutlin10h
14:58876823-58877045	TRUE	Nutlin1h,Nutlin10h
14:61990543-61990765	TRUE	Nutlin1h,Nutlin10h
14:70079573-70079795	TRUE	Nutlin1h,Nutlin10h
14:71331824-71332046	TRUE	Nutlin1h,Nutlin10h
14:71543291-71543513	TRUE	Nutlin1h,Nutlin10h
14:75129560-75129782	TRUE	Nutlin1h,Nutlin10h
14:77489352-77489574	TRUE	Nutlin1h,Nutlin10h
15:72495703-72495925	TRUE	Nutlin1h,Nutlin10h
15:86307273-86307495	TRUE	Nutlin1h,Nutlin10h
16:15738140-15738362	TRUE	Nutlin1h,Nutlin10h
16:2583298-2583520	TRUE	Nutlin1h,Nutlin10h
16:2773092-2773314	TRUE	Nutlin1h,Nutlin10h
16:30961544-30961766	TRUE	Nutlin1h,Nutlin10h
16:3150376-3150598	TRUE	Nutlin1h,Nutlin10h
16:3788816-3789038	TRUE	Nutlin1h,Nutlin10h
16:57208957-57209179	TRUE	Nutlin1h,Nutlin10h
16:67904687-67904909	TRUE	Nutlin1h,Nutlin10h
16:68309595-68309817	TRUE	Nutlin1h,Nutlin10h
16:69438529-69438751	TRUE	Nutlin1h,Nutlin10h
16:70167365-70167587	TRUE	Nutlin1h,Nutlin10h
16:89216602-89216824	TRUE	Nutlin1h,Nutlin10h
17:27914158-27914380	TRUE	Nutlin1h,Nutlin10h
17:39675839-39676061	TRUE	Nutlin1h,Nutlin10h
17:4122624-4122846	TRUE	Nutlin1h,Nutlin10h
17:43204938-43205160	TRUE	Nutlin1h,Nutlin10h
17:46020032-46020254	TRUE	Nutlin1h,Nutlin10h
17:48139912-48140134	TRUE	Nutlin1h,Nutlin10h
17:48449006-48449228	TRUE	Nutlin1h,Nutlin10h
17:56770692-56770914	TRUE	Nutlin1h,Nutlin10h
17:7409181-7409403	TRUE	Nutlin1h,Nutlin10h
17:75282225-75282447	TRUE	Nutlin1h,Nutlin10h
17:78184095-78184317	TRUE	Nutlin1h,Nutlin10h
18:43649571-43649793	TRUE	Nutlin1h,Nutlin10h
18:44457412-44457634	TRUE	Nutlin1h,Nutlin10h
18:68110504-68110726	TRUE	Nutlin1h,Nutlin10h
18:71817193-71817415	TRUE	Nutlin1h,Nutlin10h
18:77664693-77664915	TRUE	Nutlin1h,Nutlin10h
19:11264192-11264414	TRUE	Nutlin1h,Nutlin10h
19:13051264-13051486	TRUE	Nutlin1h,Nutlin10h
19:17452973-17453195	TRUE	Nutlin1h,Nutlin10h
19:19134322-19134544	TRUE	Nutlin1h,Nutlin10h
19:2058558-2058780	TRUE	Nutlin1h,Nutlin10h
19:33112032-33112254	TRUE	Nutlin1h,Nutlin10h
19:3615942-3616164	TRUE	Nutlin1h,Nutlin10h
19:38894293-38894515	TRUE	Nutlin1h,Nutlin10h
19:40808223-40808445	TRUE	Nutlin1h,Nutlin10h
19:42774936-42775158	TRUE	Nutlin1h,Nutlin10h
19:44263548-44263770	TRUE	Nutlin1h,Nutlin10h
19:44286982-44287204	TRUE	Nutlin1h,Nutlin10h
19:47219087-47219309	TRUE	Nutlin1h,Nutlin10h
19:55757857-55758079	TRUE	Nutlin1h,Nutlin10h
19:55855984-55856206	TRUE	Nutlin1h,Nutlin10h
19:56112662-56112884	TRUE	Nutlin1h,Nutlin10h
19:6762734-6762956	TRUE	Nutlin1h,Nutlin10h
19:7151326-7151548	TRUE	Nutlin1h,Nutlin10h
19:9733317-9733539	TRUE	Nutlin1h,Nutlin10h
1:10804676-10804898	TRUE	Nutlin1h,Nutlin10h
1:109462843-109463065	TRUE	Nutlin1h,Nutlin10h
1:109756948-109757170	TRUE	Nutlin1h,Nutlin10h
1:110454087-110454309	TRUE	Nutlin1h,Nutlin10h
1:11086191-11086413	TRUE	Nutlin1h,Nutlin10h
1:113246445-113246667	TRUE	Nutlin1h,Nutlin10h
1:120460009-120460231	TRUE	Nutlin1h,Nutlin10h
1:1241975-1242197	TRUE	Nutlin1h,Nutlin10h
1:151962837-151963059	TRUE	Nutlin1h,Nutlin10h
1:15499497-15499719	TRUE	Nutlin1h,Nutlin10h
1:156700963-156701185	TRUE	Nutlin1h,Nutlin10h
1:16479012-16479234	TRUE	Nutlin1h,Nutlin10h
1:165873027-165873249	TRUE	Nutlin1h,Nutlin10h
1:173830098-173830320	TRUE	Nutlin1h,Nutlin10h
1:182838555-182838777	TRUE	Nutlin1h,Nutlin10h
1:203275670-203275892	TRUE	Nutlin1h,Nutlin10h
1:205718854-205719076	TRUE	Nutlin1h,Nutlin10h
1:227938130-227938352	TRUE	Nutlin1h,Nutlin10h
1:229598316-229598538	TRUE	Nutlin1h,Nutlin10h
[truncated: 3,013 more rows]
