# Supplementary material for: p53 rapidly restructures 3D chromatin organization to trigger a transcriptional response
Source: Nat Commun. 2024 Apr 1;15:2821. doi: 10.1038/s41467-024-46666-1 (PMC10984980; doi:10.1038/s41467-024-46666-1)
Supplement: Supplementary file 11 — Supplementary Data 8 [file 41467_2024_46666_MOESM11_ESM.xlsx]

## Sheet: PCHiC
A) Summary PCHiC processing
Cell	Timepoint	Condition	Rep	Total_PairedReads	Unique_Valid_PairedReads	Percentage_Unique_Valid_PairedReads	Captured_PairedReads	Percentage_Captured_PairedReads	P_OE_Interactions	P_P_Interactions
HCT116	Nut0h	WT	1	237206273	116906405	49.28	2472231	60.12	70679	11486
HCT116	Nut0h	WT	2	262846987	115216237	43.83	3661978	83.69	66424	12327
HCT116	Nut0h	WT	merge						82807	14884
HCT116	Nut1h	WT	1	471333815	167735792	35.59	1595045	23.55	62703	14607
HCT116	Nut1h	WT	2	454265408	149076256	32.82	1473648	24.71	57911	14083
HCT116	Nut1h	WT	merge						68875	18285
HCT116	Nut10h	WT	1	256945663	138784892	54.01	3922078	75.08	70740	12822
HCT116	Nut10h	WT	2	267094677	123785344	46.35	3164548	72.91	68310	10897
HCT116	Nut10h	WT	merge						85810	15266
HCT116	Nut1h	RAD21 KD	1	481134010	145395086	30.22	2513219	46.84	31966	10063
HCT116	Nut1h	RAD21 KD	2	488575780	146027059	29.89	2044478	34.72	31495	11722
HCT116	Nut1h	RAD21 KD	merge						29192	10943
B) Summary PCHiC by genomic distance of interctions
Genomic distance	WT Nut 0h	WT Nut 1h	WT Nut 10h	KD Nut 1h
0-10kb	2217.27	3232.02	2450.61	9933.61
10-20kb	2191.99	2767.23	2102.96	7163.88
20-30kb	2325.22	2659.64	2113.35	5528.05
30-40kb	2509.02	2605.84	2157.75	4300.61
40-50kb	2649.06	2590.78	2266.39	3321.85
50-60kb	2688.93	2679	2304.18	2760.6
60-70kb	2795.9	2506.86	2338.19	2286.05
70-80kb	2657.81	2509.01	2288.12	1832.04
80-90kb	2836.75	2578.94	2358.03	1565.1
90-100kb	2725.88	2470.28	2367.48	1289.04
100-110kb	2859.12	2561.73	2471.4	1143.03
110-120kb	2770.62	2528.38	2404.32	1026.67
120-130kb	2698.66	2371.29	2422.27	837.307
130-140kb	2601.41	2379.9	2334.41	732.358
140-150kb	2754.09	2446.61	2392.99	606.876
150-160kb	2567.37	2170.1	2239	540.713
160-170kb	2499.29	2158.27	2257.89	513.335
170-180kb	2296.04	2143.2	2160.58	472.268
180-190kb	2294.1	2020.55	2164.36	399.261
190-200kb	2258.12	2023.78	2204.99	387.853
200-210kb	2161.84	1898.97	2074.61	433.483
210-220kb	2104.46	1878.53	1997.15	358.194
220-230kb	1900.24	1807.52	1880	305.72
230-240kb	1802.02	1668.73	1868.66	230.431
240-250kb	1724.22	1698.85	1782.69	262.371
250-260kb	1623.08	1467.53	1672.16	223.586
260-270kb	1608.5	1531.01	1741.13	214.46
270-280kb	1570.57	1509.49	1648.54	196.208
280-290kb	1472.35	1365.32	1572.97	198.49
290-300kb	1352.73	1283.55	1494.55	139.171
300-310kb	1358.57	1223.3	1469.05	150.578
310-320kb	1253.54	1117.87	1324.5	132.326
320-330kb	1098.91	1051.16	1253.65	141.452
330-340kb	1066.82	1033.94	1193.19	86.6966
340-350kb	974.433	942.493	1127.06	127.763
350-360kb	990.966	900.533	1081.71	120.919
360-370kb	945.259	897.305	1131.78	86.6966
370-380kb	852.872	775.728	965.508	88.9781
380-390kb	753.678	734.843	927.719	88.9781
390-400kb	705.054	678.896	811.518	57.0373
400-410kb	642.815	624.025	777.508	61.6002
410-420kb	643.787	626.177	804.905	52.4743
420-430kb	527.089	555.167	666.031	52.4743
430-440kb	516.391	517.51	661.307	66.1632
440-450kb	527.089	511.055	641.468	54.7558
450-460kb	476.519	464.791	589.508	59.3187
460-470kb	430.812	438.969	559.277	36.5038
470-480kb	414.28	410.996	498.814	52.4743
480-490kb	384.133	397.009	519.598	43.3483
490-500kb	377.325	385.174	469.528	31.9409
500-510kb	385.105	355.049	493.146	38.7853
510-520kb	326.756	334.606	420.402	45.6298
520-530kb	305.361	295.874	440.241	61.6002
530-540kb	247.985	261.445	361.829	31.9409
540-550kb	233.397	258.217	341.045	18.2519
550-560kb	247.012	220.561	309.87	25.0964
560-570kb	215.892	235.623	305.146	45.6298
570-580kb	215.892	220.561	295.699	38.7853
580-590kb	204.223	193.663	265.467	47.9113
590-600kb	202.278	153.854	257.91	31.9409
600-610kb	173.103	162.462	240.905	34.2224
610-620kb	132.258	137.716	231.457	27.3779
620-630kb	175.048	145.247	213.508	18.2519
630-640kb	135.176	145.247	198.392	27.3779
640-650kb	148.791	140.944	202.171	41.0668
650-660kb	157.543	136.64	206.895	31.9409
660-670kb	150.736	139.868	221.065	29.6594
670-680kb	117.671	124.805	174.774	20.5334
680-690kb	106.974	109.742	187.055	6.84447
690-700kb	112.809	120.501	166.271	4.56298
700-710kb	121.561	139.868	182.332	9.12596
710-720kb	97.2488	103.287	160.603	13.6889
720-730kb	100.166	74.2375	115.256	20.5334
730-740kb	87.5239	95.7556	110.533	27.3779
740-750kb	77.7991	89.3001	112.422	2.28149
750-760kb	60.2943	68.8579	98.2513	2.28149
760-770kb	64.1842	69.9338	87.8593	9.12596
770-780kb	42.7895	59.1748	64.2412	2.28149
780-790kb	38.8995	39.8085	63.2965	6.84447
790-800kb	43.762	54.8712	68.9649	2.28149
800-810kb	55.4318	55.9471	85.0252	4.56298
810-820kb	42.7895	44.1121	61.4071	2.28149
820-830kb	45.707	60.2507	57.6282	0
830-840kb	24.3122	52.7194	60.4623	9.12596
840-850kb	33.0646	29.0494	49.1257	2.28149
850-860kb	25.2847	24.7458	53.8493	2.28149
860-870kb	32.0921	34.429	58.5729	2.28149
870-880kb	35.9821	32.2772	62.3518	20.5334
880-890kb	43.762	47.3398	56.6835	20.5334
890-900kb	39.872	33.3531	60.4623	29.6594
900-910kb	28.2022	31.2012	51.0151	18.2519
910-920kb	28.2022	31.2012	38.7337	2.28149
920-930kb	26.2572	27.9735	37.789	2.28149
930-940kb	27.2297	31.2012	40.6231	4.56298
940-950kb	31.1196	30.1253	47.2362	4.56298
950-960kb	27.2297	19.3663	28.3417	2.28149
960-970kb	7.77991	17.2145	36.8442	6.84447
970-980kb	13.6148	17.2145	22.6734	6.84447
980-990kb	21.3947	21.5181	34.0101	4.56298
990-1000kb	16.5323	20.4422	34.9548	4.56298
1000-1010kb	33.0646	25.8217	51.0151	0
1010-1020kb	31.1196	18.2904	29.2864	0
1020-1030kb	22.3672	23.6699	36.8442	2.28149
1030-1040kb	17.5048	12.9109	34.9548	2.28149
1040-1050kb	19.4498	18.2904	30.2312	2.28149
1050-1060kb	16.5323	23.6699	35.8995	4.56298
