# Supplementary material for: p53 rapidly restructures 3D chromatin organization to trigger a transcriptional response
Source: Nat Commun. 2024 Apr 1;15:2821. doi: 10.1038/s41467-024-46666-1 (PMC10984980; doi:10.1038/s41467-024-46666-1)
Supplement: Supplementary file 12 — Supplementary Data 9 [file 41467_2024_46666_MOESM12_ESM.xlsx]

## Sheet: TargetGenes
Comparison	p53Target	Ensg	GeneID	p53	TargetRegion	InteractionBait	InteractionOtherEnd	InteractionDynamism	EnrichedInGeneSet	p53EnsgGenomicDistance	H3K27acLog2FCp53	H3K27acLog2FCensg	H3K27acLog2FCenhancer	ExprLog2FCensg
Nut1h.vs.Nut0h	enhancer	ENSG00000222888	AC012467.1	3:53295826-53296048	3:53295801-53296141	3:53278994-53304604	3:53915522-53924632	gained		620759	0.918023	0.743529	0.918023
Nut1h.vs.Nut0h	enhancer	ENSG00000214184	AC012487.2	2:109061744-109061966	2:109060788-109062423	2:109061063-109066640	2:109144635-109152181	maintained		89197	0.447567	1.11137	0.571948	0.666304
Nut1h.vs.Nut0h	enhancer	ENSG00000179066	AC020907.1	19:35613962-35614184	19:35613666-35616224	19:35590055-35605734	19:35607798-35627441	gained		17600	0.982424	0.0886251	0.703425
Nut1h.vs.Nut0h	enhancer	ENSG00000243243	AC073130.3	7:115924554-115924776	7:115924204-115925258	7:115924625-115929514	7:115967531-115969615	maintained		43685	0.910726	1.41516	1.11039	3.9297
Nut1h.vs.Nut0h	enhancer	ENSG00000237753	AC079922.3	2:113450219-113450441	2:113448129-113451605	2:113402487-113405754	2:113449093-113452250	maintained	PSMB5_TARGET_GENES	46663	1.18905	0.540793	0.934471	0.100269
Nut1h.vs.Nut0h	enhancer	ENSG00000235257	AC093415.2	3:37987562-37987784	3:37985940-37988771	3:37889807-37904998	3:37983810-37992184	gained		84002	1.47578	1.15013	1.24448	-0.124854
Nut1h.vs.Nut0h	enhancer	ENSG00000229782	AC118754.4	17:4419005-4419227	17:4418521-4419398	17:4401458-4411067	17:4413619-4420190	maintained		15747	0.732069	1.93231	0.813213
Nut1h.vs.Nut0h	enhancer	ENSG00000113812	ACTR8	3:53295826-53296048	3:53295801-53296141	3:53278994-53304604	3:53915522-53924632	gained		620692	0.918023	0.743529	0.918023	0.375094
Nut1h.vs.Nut0h	enhancer	ENSG00000166839	ANKDD1A	15:65059339-65059561	15:65059028-65060932	15:65052681-65064651	15:65202319-65212830	gained		144251	0.393766	0.854655	0.885403	0.377998
Nut1h.vs.Nut0h	enhancer	ENSG00000120805	ARL1	12:102249173-102249395	12:102249012-102249696	12:101801004-101802761	12:102242454-102254383	gained		447286	1.99459	0.454939	1.93521	0.824829
Nut1h.vs.Nut0h	enhancer	ENSG00000105726	ATP13A1	19:19887370-19887592	19:19886221-19888738	19:19773634-19777922	19:19885162-19889182	maintained		112579	0.573929	0.815962	0.650419	-1.0273
Nut1h.vs.Nut0h	enhancer	ENSG00000164053	ATRIP	3:48746590-48746812	3:48744542-48750357	3:48487332-48489343	3:48745775-48752958	gained	REACTOME_TRANSCRIPTIONAL_REGULATION_BY_TP53	258987	0.23068	1.05557	0.204176	-0.834778
Nut1h.vs.Nut0h	enhancer	ENSG00000179941	BBS10	12:76054072-76054294	12:76047556-76063367	12:76736276-76748012	12:76052688-76055013	maintained		688439	0.899335	0.855848	1.1316	1.14869
Nut1h.vs.Nut0h	enhancer	ENSG00000050820	BCAR1	16:75339224-75339446	16:75337674-75341461	16:75274888-75302174	16:75324373-75339606	maintained		36984	0.694553	0.313528	0.739859	-1.16975
Nut1h.vs.Nut0h	enhancer	ENSG00000125864	BFSP1	20:17565048-17565270	20:17564794-17565299	20:17542510-17551506	20:17560300-17566673	gained		14894	0.215247	0.314445	0.573559	0.106357
Nut1h.vs.Nut0h	enhancer	ENSG00000163170	BOLA3	2:74004330-74004552	2:74003669-74005024	2:74366447-74377888	2:74001946-74004627	maintained		371080	0.287491	0.386673	0.642708	-0.541275
Nut1h.vs.Nut0h	enhancer	ENSG00000166164	BRD7	16:50299255-50299477	16:50299002-50301571	16:50395469-50403807	16:50298325-50300257	maintained	REACTOME_TRANSCRIPTIONAL_REGULATION_BY_TP53	103879	0.982088	1.61499	0.756871	0.00736461
Nut1h.vs.Nut0h	enhancer	ENSG00000112983	BRD8	5:137862272-137862494	5:137860751-137863807	5:137507839-137517488	5:137862069-137865332	gained		347308	-0.228942	0.585087	-0.131346	0.121208
Nut1h.vs.Nut0h	enhancer	ENSG00000064726	BTBD1	15:84049410-84049632	15:84046988-84050193	15:83722766-83736752	15:84048335-84050465	gained		313015	0.733455	0.909219	1.11674	0.341437
Nut1h.vs.Nut0h	enhancer	ENSG00000133243	BTBD2	19:2089199-2089421	19:2083141-2091659	19:1998216-2019585	19:2088257-2104979	gained		54030	0.406261	0.680756	0.154285	-1.82264
Nut1h.vs.Nut0h	enhancer	ENSG00000116922	C1orf109	1:38029136-38029358	1:38028503-38029945	1:38156332-38160858	1:38023386-38029525	maintained		129067	0.328376	0.818628	0.2591	0.324419
Nut1h.vs.Nut0h	enhancer	ENSG00000101220	C20orf27	20:3874137-3874359	20:3871003-3875884	20:3746581-3752164	20:3867382-3882473	gained		124814	0.772762	1.24774	0.468003	-1.41569
Nut1h.vs.Nut0h	enhancer	ENSG00000159079	C21orf59	21:33758568-33758790	21:33754231-33761241	21:33755386-33767163	21:33981685-33987743	maintained		226897	0.345954	2.08344	0.333736	-0.787481
Nut1h.vs.Nut0h	enhancer	ENSG00000128254	C22orf24	22:32019683-32019905	22:32018925-32021543	22:32338419-32342896	22:32012965-32043912	gained		322110	0.232199	0.140304	0.189742	-0.734853
Nut1h.vs.Nut0h	enhancer	ENSG00000135932	CAB39	2:231658725-231658947	2:231656747-231660504	2:231577286-231579146	2:231658933-231661177	maintained		81676	1.21125	0.789299	1.24516	0.463556
Nut1h.vs.Nut0h	enhancer	ENSG00000148660	CAMK2G	10:75647552-75647774	10:75645925-75651765	10:75630008-75639708	10:75641046-75649027	maintained	MIR338_3P	12920	0.891915	1.18456	0.669143	-0.319419
Nut1h.vs.Nut0h	enhancer	ENSG00000142453	CARM1	19:10998290-10998512	19:10997405-10999974	19:10965689-10987411	19:10992156-10999704	gained	REACTOME_TRANSCRIPTIONAL_REGULATION_BY_TP53	16612	-0.0529012	0.51916	0.101175	-0.937259
Nut1h.vs.Nut0h	enhancer	ENSG00000105971	CAV2	7:115900050-115900272	7:115898236-115900979	7:116135054-116142201	7:115897798-115900070	maintained		26873	2.43068	2.05059	2.19935	-0.14383
Nut1h.vs.Nut0h	enhancer	ENSG00000105971	CAV2	7:115900050-115900272	7:115898236-115900979	7:116135054-116142201	7:115900071-115904032	maintained		26873	2.43068	2.05059	2.19935	-0.14383
Nut1h.vs.Nut0h	enhancer	ENSG00000145439	CBR4	4:170478687-170478909	4:170478041-170479403	4:169925905-169932084	4:170478123-170480459	maintained		546972	1.18943	0.288418	1.34783	1.49586
Nut1h.vs.Nut0h	enhancer	ENSG00000010278	CD9	12:6381669-6381891	12:6381468-6383810	12:6305102-6318727	12:6375942-6381961	maintained		73299	1.11215	0.995492	1.72865	0.175762
Nut1h.vs.Nut0h	enhancer	ENSG00000059758	CDK17	12:96613598-96613820	12:96611374-96615523	12:96792262-96795604	12:96608933-96615877	maintained		181029	0.932337	0.737333	0.920737	0.248886
Nut1h.vs.Nut0h	enhancer	ENSG00000147889	CDKN2A	9:21833573-21833795	9:21826362-21838879	9:21991197-22008507	9:21826325-21836333	maintained	REACTOME_TRANSCRIPTIONAL_REGULATION_BY_TP53	162016	-0.295491	1.24133	-0.174186	-1.54676
Nut1h.vs.Nut0h	enhancer	ENSG00000240498	CDKN2B-AS1	9:21833573-21833795	9:21826362-21838879	9:21991197-22008507	9:21826325-21836333	maintained		160693	-0.295491	1.24133	-0.174186	0.356151
Nut1h.vs.Nut0h	enhancer	ENSG00000131778	CHD1L	1:146642202-146642424	1:146642316-146643271	1:146642039-146658439	1:146707850-146725883	gained		71578		0.970652	0.805123	0.314838
Nut1h.vs.Nut0h	enhancer	ENSG00000111642	CHD4	12:6616873-6617095	12:6614947-6618187	12:6609864-6625944	12:6666582-6685049	gained	REACTOME_TRANSCRIPTIONAL_REGULATION_BY_TP53	100058	1.26634	1.55953	0.615304	0.034865
Nut1h.vs.Nut0h	enhancer	ENSG00000111642	CHD4	12:6616873-6617095	12:6614947-6618187	12:6609864-6625944	12:6685050-6692987	gained	REACTOME_TRANSCRIPTIONAL_REGULATION_BY_TP53	100058	1.26634	1.55953	0.615304	0.034865
Nut1h.vs.Nut0h	enhancer	ENSG00000111642	CHD4	12:6616873-6617095	12:6614947-6618187	12:6609864-6625944	12:6711205-6741803	gained	REACTOME_TRANSCRIPTIONAL_REGULATION_BY_TP53	100058	1.26634	1.55953	0.615304	0.034865
Nut1h.vs.Nut0h	enhancer	ENSG00000116254	CHD5	1:6134372-6134594	1:6134064-6134901	1:6220817-6245036	1:6130641-6134664	maintained		106100	1.05812	2.48821	0.856023	-0.44803
Nut1h.vs.Nut0h	enhancer	ENSG00000120885	CLU	8:27167252-27167474	8:27166288-27167927	8:27161157-27175159	8:27466105-27474720	maintained		305585	0.597102	1.21154	0.435513	-0.555302
Nut1h.vs.Nut0h	enhancer	ENSG00000153815	CMIP	16:81565134-81565356	16:81564633-81566661	16:81475083-81484443	16:81562809-81573319	gained		86870	0.933971	0.367198	0.623018	-1.16834
Nut1h.vs.Nut0h	enhancer	ENSG00000196739	COL27A1	9:117039051-117039273	9:117038517-117040306	9:116915368-116921473	9:117037748-117039387	maintained	AP1FJ_Q2	121722	1.43093	-0.487707	1.54201	0.044833
Nut1h.vs.Nut0h	enhancer	ENSG00000262246	CORO7	16:4668977-4669199	16:4668725-4669578	16:4445063-4478595	16:4663479-4677218	gained	NPM1_TARGET_GENES	192982	1.28102	0.693006	1.53924	-2.18024
Nut1h.vs.Nut0h	enhancer	ENSG00000262246	CORO7	16:4675930-4676152	16:4673999-4676912	16:4445063-4478595	16:4663479-4677218	gained	NPM1_TARGET_GENES	199935	-0.0222786	0.693006	0.262615	-2.18024
Nut1h.vs.Nut0h	enhancer	ENSG00000225362	CT62	15:71740094-71740316	15:71739189-71741373	15:71406734-71408960	15:71732608-71742594	maintained		331972	1.31481	1.8703	1.66969	-1.99666
Nut1h.vs.Nut0h	enhancer	ENSG00000239462	CTD-2021J15.1	3:98641645-98641867	3:98640854-98643672	3:98617768-98623128	3:98641054-98648673	gained		20888	1.6265	0.907073	1.68981	2.51998
Nut1h.vs.Nut0h	enhancer	ENSG00000228313	CTD-2555K7.4	14:23308482-23308704	14:23308270-23308844	14:23067560-23073496	14:23304582-23318454	gained		240338	0.904291	0.742787	0.904291	2.42272
Nut1h.vs.Nut0h	enhancer	ENSG00000144677	CTDSPL	3:37987562-37987784	3:37985940-37988771	3:37889807-37904998	3:37983810-37992184	gained		84622	1.47578	1.15013	1.24448	-0.375184
Nut1h.vs.Nut0h	enhancer	ENSG00000143079	CTTNBP2NL	1:113188914-113189136	1:113187480-113189274	1:112933412-112943864	1:113177020-113192276	maintained		250622	0.959325	0.719488	0.498905	0.148277
Nut1h.vs.Nut0h	enhancer	ENSG00000068793	CYFIP1	15:22921352-22921574	15:22920453-22922883	15:22889714-22896358	15:22911252-22922597	maintained		29858	0.195527	1.23068	0.0512776	-0.299021
Nut1h.vs.Nut0h	enhancer	ENSG00000198876	DCAF12	9:34072495-34072717	9:34071987-34073603	9:34124399-34147666	9:34070768-34073945	gained	MIR338_3P	55191	0.77545	1.09887	1.18007	0.171609
Nut1h.vs.Nut0h	enhancer	ENSG00000057019	DCBLD2	3:98641645-98641867	3:98640854-98643672	3:98617768-98623128	3:98641054-98648673	gained		20823	1.6265	0.907073	1.68981	0.599964
Nut1h.vs.Nut0h	enhancer	ENSG00000168209	DDIT4	10:74058012-74058234	10:74050271-74060964	10:74033250-74037220	10:74040419-74061391	gained	REACTOME_TRANSCRIPTIONAL_REGULATION_BY_TP53,PSMB5_TARGET_GENES	24845	0.884966	0.184945	0.678162	-2.75918
Nut1h.vs.Nut0h	enhancer	ENSG00000107984	DKK1	10:54203290-54203512	10:54194893-54216209	10:54071909-54076116	10:54199517-54207146	maintained	PSMB5_TARGET_GENES	129745	1.37306	1.28635	0.989244	0.168738
Nut1h.vs.Nut0h	enhancer	ENSG00000103423	DNAJA3	16:4668977-4669199	16:4668725-4669578	16:4445063-4478595	16:4663479-4677218	gained	NPM1_TARGET_GENES	193682	1.28102	0.693006	1.53924	-0.213512
Nut1h.vs.Nut0h	enhancer	ENSG00000103423	DNAJA3	16:4675930-4676152	16:4673999-4676912	16:4445063-4478595	16:4663479-4677218	gained	NPM1_TARGET_GENES	200635	-0.0222786	0.693006	0.262615	-0.213512
Nut1h.vs.Nut0h	enhancer	ENSG00000162616	DNAJB4	1:78414685-78414907	1:78414134-78416142	1:78439265-78448564	1:78413998-78417095	gained	NPM1_TARGET_GENES	29663	0.485586	0.07707	0.0144284	1.08931
Nut1h.vs.Nut0h	enhancer	ENSG00000227695	DNMBP-AS1	10:101803191-101803413	10:101802539-101806734	10:101685703-101693208	10:101794859-101805578	maintained		116935	1.02709	0.80081	1.17209	1.33859
Nut1h.vs.Nut0h	enhancer	ENSG00000125868	DSTN	20:17565048-17565270	20:17564794-17565299	20:17542510-17551506	20:17560300-17566673	gained	AP1FJ_Q2	15051	0.215247	0.314445	0.573559	0.565823
Nut1h.vs.Nut0h	enhancer	ENSG00000169718	DUS1L	17:80091494-80091716	17:80090857-80091897	17:80017578-80030208	17:80090071-80092694	gained	chr17q25	67442	0.524749	0.634313	0.524749	-1.15479
Nut1h.vs.Nut0h	enhancer	ENSG00000120875	DUSP4	8:29594857-29595079	8:29593999-29596507	8:29201519-29223254	8:29587193-29598660	gained		386383	0.514575	0.739962	1.05043	-0.547944
Nut1h.vs.Nut0h	enhancer	ENSG00000146425	DYNLT1	6:159120412-159120634	6:159118676-159120602	6:159063732-159071602	6:159114133-159124537	maintained		54352	1.26568	1.33797	1.07976	-0.121086
Nut1h.vs.Nut0h	enhancer	ENSG00000146425	DYNLT1	6:159158865-159159087	6:159131755-159166574	6:159063732-159071602	6:159158166-159159998	gained		92805	0.442159	1.33797	0.69353	-0.121086
Nut1h.vs.Nut0h	enhancer	ENSG00000007968	E2F2	1:23703916-23704138	1:23702259-23705211	1:23695196-23708149	1:23851717-23859128	gained		154085	0.438546	1.28528	0.507479	-0.183226
Nut1h.vs.Nut0h	enhancer	ENSG00000156508	EEF1A1	6:74413976-74414198	6:74411945-74415277	6:74228212-74234059	6:74413506-74415042	maintained	PSMB5_TARGET_GENES,AP1FJ_Q2	180167	1.18844	0.801965	0.972189	0.218705
Nut1h.vs.Nut0h	enhancer	ENSG00000106263	EIF3B	7:2276937-2277159	7:2276577-2277843	7:2271653-2281302	7:2390145-2400062	gained		116273	0.504599	1.06005	0.508995	-0.409933
Nut1h.vs.Nut0h	enhancer	ENSG00000134531	EMP1	12:13252791-13253013	12:13249706-13256020	12:13342838-13353401	12:13246040-13255658	maintained	PSMB5_TARGET_GENES	96348	1.34911	2.12213	1.53229	-0.164621
Nut1h.vs.Nut0h	enhancer	ENSG00000182580	EPHB3	3:184459033-184459255	3:184458255-184459480	3:184275459-184280993	3:184449572-184460828	maintained		179972	1.66609	0.281351	1.32738	-1.81473
Nut1h.vs.Nut0h	enhancer	ENSG00000171311	EXOSC1	10:99309818-99310040	10:99309178-99310451	10:99205020-99206842	10:99307835-99311304	gained		103755	1.58579	1.66287	1.27882	-0.219893
Nut1h.vs.Nut0h	enhancer	ENSG00000185519	FAM131C	1:16511194-16511416	1:16504884-16511847	1:16395667-16408325	1:16503481-16516865	gained		110778	0.321877	0.953404	0.845497	-2.10293
Nut1h.vs.Nut0h	enhancer	ENSG00000151327	FAM177A1	14:35312432-35312654	14:35311959-35313179	14:35311776-35316622	14:35512217-35515002	maintained		201170	0.256233	0.982146	0.26944	0.339268
Nut1h.vs.Nut0h	enhancer	ENSG00000185958	FAM186A	12:50640666-50640888	12:50639883-50642207	12:50637053-50655179	12:50785608-50790613	gained		150028	1.32256	1.7588	1.68364	4.79328
Nut1h.vs.Nut0h	enhancer	ENSG00000188343	FAM92A1	8:95003146-95003368	8:95002715-95004676	8:94709945-94715402	8:94999994-95006709	maintained	chr8q22	292868	0.635525	1.61689	1.02195	0.298822
Nut1h.vs.Nut0h	enhancer	ENSG00000083857	FAT1	4:187852924-187853146	4:187847630-187860821	4:187645379-187648463	4:187850357-187864894	maintained		204759	0.899715	0.504565	1.06026	0.882036
Nut1h.vs.Nut0h	enhancer	ENSG00000133393	FOPNL	16:16061356-16061578	16:16055739-16064046	16:15980084-15987977	16:16053015-16071403	gained		78585	0.331535	0.224825	0.361436	0.786068
Nut1h.vs.Nut0h	enhancer	ENSG00000133393	FOPNL	16:16162763-16162985	16:16161834-16163536	16:15980084-15987977	16:16153738-16187905	gained		179992	0.860646	0.224825	0.950124	0.786068
Nut1h.vs.Nut0h	enhancer	ENSG00000136877	FPGS	9:130328648-130328870	9:130315017-130332353	9:130554858-130558773	9:130324497-130332895	gained		227717	0.882089	0.284524	0.776849	-1.2988
Nut1h.vs.Nut0h	enhancer	ENSG00000068438	FTSJ1	X:47905813-47906035	X:47904579-47906577	X:48331695-48348542	X:47904272-47909083	gained		428217	0.776105	0.543056	1.32262	-0.567113
Nut1h.vs.Nut0h	enhancer	ENSG00000162613	FUBP1	1:78414685-78414907	1:78414134-78416142	1:78439265-78448564	1:78413998-78417095	gained	NPM1_TARGET_GENES	30398	0.485586	0.07707	0.0144284	0.485303
Nut1h.vs.Nut0h	enhancer	ENSG00000108479	GALK1	17:73681144-73681366	17:73668923-73706225	17:73746011-73769009	17:73678106-73688829	gained	chr17q25	80937	0.69776	0.226127	0.236027	-1.59232
Nut1h.vs.Nut0h	enhancer	ENSG00000136895	GARNL3	9:130186686-130186908	9:130184262-130188078	9:129982140-129991033	9:130182158-130193852	gained		200653	0.400662	1.05577	0.800327	0.384868
Nut1h.vs.Nut0h	enhancer	ENSG00000115486	GGCX	2:85638090-85638312	2:85636729-85641876	2:85787962-85789968	2:85616162-85640232	gained		150869	0.498403	1.06533	0.565092	-0.197486
Nut1h.vs.Nut0h	enhancer	ENSG00000137960	GIPC2	1:78414685-78414907	1:78414134-78416142	1:78439265-78448564	1:78413998-78417095	gained	NPM1_TARGET_GENES	30030	0.485586	0.07707	0.0144284	0.194432
Nut1h.vs.Nut0h	enhancer	ENSG00000010310	GIPR	19:45903572-45903794	19:45902741-45904010	19:45903271-45910798	19:46148198-46174178	gained		267419	0.607915	1.43974	0.629063	-0.702802
Nut1h.vs.Nut0h	enhancer	ENSG00000104687	GSR	8:30561978-30562200	8:30559322-30564058	8:30577291-30588908	8:30550829-30568763	gained	REACTOME_TRANSCRIPTIONAL_REGULATION_BY_TP53	23754	0.587405	1.3523	0.704133	0.0880677
Nut1h.vs.Nut0h	enhancer	ENSG00000197265	GTF2E2	8:30546044-30546266	8:30545605-30547160	8:30514629-30526394	8:30543633-30550828	gained		29987	1.09616	1.12451	0.713136	-0.0151884
Nut1h.vs.Nut0h	enhancer	ENSG00000188342	GTF2F2	13:45710959-45711181	13:45710393-45711842	13:45692578-45696074	13:45708757-45713142	maintained	REACTOME_TRANSCRIPTIONAL_REGULATION_BY_TP53	16820		0.652941	0.707906	0.424187
Nut1h.vs.Nut0h	enhancer	ENSG00000213780	GTF2H4	6:30857970-30858192	6:30849557-30859052	6:30864617-30884904	6:30854701-30863498	gained	REACTOME_TRANSCRIPTIONAL_REGULATION_BY_TP53	17480	0.729576	1.4619	0.749631	-1.42253
Nut1h.vs.Nut0h	enhancer	ENSG00000172432	GTPBP2	6:44030199-44030421	6:44030011-44031074	6:43590241-43611931	6:44027857-44031356	gained		433011	0.862625	-0.0167543	0.717563	-0.364684
Nut1h.vs.Nut0h	enhancer	ENSG00000120068	HOXB8	17:46204840-46205062	17:46203415-46205710	17:46692325-46693111	17:46201386-46210909	gained		487927	1.55227	0.812074	1.40439	-1.10517
Nut1h.vs.Nut0h	enhancer	ENSG00000100360	IFT27	22:36966123-36966345	22:36965827-36966772	22:37171394-37172435	22:36961095-36970402	maintained		206466	1.36446	0.835653	1.08201	-1.09855
Nut1h.vs.Nut0h	enhancer	ENSG00000119669	IRF2BPL	14:77385085-77385307	14:77383004-77387345	14:77491237-77502860	14:77368345-77389624	gained		110238	1.31934	0.508029	1.22244	-1.60247
Nut1h.vs.Nut0h	enhancer	ENSG00000119669	IRF2BPL	14:77404547-77404769	14:77403966-77405145	14:77491237-77502860	14:77403900-77409092	maintained		90776	0.800478	0.508029	0.714635	-1.60247
Nut1h.vs.Nut0h	enhancer	ENSG00000119669	IRF2BPL	14:77425681-77425903	14:77418513-77432194	14:77491237-77502860	14:77422078-77448185	maintained		69642	0.599197	0.508029	0.484756	-1.60247
Nut1h.vs.Nut0h	enhancer	ENSG00000078747	ITCH	20:32890720-32890942	20:32884746-32891911	20:32874333-32906363	20:32937950-32953759	gained		59810	0.743825	0.84767	0.143793	0.603447
Nut1h.vs.Nut0h	enhancer	ENSG00000184916	JAG2	14:105449146-105449368	14:105449195-105449726	14:105426300-105449462	14:105630619-105648563	gained		186304	1.15037	1.82588	1.15037	-1.31682
Nut1h.vs.Nut0h	enhancer	ENSG00000100647	KIAA0247	14:70179916-70180138	14:70178618-70180543	14:70071162-70081898	14:70171005-70183194	maintained	MIR338_3P	102114	1.10272	0.472123	0.502446	-0.0910903
Nut1h.vs.Nut0h	enhancer	ENSG00000164944	KIAA1429	8:95669731-95669953	8:95668885-95670333	8:95539158-95560467	8:95666615-95670853	gained	chr8q22	103685	0.528047	0.21922	0.807138	0.708259
Nut1h.vs.Nut0h	enhancer	ENSG00000104731	KLHDC4	16:87812795-87813017	16:87810557-87814898	16:87797333-87802747	16:87803555-87815308	gained		12908	-0.0413932	0.168202	0.686749	-0.0195536
Nut1h.vs.Nut0h	enhancer	ENSG00000162755	KLHDC9	1:161074412-161074634	1:161071507-161077583	1:161037045-161052923	1:161067306-161076002	maintained		6772	0.478124	1.07687	0.185642	-2.58228
Nut1h.vs.Nut0h	enhancer	ENSG00000005483	KMT2E	7:105157657-105157879	7:105156390-105159479	7:104651065-104655679	7:105153637-105158052	gained		503542	0.0878343	-0.213729	-0.0325969	0.341806
Nut1h.vs.Nut0h	enhancer	ENSG00000239569	KMT2E-AS1	7:105157657-105157879	7:105156390-105159479	7:104651065-104655679	7:105153637-105158052	gained		502600	0.0878343	-0.213729	-0.0325969	-0.19873
Nut1h.vs.Nut0h	enhancer	ENSG00000213417	KRTAP2-4	17:39113110-39113332	17:39104539-39117311	17:39221136-39227998	17:39110923-39115655	gained		109310	1.61695	1.13323	1.28871	-0.894815
Nut1h.vs.Nut0h	enhancer	ENSG00000130702	LAMA5	20:60953197-60953419	20:60952553-60954057	20:60871672-60890793	20:60939241-60958236	maintained		10540	1.50047	1.24596	1.66664	-1.27291
Nut1h.vs.Nut0h	enhancer	ENSG00000135862	LAMC1	1:182931843-182932065	1:182931754-182932521	1:182989144-182996819	1:182929932-182935609	maintained	AP1FJ_Q2	60241	1.16198	1.10263	1.42731	0.0124175
Nut1h.vs.Nut0h	enhancer	ENSG00000104341	LAPTM4B	8:98808769-98808991	8:98807323-98811430	8:98783889-98790404	8:98802428-98813297	gained	chr8q22	21995	0.53545	1.29946	0.857231	-0.0504603
Nut1h.vs.Nut0h	enhancer	ENSG00000166477	LEO1	15:52369280-52369502	15:52368629-52369804	15:52258490-52264716	15:52369421-52371123	gained		104988	1.5817	0.726109	1.71028	0.630282
Nut1h.vs.Nut0h	enhancer	ENSG00000106683	LIMK1	7:73590956-73591178	7:73589569-73598804	7:73490086-73499864	7:73589845-73591981	maintained		94204	0.14286	0.746685	0.211068	-0.981397
Nut1h.vs.Nut0h	enhancer	ENSG00000225077	LINC00337	1:6474605-6474827	1:6474155-6475358	1:6297167-6308873	1:6473250-6478146	maintained		178816	1.15037	0.75424	1.3495	-0.727911
Nut1h.vs.Nut0h	enhancer	ENSG00000228393	LINC01004	7:105157657-105157879	7:105156390-105159479	7:104651065-104655679	7:105153637-105158052	gained		503877	0.0878343	-0.213729	-0.0325969	2.36301
Nut1h.vs.Nut0h	enhancer	ENSG00000114988	LMAN2L	2:97304009-97304231	2:97302625-97304639	2:97296519-97317826	2:97400983-97410766	gained		102081	-0.333005	0.533374	0.707874	-0.125253
Nut1h.vs.Nut0h	enhancer	ENSG00000196365	LONP1	19:5696847-5697069	19:5695986-5697915	19:5672132-5706867	19:5717274-5748652	gained		24025	0.51873	1.02629	0.314718	-0.664193
Nut1h.vs.Nut0h	enhancer	ENSG00000124688	MAD2L1BP	6:44030199-44030421	6:44030011-44031074	6:43590241-43611931	6:44027857-44031356	gained		433433	0.862625	-0.0167543	0.717563	-0.138645
Nut1h.vs.Nut0h	enhancer	ENSG00000145495	MARCH6	5:10552607-10552829	5:10549672-10553891	5:10350337-10355214	5:10552388-10552972	gained	AP1FJ_Q2	199303	1.43587	0.824401	1.70345	0.66299
Nut1h.vs.Nut0h	enhancer	ENSG00000100294	MCAT	22:43522045-43522267	22:43521424-43526439	22:43506547-43527745	22:43533261-43544278	gained		17644	0.427578	1.28776	0.637971	-1.18259
Nut1h.vs.Nut0h	enhancer	ENSG00000133030	MPRIP	17:17092968-17093190	17:17092649-17094160	17:17070346-17075692	17:17092963-17095140	gained	AP1FJ_Q2	147620	-0.0436298	1.83213	0.284076	-0.445521
Nut1h.vs.Nut0h	enhancer	ENSG00000188895	MSL1	17:38177685-38177907	17:38176922-38180639	17:38167988-38184023	17:38268855-38280299	gained		100355	0.522445	0.943668	0.696271	-0.362643
Nut1h.vs.Nut0h	enhancer	ENSG00000188895	MSL1	17:38177685-38177907	17:38176922-38180639	17:38167988-38184023	17:38281234-38312146	gained		100355	0.522445	0.943668	0.696271	-0.362643
Nut1h.vs.Nut0h	enhancer	ENSG00000174579	MSL2	3:135861065-135861287	3:135860206-135862785	3:135913712-135916257	3:135860979-135861997	maintained	MIR338_3P,NPM1_TARGET_GENES	55307	2.38027	0.191323	1.90242	0.227521
Nut1h.vs.Nut0h	enhancer	ENSG00000099810	MTAP	9:21543354-21543576	9:21542225-21558394	9:21801459-21803557	9:21543024-21548417	maintained		258677	0.852555	1.33682	0.660003	0.915886
Nut1h.vs.Nut0h	enhancer	ENSG00000099810	MTAP	9:21565316-21565538	9:21559900-21595141	9:21801459-21803557	9:21563778-21566644	maintained		236715	0.594344	1.33682	0.866561	0.915886
Nut1h.vs.Nut0h	enhancer	ENSG00000109065	NAT9	17:72754716-72754938	17:72753182-72758256	17:72738651-72762155	17:72769612-72775423	maintained	chr17q25	18079	0.464545	0.415887	0.54203	-0.338169
Nut1h.vs.Nut0h	enhancer	ENSG00000015676	NUDCD3	7:44583792-44584014	7:44583304-44584276	7:44528998-44530639	7:44578811-44585646	maintained		53024	1.43165	0.466464	2.02098	-0.425607
Nut1h.vs.Nut0h	enhancer	ENSG00000108559	NUP88	17:5335297-5335519	17:5333571-5335943	17:5320579-5329948	17:5331413-5337394	maintained		11528	0.839472	0.417372	0.158871	0.0282838
Nut1h.vs.Nut0h	enhancer	ENSG00000180304	OAZ2	15:64647178-64647400	15:64646176-64650526	15:64980655-64990622	15:64644543-64653291	gained		348591	1.00672	1.14566	0.369958	-0.175256
Nut1h.vs.Nut0h	enhancer	ENSG00000168092	PAFAH1B2	11:117045127-117045349	11:117043245-117046278	11:117014364-117016742	11:117044659-117045669	gained		30655	0.382136	1.47174	0.926159	0.853269
Nut1h.vs.Nut0h	enhancer	ENSG00000121274	PAPD5	16:50200870-50201092	16:50199917-50202059	16:50175457-50189165	16:50194697-50201355	maintained		14552	1.39763	1.08617	0.647845	0.525759
Nut1h.vs.Nut0h	enhancer	ENSG00000078674	PCM1	8:17577590-17577812	8:17577125-17578200	8:17776258-17782951	8:17573643-17579427	gained	NPM1_TARGET_GENES	202248	0.26866	0.678794	0.684031	0.669037
Nut1h.vs.Nut0h	enhancer	ENSG00000187583	PLEKHN1	1:1153315-1153537	1:1152862-1154543	1:903641-927394	1:1150970-1156235	maintained		251949	0.699515	1.42203	0.445828	-1.2168
Nut1h.vs.Nut0h	enhancer	ENSG00000145632	PLK2	5:56790601-56790823	5:56789702-56791882	5:57752380-57757252	5:56790591-56790917	maintained	REACTOME_TRANSCRIPTIONAL_REGULATION_BY_TP53,PSMB5_TARGET_GENES	965775	1.19294	0.658898	1.52491	1.34319
Nut1h.vs.Nut0h	enhancer	ENSG00000170836	PPM1D	17:58159699-58159921	17:58159156-58160985	17:58150676-58163742	17:58670963-58680134	gained		517334	0.460789	0.993395	1.34634	0.4086
Nut1h.vs.Nut0h	enhancer	ENSG00000213639	PPP1CB	2:28837028-28837250	2:28836616-28837527	2:28973341-28978474	2:28832511-28838878	maintained		136967	1.39979	1.00143	1.39979	0.95374
Nut1h.vs.Nut0h	enhancer	ENSG00000154845	PPP4R1	18:9933575-9933797	18:9930973-9934709	18:9612111-9619571	18:9931266-9938880	gained	MIR338_3P,NPM1_TARGET_GENES	318048	0.523289	1.16394	0.516409	0.21556
Nut1h.vs.Nut0h	enhancer	ENSG00000117450	PRDX1	1:46023267-46023489	1:46021707-46024335	1:45987157-45995504	1:46017075-46037872	gained	REACTOME_TRANSCRIPTIONAL_REGULATION_BY_TP53,PSMB5_TARGET_GENES	34259	0.246524	0.705915	0.551627	0.314195
Nut1h.vs.Nut0h	enhancer	ENSG00000236671	PRKG1-AS1	10:54203290-54203512	10:54194893-54216209	10:54071909-54076116	10:54199517-54207146	maintained	PSMB5_TARGET_GENES	129113	1.37306	1.28635	0.989244	0.272883
Nut1h.vs.Nut0h	enhancer	ENSG00000132329	RAMP1	2:239176060-239176282	2:239175479-239177062	2:238766345-238769802	2:239157880-239179981	gained		409035	0.636986	0.445207	1.00748	-1.11634
Nut1h.vs.Nut0h	enhancer	ENSG00000135945	REV1	2:100091835-100092057	2:100091186-100093053	2:100101247-100112316	2:100087955-100097744	gained		14951	1.19381	0.941311	0.822075	0.436456
Nut1h.vs.Nut0h	enhancer	ENSG00000137824	RMDN3	15:40958615-40958837	15:40957845-40958993	15:40956131-40991010	15:41046666-41048662	gained		89723	0.801826	0.813824	0.875173	0.171905
Nut1h.vs.Nut0h	enhancer	ENSG00000200225	RNA5SP382	14:20869313-20869535	14:20868117-20870450	14:20880222-20889907	14:20867019-20879433	gained		13322	1.48673	1.20538	1.40344
Nut1h.vs.Nut0h	enhancer	ENSG00000251929	RNU6-189P	14:50417613-50417835	14:50416844-50418182	14:50364518-50374508	14:50414334-50420372	maintained		48656	1.56952	0.972392	1.77357
Nut1h.vs.Nut0h	enhancer	ENSG00000252887	RNU6-430P	16:89396790-89397012	16:89378341-89406144	16:89506055-89512464	16:89396063-89402202	gained		112425	0.193043	0.323725	0.246456
Nut1h.vs.Nut0h	enhancer	ENSG00000207003	RNU6-611P	19:45536227-45536449	19:45535959-45536810	19:45532271-45542963	19:45549196-45565961	gained		13978	1.27045	-0.143125	0.938882	0.196438
Nut1h.vs.Nut0h	enhancer	ENSG00000252893	RNU7-58P	11:59341027-59341249	11:59340931-59341564	11:59321996-59326432	11:59329301-59354414	gained		15265	0.533468	0.774999	0.606491
Nut1h.vs.Nut0h	enhancer	ENSG00000264545	RP11-145E5.5	9:21543354-21543576	9:21542225-21558394	9:21801459-21803557	9:21543024-21548417	maintained		258770	0.852555	1.33682	0.660003
Nut1h.vs.Nut0h	enhancer	ENSG00000264545	RP11-145E5.5	9:21565316-21565538	9:21559900-21595141	9:21801459-21803557	9:21563778-21566644	maintained		236808	0.594344	1.33682	0.866561
Nut1h.vs.Nut0h	enhancer	ENSG00000266446	RP11-149I2.4	9:21833573-21833795	9:21826362-21838879	9:21991197-22008507	9:21826325-21836333	maintained		161397	-0.295491	1.24133	-0.174186
Nut1h.vs.Nut0h	enhancer	ENSG00000230925	RP11-176F3.7	9:33876889-33877111	9:33875346-33877518	9:33862615-33880215	9:33906422-33911503	gained		34520	0.636293	-1.0868	0.925801
Nut1h.vs.Nut0h	enhancer	ENSG00000269926	RP11-442H21.2	10:74058012-74058234	10:74050271-74060964	10:74033250-74037220	10:74040419-74061391	gained		21985	0.884966	0.184945	0.678162
Nut1h.vs.Nut0h	enhancer	ENSG00000263627	RP11-692N5.1	18:9933575-9933797	18:9930973-9934709	18:9612111-9619571	18:9931266-9938880	gained	NPM1_TARGET_GENES	318824	0.523289	1.38841	0.516409
Nut1h.vs.Nut0h	enhancer	ENSG00000225952	RP11-69E9.1	1:23144014-23144236	1:23143535-23144800	1:23150255-23167762	1:23141973-23147783	maintained		19617	1.07493	1.03377	1.04651
Nut1h.vs.Nut0h	enhancer	ENSG00000247011	RP11-700H6.1	17:48864480-48864702	17:48864145-48864900	17:49013346-49025312	17:48861591-48865374	maintained		157883	1.11938	1.28083	1.11938
Nut1h.vs.Nut0h	enhancer	ENSG00000247011	RP11-700H6.1	17:49026942-49027164	17:49025086-49030290	17:49013346-49025312	17:49026568-49027171	maintained		4579	0.920682	1.28083	0.723649
Nut1h.vs.Nut0h	enhancer	ENSG00000129197	RPAIN	17:5335297-5335519	17:5333571-5335943	17:5320579-5329948	17:5331413-5337394	maintained		12847	0.839472	0.439132	0.158871	0.676227
Nut1h.vs.Nut0h	enhancer	ENSG00000260031	RPL10P14	16:50200870-50201092	16:50199917-50202059	16:50175457-50189165	16:50194697-50201355	maintained		15093	1.39763	1.08617	0.647845
Nut1h.vs.Nut0h	enhancer	ENSG00000125744	RTN2	19:46135743-46135965	19:46132696-46137712	19:45981987-45998429	19:46101199-46142066	gained		135135	0.0349562	0.93117	0.250369	-1.30867
Nut1h.vs.Nut0h	enhancer	ENSG00000160678	S100A1	1:153498686-153498908	1:153498108-153499797	1:153495077-153523136	1:153599452-153610732	gained	PSMB5_TARGET_GENES	101205	1.18401	1.06044	1.36349	-0.168162
Nut1h.vs.Nut0h	enhancer	ENSG00000114650	SCAP	3:47485661-47485883	3:47485079-47486322	3:47514073-47522114	3:47485115-47499430	gained		33244	0.574598	-0.401312	0.595205	-1.30281
Nut1h.vs.Nut0h	enhancer	ENSG00000198301	SDAD1	4:76917030-76917252	4:76917209-76917677	4:76911969-76912926	4:76915868-76928412	gained		4626	1.39066	0.866253	1.46155	0.527959
Nut1h.vs.Nut0h	enhancer	ENSG00000184640	SEPT9	17:75404064-75404286	17:75400173-75408809	17:75420227-75431898	17:75400914-75418792	gained	chr17q25	127924	0.520919	0.969529	0.0889617	-0.886941
Nut1h.vs.Nut0h	enhancer	ENSG00000115128	SF3B14	2:24307121-24307343	2:24305368-24308274	2:24295863-24302128	2:24303775-24318769	maintained		7519	0.582909	1.01178	0.788558	0.712214
Nut1h.vs.Nut0h	enhancer	ENSG00000156384	SFR1	10:105660094-105660316	10:105659886-105660801	10:105879858-105883772	10:105655156-105662521	maintained		221211	1.12828	0.910495	1.21102	0.590133
Nut1h.vs.Nut0h	enhancer	ENSG00000107819	SFXN3	10:102769404-102769626	10:102766230-102774128	10:102790674-102794582	10:102762773-102789176	gained		21076	-0.551049	1.07504	0.065935	-0.847974
Nut1h.vs.Nut0h	enhancer	ENSG00000182319	SGK223	8:8483359-8483581	8:8482629-8484720	8:8238661-8248628	8:8482037-8484790	maintained		239062	0.548199	0.685309	0.968097	-1.73345
Nut1h.vs.Nut0h	enhancer	ENSG00000169375	SIN3A	15:75959054-75959276	15:75957637-75963306	15:75740983-75749322	15:75938893-75968994	gained		210582	1.52581	0.948384	1.42914	0.37213
Nut1h.vs.Nut0h	enhancer	ENSG00000144136	SLC20A1	2:113450219-113450441	2:113448129-113451605	2:113402487-113405754	2:113449093-113452250	maintained	PSMB5_TARGET_GENES,AP1FJ_Q2	47296	1.18905	0.540793	0.934471	0.443402
Nut1h.vs.Nut0h	enhancer	ENSG00000157593	SLC35B2	6:44276808-44277030	6:44276514-44277488	6:44224202-44234925	6:44275688-44277380	maintained		51228	0.96794	1.32331	0.640289	-0.917072
Nut1h.vs.Nut0h	enhancer	ENSG00000134955	SLC37A2	11:124816844-124817066	11:124816609-124817386	11:124815808-124824596	11:124930049-124936724	maintained		115608	0.910588	0.96415	0.910588	-0.795431
Nut1h.vs.Nut0h	enhancer	ENSG00000170365	SMAD1	4:146429009-146429231	4:146428485-146429667	4:146393592-146410901	4:146418607-146444479	gained		27174	1.29302	1.61656	2.01959	-0.129649
Nut1h.vs.Nut0h	enhancer	ENSG00000252526	SNORA70	16:50200870-50201092	16:50199917-50202059	16:50175457-50189165	16:50194697-50201355	maintained		14939	1.39763	1.08617	0.647845
Nut1h.vs.Nut0h	enhancer	ENSG00000184361	SPATA32	17:43361558-43361780	17:43354795-43362454	17:43333301-43342451	17:43343465-43361651	maintained		21790	0.342355	0.398661	0.332007	1.00008
Nut1h.vs.Nut0h	enhancer	ENSG00000128039	SRD5A3	4:56263934-56264156	4:56263093-56265104	4:56211365-56214914	4:56260662-56265138	maintained		52169	0.345563	1.22026	0.349395	-0.604918
Nut1h.vs.Nut0h	enhancer	ENSG00000136450	SRSF1	17:55945468-55945690	17:55944301-55946747	17:56082998-56088042	17:55937307-55947965	maintained		139528	1.02802	1.83309	0.993144	0.416167
Nut1h.vs.Nut0h	enhancer	ENSG00000124356	STAMBP	2:74415427-74415649	2:74414799-74415967	2:74055227-74060673	2:74409231-74418962	gained		359852	1.13287	-0.0913104	1.61412	0.104807
Nut1h.vs.Nut0h	enhancer	ENSG00000136854	STXBP1	9:130475564-130475786	9:130475045-130475863	9:130370579-130378579	9:130462452-130476588	maintained		101531	1.58464	1.3401	0.991249	-0.309403
Nut1h.vs.Nut0h	enhancer	ENSG00000162227	TAF6L	11:62367475-62367697	11:62363938-62368324	11:62364829-62376341	11:62538519-62544949	gained		170789	0.534119	1.59461	0.283184	-1.36771
Nut1h.vs.Nut0h	enhancer	ENSG00000011007	TCEB3	1:24192055-24192277	1:24191355-24192880	1:24065494-24076385	1:24190943-24206180	gained	REACTOME_TRANSCRIPTIONAL_REGULATION_BY_TP53	122921	0.450246	1.28983	0.356033	0.1872
Nut1h.vs.Nut0h	enhancer	ENSG00000129566	TEP1	14:20869313-20869535	14:20868117-20870450	14:20880222-20889907	14:20867019-20879433	gained		12564	1.48673	1.20538	1.40344	0.352137
Nut1h.vs.Nut0h	enhancer	ENSG00000182459	TEX19	17:80342509-80342731	17:80342014-80343969	17:80307309-80319807	17:80324601-80357313	maintained	chr17q25,AP1FJ_Q2	25897	1.42453	1.28474	1.45328	-0.129742
Nut1h.vs.Nut0h	enhancer	ENSG00000163513	TGFBR2	3:30269355-30269577	3:30269241-30270345	3:30646159-30650167	3:30266861-30270623	maintained	AP1FJ_Q2	378128	0.263613	1.48666	0.941124	0.23922
Nut1h.vs.Nut0h	enhancer	ENSG00000152291	TGOLN2	2:85522370-85522592	2:85521573-85522531	2:85520234-85532793	2:85553989-85556149	gained	MIR338_3P,NPM1_TARGET_GENES	33467	1.41005	1.18628	1.14709	0.595426
Nut1h.vs.Nut0h	enhancer	ENSG00000137221	TJAP1	6:43464315-43464537	6:43461861-43465476	6:43439170-43453412	6:43454935-43470593	gained		19565	1.14046	1.14315	0.624113	-0.727188
Nut1h.vs.Nut0h	enhancer	ENSG00000232112	TMA7	3:48443765-48443987	3:48443003-48444397	3:48481061-48487331	3:48440924-48445072	gained		37391	1.76596	0.808281	1.77941	-1.03252
Nut1h.vs.Nut0h	enhancer	ENSG00000158604	TMED4	7:44794486-44794708	7:44793486-44796148	7:44614865-44624335	7:44785428-44808359	maintained		172311	0.496767	1.17347	0.232105	-0.115358
Nut1h.vs.Nut0h	enhancer	ENSG00000164953	TMEM67	8:94747372-94747594	8:94745753-94749643	8:94745078-94748728	8:94765331-94770205	gained	chr8q22	19189	0.350934	3.15295	0.446129	0.975868
Nut1h.vs.Nut0h	enhancer	ENSG00000131747	TOP2A	17:38694271-38694493	17:38692371-38695129	17:38567144-38574423	17:38688681-38695675	maintained		119780	0.992457	1.01113	1.0528	0.569685
Nut1h.vs.Nut0h	enhancer	ENSG00000164938	TP53INP1	8:96237873-96238095	8:96237449-96238896	8:95960139-95964150	8:96236111-96239918	gained	chr8q22,REACTOME_TRANSCRIPTIONAL_REGULATION_BY_TP53	275945	0.500798	1.47785	0.925891	1.34274
Nut1h.vs.Nut0h	enhancer	ENSG00000182173	TSEN54	17:73536569-73536791	17:73535716-73538952	17:73513685-73523432	17:73530070-73537357	maintained	chr17q25	24939	0.954376	1.16961	0.525515	-1.22436
Nut1h.vs.Nut0h	enhancer	ENSG00000185262	UBALD2	17:74128359-74128581	17:74127735-74129740	17:74260472-74262781	17:74115491-74128484	maintained	chr17q25	132413	0.791874	0.700262	0.954424	-2.0738
Nut1h.vs.Nut0h	enhancer	ENSG00000160714	UBE2Q1	1:154905655-154905877	1:154903946-154905901	1:154521938-154528817	1:154893404-154930322	maintained	MIR338_3P	373862	0.404059	1.15416	0.652721	-0.5043
Nut1h.vs.Nut0h	enhancer	ENSG00000160714	UBE2Q1	1:154976250-154976472	1:154976322-154991895	1:154521938-154528817	1:154968506-154982940	gained	MIR338_3P	444457	0.804664	1.15416	0.397754	-0.5043
Nut1h.vs.Nut0h	enhancer	ENSG00000168246	UBTD2	5:171535816-171536038	5:171535409-171536614	5:171707791-171712026	5:171531959-171541084	maintained		175548	1.2878	0.767884	1.25755	0.302315
Nut1h.vs.Nut0h	enhancer	ENSG00000225822	UBXN7-AS1	3:196004836-196005058	3:196004387-196008253	3:196152822-196159562	3:196003523-196008218	gained		152888	0.885049	0.868821	1.07994
Nut1h.vs.Nut0h	enhancer	ENSG00000143258	USP21	1:161044490-161044712	1:161043383-161045032	1:161037045-161052923	1:161119503-161135966	gained		84239	1.10979	1.72549	0.940133	-0.655727
Nut1h.vs.Nut0h	enhancer	ENSG00000090686	USP48	1:22282357-22282579	1:22282073-22284089	1:22108302-22111128	1:22282512-22288910	maintained		171969	1.25917	0.119467	1.14185	0.582994
Nut1h.vs.Nut0h	enhancer	ENSG00000148429	USP6NL	10:11727789-11728011	10:11725576-11728925	10:11645734-11654324	10:11721917-11727837	maintained		73747	0.817511	0.592876	0.878257	0.0608792
Nut1h.vs.Nut0h	enhancer	ENSG00000137411	VARS2	6:30857970-30858192	6:30849557-30859052	6:30864617-30884904	6:30854701-30863498	gained		17538	0.729576	1.4619	0.749631	-0.6869
Nut1h.vs.Nut0h	enhancer	ENSG00000136451	VEZF1	17:55978856-55979078	17:55978253-55982933	17:56062994-56067461	17:55976235-55985140	maintained		87053	0.226983	0.632654	0.389299	0.00925371
Nut1h.vs.Nut0h	enhancer	ENSG00000070540	WIPI1	17:66260038-66260260	17:66259472-66262032	17:66419009-66424890	17:66257972-66260963	maintained		193905	0.181095	0.82782	0.171852	-0.434291
Nut1h.vs.Nut0h	enhancer	ENSG00000070540	WIPI1	17:66260038-66260260	17:66259472-66262032	17:66446836-66458638	17:66257972-66260963	maintained		193905	0.181095	0.82782	0.171852	-0.434291
Nut1h.vs.Nut0h	enhancer	ENSG00000047188	YTHDC2	5:112503757-112503979	5:112501924-112504078	5:112848082-112851372	5:112502658-112505854	gained		345112	1.39333	0.249669	1.65738	0.991544
Nut1h.vs.Nut0h	enhancer	ENSG00000128245	YWHAH	22:32019683-32019905	22:32018925-32021543	22:32338419-32342896	22:32012965-32043912	gained	REACTOME_TRANSCRIPTIONAL_REGULATION_BY_TP53	320253	0.232199	0.533482	0.189742	-0.198772
Nut1h.vs.Nut0h	enhancer	ENSG00000211996	Z97352.1	6:129820877-129821099	6:129818252-129824876	6:130066464-130078570	6:129820752-129825179	maintained		247494	1.03981	0.811039	1.15386
Nut1h.vs.Nut0h	enhancer	ENSG00000166860	ZBTB39	12:57425275-57425497	12:57424911-57425905	12:57399089-57400611	12:57419095-57427040	maintained	MIR338_3P	24756	0.358801	1.38635	0.81817	0.54404
Nut1h.vs.Nut0h	enhancer	ENSG00000171307	ZDHHC16	10:99309818-99310040	10:99309178-99310451	10:99205020-99206842	10:99307835-99311304	gained		104402	1.58579	1.61092	1.27882	-0.485679
Nut1h.vs.Nut0h	enhancer	ENSG00000197362	ZNF786	7:148721070-148721292	7:148720165-148725003	7:148711364-148726471	7:148781665-148820576	gained		67093	-0.0043475	1.01779	0.216226	-0.288733
Nut1h.vs.Nut0h	enhancer	ENSG00000166529	ZSCAN21	7:99159069-99159291	7:99158846-99162417	7:99646534-99657158	7:99157581-99159286	gained		487810	0.983819	0.700009	0.985575	0.0784385
Nut1h.vs.Nut0h	promoter	ENSG00000265073	AC010761.6	17:27070044-27070266	17:27069920-27071120					0	0.167378	0.167378
Nut1h.vs.Nut0h	promoter	ENSG00000107897	ACBD5	10:27532047-27532269	10:27530859-27532059				LEE_RECENT_THYMIC_EMIGRANT	0	0.761221	0.761221		0.7952
Nut1h.vs.Nut0h	promoter	ENSG00000134575	ACP2	11:47270338-47270560	11:47270257-47271457				WU_HBX_TARGETS_1_UP,WU_HBX_TARGETS_2_DN	0	0.39946	0.546614		-0.874813
Nut1h.vs.Nut0h	promoter	ENSG00000107796	ACTA2	10:90750960-90751182	10:90750947-90752147				FISCHER_DIRECT_P53_TARGETS_META_ANALYSIS,MACAEVA_PBMC_RESPONSE_TO_IR,SMIRNOV_RESPONSE_TO_IR_6HR_UP,KERLEY_RESPONSE_TO_CISPLATIN_UP,KANNAN_TP53_TARGETS_UP,CROONQUIST_STROMAL_STIMULATION_UP,CHARAFE_BREAST_CANCER_LUMINAL_VS_MESENCHYMAL_DN,FAN_OVARY_CL14_MATURE_SMOOTH_MUSCLE_CELL	0	1.26885	1.67824		-0.501884
Nut1h.vs.Nut0h	promoter	ENSG00000169252	ADRB2	5:148205668-148205890	5:148205156-148206356				MILI_PSEUDOPODIA_CHEMOTAXIS_DN,GSE9988_LPS_VS_VEHICLE_TREATED_MONOCYTE_UP,GSE17721_CTRL_VS_LPS_6H_BMDC_UP	0	0.469408	0.581708		0.155943
Nut1h.vs.Nut0h	promoter	ENSG00000129474	AJUBA	14:23451880-23452102	14:23451651-23452851				INGRAM_SHH_TARGETS_DN,GROSS_HYPOXIA_VIA_ELK3_UP,TAZ_TARGET_GENES	0	1.47648	1.68044		-0.367278
Nut1h.vs.Nut0h	promoter	ENSG00000186352	ANKRD37	4:186316854-186317076	4:186316175-186317375				MARTORIATI_MDM4_TARGETS_FETAL_LIVER_UP,LEE_RECENT_THYMIC_EMIGRANT	0	-0.0569721	0.882072		-2.1433
Nut1h.vs.Nut0h	promoter	ENSG00000100298	APOBEC3H	22:39493188-39493410	22:39492229-39493429				FISCHER_DIRECT_P53_TARGETS_META_ANALYSIS,MACAEVA_PBMC_RESPONSE_TO_IR	0	0.144613	0.577522		-0.0325128
Nut1h.vs.Nut0h	promoter	ENSG00000167601	AXL	19:41724513-41724735	19:41724108-41725308				MILI_PSEUDOPODIA_CHEMOTAXIS_DN,GROSS_HYPOXIA_VIA_ELK3_UP,ZHANG_PROLIFERATING_VS_QUIESCENT,CHARAFE_BREAST_CANCER_LUMINAL_VS_MESENCHYMAL_DN,TAZ_TARGET_GENES,GSE6674_UNSTIM_VS_CPG_STIM_BCELL_UP,FAN_OVARY_CL14_MATURE_SMOOTH_MUSCLE_CELL	0	0.891895	1.30704		-0.633925
Nut1h.vs.Nut0h	promoter	ENSG00000105327	BBC3	19:47735727-47735949	19:47735823-47737023				FISCHER_DIRECT_P53_TARGETS_META_ANALYSIS,WP_P53_TRANSCRIPTIONAL_GENE_NETWORK,MACAEVA_PBMC_RESPONSE_TO_IR,SMIRNOV_RESPONSE_TO_IR_6HR_UP,WARTERS_RESPONSE_TO_IR_SKIN,KEGG_P53_SIGNALING_PATHWAY,WARTERS_IR_RESPONSE_5GY,PID_TAP63_PATHWAY,WP_MIRNA_REGULATION_OF_P53_PATHWAY_IN_PROSTATE_CANCER,PID_P53_DOWNSTREAM_PATHWAY,QUINTENS_EMBRYONIC_BRAIN_RESPONSE_TO_IR,INGA_TP53_TARGETS,SMIRNOV_RESPONSE_TO_IR_2HR_U…	0	0.511011	0.739909		-1.02119
Nut1h.vs.Nut0h	promoter	ENSG00000165626	BEND7	10:13571700-13571922	10:13570774-13571974					0	1.36991	1.53287		0.0375194
Nut1h.vs.Nut0h	promoter	ENSG00000176912	C18orf56	18:658160-658382	18:658140-659340				FISCHER_DIRECT_P53_TARGETS_META_ANALYSIS,WARTERS_RESPONSE_TO_IR_SKIN,WARTERS_IR_RESPONSE_5GY,TONG_INTERACT_WITH_PTTG1	0	1.37007	1.21335		-1.49723
Nut1h.vs.Nut0h	promoter	ENSG00000170835	CEL	9:135936614-135936836	9:135936365-135937565				FISCHER_DIRECT_P53_TARGETS_META_ANALYSIS	0	0.761591	0.981604		-0.296568
Nut1h.vs.Nut0h	promoter	ENSG00000253653	CTC-248O19.1	5:156693238-156693460	5:156693435-156694635					0	1.14579	0.943831
Nut1h.vs.Nut0h	promoter	ENSG00000177030	DEAF1	11:706914-707136	11:706515-707715				TAZ_TARGET_GENES	0	0.465616	0.465616		-1.15182
Nut1h.vs.Nut0h	promoter	ENSG00000136048	DRAM1	12:102271220-102271442	12:102270129-102271329				HALLMARK_P53_PATHWAY,FISCHER_DIRECT_P53_TARGETS_META_ANALYSIS,WP_P53_TRANSCRIPTIONAL_GENE_NETWORK,SMIRNOV_RESPONSE_TO_IR_6HR_UP,KERLEY_RESPONSE_TO_CISPLATIN_UP,WARTERS_RESPONSE_TO_IR_SKIN,INGRAM_SHH_TARGETS_DN,GSE9988_LPS_VS_VEHICLE_TREATED_MONOCYTE_UP,GSE9988_ANTI_TREM1_VS_LOW_LPS_MONOCYTE_DN,GSE9988_ANTI_TREM1_VS_LPS_MONOCYTE_DN	0	0.359347	1.19783		0.140093
Nut1h.vs.Nut0h	promoter	ENSG00000169016	E2F6	2:11606287-11606509	2:11606097-11607297					0	0.290833	0.341921		0.964471
Nut1h.vs.Nut0h	promoter	ENSG00000149547	EI24	11:125439285-125439507	11:125438112-125439312				HALLMARK_P53_PATHWAY,FISCHER_DIRECT_P53_TARGETS_META_ANALYSIS,MACAEVA_PBMC_RESPONSE_TO_IR,SMIRNOV_RESPONSE_TO_IR_6HR_UP,KEGG_P53_SIGNALING_PATHWAY,WP_MIRNA_REGULATION_OF_P53_PATHWAY_IN_PROSTATE_CANCER,QUINTENS_EMBRYONIC_BRAIN_RESPONSE_TO_IR,BRACHAT_RESPONSE_TO_CAMPTOTHECIN_UP,MARTORIATI_MDM4_TARGETS_FETAL_LIVER_UP,GROSS_HYPOXIA_VIA_ELK3_UP	0	0.564982	1.75266		0.124203
Nut1h.vs.Nut0h	promoter	ENSG00000100353	EIF3D	22:36926266-36926488	22:36925283-36926483					0	0.22998	0.22998		-0.197985
Nut1h.vs.Nut0h	promoter	ENSG00000006744	ELAC2	17:12921603-12921825	17:12921304-12922504					0	0.451196	0.535488		-0.617871
Nut1h.vs.Nut0h	promoter	ENSG00000237765	FAM200B	4:15682946-15683168	4:15682285-15683485				CHARAFE_BREAST_CANCER_LUMINAL_VS_MESENCHYMAL_DN	0	0.820441	0.820441		0.787351
Nut1h.vs.Nut0h	promoter	ENSG00000118564	FBXL5	4:15682946-15683168	4:15683102-15684302					0	0.820441	0.820441		0.482503
Nut1h.vs.Nut0h	promoter	ENSG00000167196	FBXO22	15:76196305-76196527	15:76195200-76196400				FISCHER_DIRECT_P53_TARGETS_META_ANALYSIS,MACAEVA_PBMC_RESPONSE_TO_IR,WARTERS_RESPONSE_TO_IR_SKIN	0	0.662084	0.618571		0.572693
Nut1h.vs.Nut0h	promoter	ENSG00000087338	GMCL1	2:70055807-70056029	2:70055774-70056974				MILI_PSEUDOPODIA_CHEMOTAXIS_DN	0	0.955193	0.826771		0.669165
Nut1h.vs.Nut0h	promoter	ENSG00000127955	GNAI1	7:79762785-79763007	7:79762271-79763471				FISCHER_DIRECT_P53_TARGETS_META_ANALYSIS,CHARAFE_BREAST_CANCER_LUMINAL_VS_MESENCHYMAL_DN,LEE_RECENT_THYMIC_EMIGRANT	0	1.35182	1.14187		0.435586
Nut1h.vs.Nut0h	promoter	ENSG00000196787	HIST1H2AG	6:27099671-27099893	6:27099832-27101032					0	0.69279	0.69279		0.978762
Nut1h.vs.Nut0h	promoter	ENSG00000105323	HNRNPUL1	19:41768026-41768248	19:41767401-41768601				GSE17721_CTRL_VS_LPS_6H_BMDC_UP	0	0.355447	0.53979		-0.367156
Nut1h.vs.Nut0h	promoter	ENSG00000078399	HOXA9	7:27210865-27211087	7:27209917-27211117				GFI1_01	0	0.617808	0.617808		-0.768768
Nut1h.vs.Nut0h	promoter	ENSG00000196196	HRCT1	9:35906009-35906231	9:35905189-35906389				CHARAFE_BREAST_CANCER_LUMINAL_VS_MESENCHYMAL_DN	0	0.671748	0.54337		-1.24942
Nut1h.vs.Nut0h	promoter	ENSG00000105371	ICAM4	19:10396735-10396957	19:10396643-10397843				GFI1_01,GSE9988_LPS_VS_VEHICLE_TREATED_MONOCYTE_UP,GSE9988_ANTI_TREM1_VS_LOW_LPS_MONOCYTE_DN,GSE9988_ANTI_TREM1_VS_LPS_MONOCYTE_DN	0	0.574115	0.775818
Nut1h.vs.Nut0h	promoter	ENSG00000137331	IER3	6:30712418-30712640	6:30712131-30713331				HALLMARK_P53_PATHWAY,FISCHER_DIRECT_P53_TARGETS_META_ANALYSIS,SMIRNOV_RESPONSE_TO_IR_6HR_UP,KERLEY_RESPONSE_TO_CISPLATIN_UP,INGA_TP53_TARGETS,SMIRNOV_RESPONSE_TO_IR_2HR_UP,MARTORIATI_MDM4_TARGETS_FETAL_LIVER_UP,DORN_ADENOVIRUS_INFECTION_32HR_DN,DORN_ADENOVIRUS_INFECTION_48HR_DN,CROONQUIST_STROMAL_STIMULATION_UP,TONG_INTERACT_WITH_PTTG1,GSE9988_LPS_VS_VEHICLE_TREATED_MONOCYTE_UP,GSE9988_ANTI_TREM1…	0	0.406301	0.406301		-0.480504
Nut1h.vs.Nut0h	promoter	ENSG00000113302	IL12B	5:158758327-158758549	5:158757695-158758895				GSE9988_LPS_VS_VEHICLE_TREATED_MONOCYTE_UP,GSE9988_ANTI_TREM1_VS_LOW_LPS_MONOCYTE_DN,GSE9988_ANTI_TREM1_VS_LPS_MONOCYTE_DN,FLETCHER_PBMC_BCG_10W_INFANT_BCG_STIMULATED_VS_UNSTIMULATED_10W_UP,GSE6674_UNSTIM_VS_CPG_STIM_BCELL_UP	0	1.19545	1.19545
Nut1h.vs.Nut0h	promoter	ENSG00000214960	ISPD	7:16461472-16461694	7:16460747-16461947					0	0.317019	0.290494		0.969687
Nut1h.vs.Nut0h	promoter	ENSG00000105655	ISYNA1	19:18549554-18549776	19:18548911-18550111				FISCHER_DIRECT_P53_TARGETS_META_ANALYSIS,KERLEY_RESPONSE_TO_CISPLATIN_UP,GAUTAM_EYE_CORNEA_MELANOCYTES,FAN_OVARY_CL14_MATURE_SMOOTH_MUSCLE_CELL	0	0.666272	0.666272		-1.34696
Nut1h.vs.Nut0h	promoter	ENSG00000141068	KSR1	17:25783281-25783503	17:25782670-25783870				TAZ_TARGET_GENES	0	0.275108	0.73572		-0.561031
Nut1h.vs.Nut0h	promoter	ENSG00000123384	LRP1	12:57521495-57521717	12:57521276-57522476				FISCHER_DIRECT_P53_TARGETS_META_ANALYSIS,VERRECCHIA_EARLY_RESPONSE_TO_TGFB1,MILI_PSEUDOPODIA_CHEMOTAXIS_DN	0	0.350492	0.350492		-0.494894
Nut1h.vs.Nut0h	promoter	ENSG00000170860	LSM3	3:14219957-14220179	3:14218858-14220058				HOLLEMAN_VINCRISTINE_RESISTANCE_B_ALL_DN	0	0.135766	0.782533		0.43677
Nut1h.vs.Nut0h	promoter	ENSG00000196782	MAML3	4:141075367-141075589	4:141075138-141076338				LEE_RECENT_THYMIC_EMIGRANT	0	0.675455	1.01629		-0.27047
Nut1h.vs.Nut0h	promoter	ENSG00000140545	MFGE8	15:89456913-89457135	15:89456442-89457642				FISCHER_DIRECT_P53_TARGETS_META_ANALYSIS,PID_TAP63_PATHWAY,CHARAFE_BREAST_CANCER_LUMINAL_VS_MESENCHYMAL_DN,GSE6674_UNSTIM_VS_CPG_STIM_BCELL_UP,GAUTAM_EYE_CORNEA_MELANOCYTES,FAN_OVARY_CL14_MATURE_SMOOTH_MUSCLE_CELL	0	1.58966	1.73311		-0.955108
Nut1h.vs.Nut0h	promoter	ENSG00000141741	MIEN1	17:37886638-37886860	17:37886840-37888040				TAZ_TARGET_GENES	0	-0.193081	0.175934		-1.42583
Nut1h.vs.Nut0h	promoter	ENSG00000263565	MIR4738	17:73781500-73781722	17:73780488-73781688					0	0.0506548	0.0506548
Nut1h.vs.Nut0h	promoter	ENSG00000169599	NFU1	2:69665188-69665410	2:69664560-69665760					0	0.439838	0.847924		-0.0984409
Nut1h.vs.Nut0h	promoter	ENSG00000239672	NME1	17:49231053-49231275	17:49229897-49231097				BIOCARTA_NDKDYNAMIN_PATHWAY,VERRECCHIA_EARLY_RESPONSE_TO_TGFB1,MURAKAMI_UV_RESPONSE_1HR_UP,GAUTAM_EYE_CORNEA_MELANOCYTES	0	0.710266	0.710266		-0.609604
Nut1h.vs.Nut0h	promoter	ENSG00000243678	NME1-NME2	17:49231053-49231275	17:49229920-49231120				BIOCARTA_NDKDYNAMIN_PATHWAY,VERRECCHIA_EARLY_RESPONSE_TO_TGFB1,ZHANG_PROLIFERATING_VS_QUIESCENT,MURAKAMI_UV_RESPONSE_1HR_UP,HOLLEMAN_VINCRISTINE_RESISTANCE_B_ALL_DN,TAZ_TARGET_GENES,GSE17721_CTRL_VS_LPS_6H_BMDC_UP,FLETCHER_PBMC_BCG_10W_INFANT_BCG_STIMULATED_VS_UNSTIMULATED_10W_UP	0	0.710266	0.710266		-1.29431
Nut1h.vs.Nut0h	promoter	ENSG00000011052	NME2	17:49231053-49231275	17:49229951-49231151				BIOCARTA_NDKDYNAMIN_PATHWAY,MARTORIATI_MDM4_TARGETS_FETAL_LIVER_UP	0	0.710266	0.710266
Nut1h.vs.Nut0h	promoter	ENSG00000152782	PANK1	10:91404912-91405134	10:91405015-91406215				FISCHER_DIRECT_P53_TARGETS_META_ANALYSIS,MACAEVA_PBMC_RESPONSE_TO_IR,GFI1_01	0	1.98449	1.80639		-0.0797923
Nut1h.vs.Nut0h	promoter	ENSG00000164902	PHAX	5:125935580-125935802	5:125934960-125936160				GSE17721_CTRL_VS_LPS_6H_BMDC_UP	0	0.721223	1.13813		0.731861
Nut1h.vs.Nut0h	promoter	ENSG00000141682	PMAIP1	18:57566907-57567129	18:57566180-57567380				FISCHER_DIRECT_P53_TARGETS_META_ANALYSIS,WP_P53_TRANSCRIPTIONAL_GENE_NETWORK,SMIRNOV_RESPONSE_TO_IR_6HR_UP,KEGG_P53_SIGNALING_PATHWAY,PID_TAP63_PATHWAY,WP_MIRNA_REGULATION_OF_P53_PATHWAY_IN_PROSTATE_CANCER,PID_P53_DOWNSTREAM_PATHWAY,QUINTENS_EMBRYONIC_BRAIN_RESPONSE_TO_IR,INGA_TP53_TARGETS,SMIRNOV_RESPONSE_TO_IR_2HR_UP,KANNAN_TP53_TARGETS_UP,REACTOME_TP53_REGULATES_TRANSCRIPTION_OF_GENES_INVOLVED…	0	0.771531	1.24282		1.46947
Nut1h.vs.Nut0h	promoter	ENSG00000170734	POLH	6:43543873-43544095	6:43542887-43544087				HALLMARK_P53_PATHWAY,FISCHER_DIRECT_P53_TARGETS_META_ANALYSIS,WP_P53_TRANSCRIPTIONAL_GENE_NETWORK,MACAEVA_PBMC_RESPONSE_TO_IR,SMIRNOV_RESPONSE_TO_IR_6HR_UP,WARTERS_RESPONSE_TO_IR_SKIN,WARTERS_IR_RESPONSE_5GY,GFI1_01	0	1.28953	1.28953		0.110088
Nut1h.vs.Nut0h	promoter	ENSG00000170836	PPM1D	17:58677524-58677746	17:58676544-58677744				HALLMARK_P53_PATHWAY,FISCHER_DIRECT_P53_TARGETS_META_ANALYSIS,MACAEVA_PBMC_RESPONSE_TO_IR,SMIRNOV_RESPONSE_TO_IR_6HR_UP,KERLEY_RESPONSE_TO_CISPLATIN_UP,WARTERS_RESPONSE_TO_IR_SKIN,KEGG_P53_SIGNALING_PATHWAY,WARTERS_IR_RESPONSE_5GY,QUINTENS_EMBRYONIC_BRAIN_RESPONSE_TO_IR,SMIRNOV_RESPONSE_TO_IR_2HR_UP,INGRAM_SHH_TARGETS_DN	0	0.495836	0.993395		0.4086
Nut1h.vs.Nut0h	promoter	ENSG00000111725	PRKAB1	12:120105725-120105947	12:120104558-120105758				HALLMARK_P53_PATHWAY,FISCHER_DIRECT_P53_TARGETS_META_ANALYSIS,WP_P53_TRANSCRIPTIONAL_GENE_NETWORK,MACAEVA_PBMC_RESPONSE_TO_IR,SMIRNOV_RESPONSE_TO_IR_6HR_UP,PID_P53_DOWNSTREAM_PATHWAY,KANNAN_TP53_TARGETS_UP,TAZ_TARGET_GENES,GSE17721_CTRL_VS_LPS_6H_BMDC_UP	0	0.0126876	0.880412		0.0481168
Nut1h.vs.Nut0h	promoter	ENSG00000117222	RBBP5	1:205091268-205091490	1:205090943-205092143				TAZ_TARGET_GENES	0	-0.0512385	-0.0512385		0.683625
Nut1h.vs.Nut0h	promoter	ENSG00000174791	RIN1	11:66104426-66104648	11:66104111-66105311				FISCHER_DIRECT_P53_TARGETS_META_ANALYSIS	0	2.01025	2.08843		-1.62568
Nut1h.vs.Nut0h	promoter	ENSG00000259060	RNASE11	14:21077673-21077895	14:21077754-21078954					0	2.06788	1.81462
Nut1h.vs.Nut0h	promoter	ENSG00000252887	RNU6-430P	16:89508532-89508754	16:89508726-89509926					0	0.390291	0.323725
Nut1h.vs.Nut0h	promoter	ENSG00000265100	RP11-147L13.2	17:66244689-66244911	17:66243879-66245079					0	0.196821	0.196821		1.47163
Nut1h.vs.Nut0h	promoter	ENSG00000267280	RP11-332H18.4	17:59489540-59489762	17:59488716-59489916				FAN_OVARY_CL14_MATURE_SMOOTH_MUSCLE_CELL	0	0.552826	0.772436
Nut1h.vs.Nut0h	promoter	ENSG00000257449	RP11-603J24.4	12:56435653-56435875	12:56435390-56436590					0	0.535042	0.535042
Nut1h.vs.Nut0h	promoter	ENSG00000263727	RP11-806L2.5	18:658160-658382	18:657059-658259					0	1.37007	1.37007		1.2502
Nut1h.vs.Nut0h	promoter	ENSG00000232936	RP11-80H5.2	10:91404912-91405134	10:91404039-91405239					0	1.98449	1.98449		2.2948
Nut1h.vs.Nut0h	promoter	ENSG00000249962	RP11-80H5.5	10:91404912-91405134	10:91404780-91405980					0	1.98449	1.80639
Nut1h.vs.Nut0h	promoter	ENSG00000262412	RP11-85G18.6	10:27532047-27532269	10:27531059-27532259					0	0.761221	0.761221
Nut1h.vs.Nut0h	promoter	ENSG00000260179	RP5-902P8.12	1:1186315-1186537	1:1186514-1187714					0	0.267778	0.249386		-0.0599265
Nut1h.vs.Nut0h	promoter	ENSG00000241464	RPL39P38	19:18397084-18397306	19:18396105-18397305					0	1.53069	1.53069
Nut1h.vs.Nut0h	promoter	ENSG00000118705	RPN2	20:35807012-35807234	20:35805813-35807013				MILI_PSEUDOPODIA_CHEMOTAXIS_DN,GAUTAM_EYE_CORNEA_MELANOCYTES	0	0.0719338	0.965259		-0.257748
Nut1h.vs.Nut0h	promoter	ENSG00000197728	RPS26	12:56435653-56435875	12:56434637-56435837				TONG_INTERACT_WITH_PTTG1,LEE_RECENT_THYMIC_EMIGRANT,GAUTAM_EYE_CORNEA_MELANOCYTES	0	0.535042	0.535042		-0.848075
Nut1h.vs.Nut0h	promoter	ENSG00000206075	SERPINB5	18:61143891-61144113	18:61142994-61144194				HALLMARK_P53_PATHWAY,FISCHER_DIRECT_P53_TARGETS_META_ANALYSIS,WP_P53_TRANSCRIPTIONAL_GENE_NETWORK,KEGG_P53_SIGNALING_PATHWAY,PID_TAP63_PATHWAY,PID_P53_DOWNSTREAM_PATHWAY,DORN_ADENOVIRUS_INFECTION_32HR_DN,DORN_ADENOVIRUS_INFECTION_48HR_DN,GALLUZZI_PERMEABILIZE_MITOCHONDRIA	0	1.04051	0.983979		0.764307
Nut1h.vs.Nut0h	promoter	ENSG00000106366	SERPINE1	7:100770113-100770335	7:100769370-100770570				FISCHER_DIRECT_P53_TARGETS_META_ANALYSIS,WP_P53_TRANSCRIPTIONAL_GENE_NETWORK,KERLEY_RESPONSE_TO_CISPLATIN_UP,KEGG_P53_SIGNALING_PATHWAY,WP_MIRNA_REGULATION_OF_P53_PATHWAY_IN_PROSTATE_CANCER,PID_P53_DOWNSTREAM_PATHWAY,VERRECCHIA_EARLY_RESPONSE_TO_TGFB1,MILI_PSEUDOPODIA_CHEMOTAXIS_DN,CROONQUIST_STROMAL_STIMULATION_UP,CHARAFE_BREAST_CANCER_LUMINAL_VS_MESENCHYMAL_DN,GSE6674_UNSTIM_VS_CPG_STIM_BCELL_UP	0	1.61365	1.95267		0.951111
Nut1h.vs.Nut0h	promoter	ENSG00000197019	SERTAD1	19:40931979-40932201	19:40931732-40932932				FISCHER_DIRECT_P53_TARGETS_META_ANALYSIS,INGRAM_SHH_TARGETS_DN,BRACHAT_RESPONSE_TO_CAMPTOTHECIN_UP,GSE6674_UNSTIM_VS_CPG_STIM_BCELL_UP,GAUTAM_EYE_CORNEA_MELANOCYTES	0	0.417741	1.89988		-0.00427189
Nut1h.vs.Nut0h	promoter	ENSG00000157933	SKI	1:2159090-2159312	1:2159134-2160334				GROSS_HYPOXIA_VIA_ELK3_UP,ZHANG_PROLIFERATING_VS_QUIESCENT,GSE17721_CTRL_VS_LPS_6H_BMDC_UP	0	1.28384	1.39719		-0.272461
Nut1h.vs.Nut0h	promoter	ENSG00000227258	SMIM2-AS1	13:44716222-44716444	13:44715682-44716882					0	0.287738	0.287738		-1.33234
Nut1h.vs.Nut0h	promoter	ENSG00000209480	SNORD83B	22:39709515-39709737	22:39709716-39710916					0	0.376254	0.24285
Nut1h.vs.Nut0h	promoter	ENSG00000182896	TMEM95	17:7257647-7257869	17:7257442-7258642					0	1.6775	1.59448
Nut1h.vs.Nut0h	promoter	ENSG00000164938	TP53INP1	8:95961691-95961913	8:95961439-95962639				FISCHER_DIRECT_P53_TARGETS_META_ANALYSIS,WP_P53_TRANSCRIPTIONAL_GENE_NETWORK,MACAEVA_PBMC_RESPONSE_TO_IR,WARTERS_RESPONSE_TO_IR_SKIN,WARTERS_IR_RESPONSE_5GY,PID_P53_DOWNSTREAM_PATHWAY,QUINTENS_EMBRYONIC_BRAIN_RESPONSE_TO_IR,REACTOME_TP53_REGULATES_TRANSCRIPTION_OF_GENES_INVOLVED_IN_CYTOCHROME_C_RELEASE,BRACHAT_RESPONSE_TO_CAMPTOTHECIN_UP,MARTORIATI_MDM4_TARGETS_FETAL_LIVER_UP,REACTOME_TP53_REGULA…	0	0.753858	1.47785		1.34274
Nut1h.vs.Nut0h	promoter	ENSG00000076604	TRAF4	17:27070044-27070266	17:27070002-27071202				HALLMARK_P53_PATHWAY,FISCHER_DIRECT_P53_TARGETS_META_ANALYSIS,WP_P53_TRANSCRIPTIONAL_GENE_NETWORK,SMIRNOV_RESPONSE_TO_IR_6HR_UP,PID_TAP63_PATHWAY,DORN_ADENOVIRUS_INFECTION_32HR_DN,DORN_ADENOVIRUS_INFECTION_48HR_DN,GFI1_01,FLETCHER_PBMC_BCG_10W_INFANT_BCG_STIMULATED_VS_UNSTIMULATED_10W_UP	0	0.167378	0.167378		-0.655791
Nut1h.vs.Nut0h	promoter	ENSG00000104228	TRIM35	8:27169636-27169858	8:27168636-27169836				FISCHER_DIRECT_P53_TARGETS_META_ANALYSIS,MILI_PSEUDOPODIA_CHEMOTAXIS_DN	0	0.391676	0.929191		-0.0681243
Nut1h.vs.Nut0h	promoter	ENSG00000164338	UTP15	5:72861134-72861356	5:72860268-72861468					0	0.0902527	0.260791		1.06498
Nut1h.vs.Nut0h	promoter	ENSG00000124571	XPO5	6:43543873-43544095	6:43543612-43544812				GFI1_01	0	1.28953	1.28953		-0.159951
Nut1h.vs.Nut0h	promoter	ENSG00000039319	ZFYVE16	5:79702825-79703047	5:79702832-79704032					0	-0.0298853	-0.0298853		1.23057
Nut1h.vs.Nut0h	promoter	ENSG00000174306	ZHX3	20:39946296-39946518	20:39946112-39947312					0	1.20375	1.03297		-0.203358
Nut1h.vs.Nut0h	promoter	ENSG00000163848	ZNF148	3:125094143-125094365	3:125093998-125095198					0	0.862987	0.715443		0.497211
Nut1h.vs.Nut0h	promoter	ENSG00000238569	snoU13	22:38180902-38181124	22:38180533-38181733					0	-0.312621	-0.312621
Nut10h.vs.Nut0h	enhancer	ENSG00000124608	AARS2	6:44276808-44277030	6:44276514-44277488	6:44279450-44288287	6:44275688-44277380	maintained		4544	1.99053	0.574667	1.76288
Nut10h.vs.Nut0h	enhancer	ENSG00000214184	AC012487.2	2:109061744-109061966	2:109060788-109062423	2:109061063-109066640	2:109144635-109152181	maintained		89197	2.47484	0.340478	2.60148
Nut10h.vs.Nut0h	enhancer	ENSG00000233611	AC079135.1	2:236677844-236678066	2:236677046-236679270	2:237072120-237077830	2:236668675-236679268	gained		397735	2.25161	0.0954322	2.27474
Nut10h.vs.Nut0h	enhancer	ENSG00000237753	AC079922.3	2:113450219-113450441	2:113448129-113451605	2:113402487-113405754	2:113449093-113452250	maintained		46663	1.31886	0.578686	0.948294
Nut10h.vs.Nut0h	enhancer	ENSG00000235257	AC093415.2	3:37987562-37987784	3:37985940-37988771	3:37889807-37904998	3:37983810-37992184	gained		84002	1.56743	0.554926	1.39404
Nut10h.vs.Nut0h	enhancer	ENSG00000227938	AC104695.4	2:27929074-27929296	2:27927573-27930215	2:28666022-28687201	2:27927708-27929975	gained		744266	1.30042	-0.391281	1.20822
Nut10h.vs.Nut0h	enhancer	ENSG00000229782	AC118754.4	17:4419005-4419227	17:4418521-4419398	17:4401458-4411067	17:4413619-4420190	maintained		15747	1.12201	0.874086	1.0293
Nut10h.vs.Nut0h	enhancer	ENSG00000160710	ADAR	1:154905655-154905877	1:154903946-154905901	1:154596617-154601605	1:154893404-154930322	gained	MIR4530,ZFP3_TARGET_GENES,MIR4261	304891	0.731893	0.566487	0.568737
Nut10h.vs.Nut0h	enhancer	ENSG00000160710	ADAR	1:154976250-154976472	1:154976322-154991895	1:154596617-154601605	1:154968506-154982940	gained	MIR4530,ZFP3_TARGET_GENES,MIR4261	375486	0.578652	0.566487	0.146679
Nut10h.vs.Nut0h	enhancer	ENSG00000148926	ADM	11:9823892-9824114	11:9823364-9824545	11:10325114-10330150	11:9823233-9824086	maintained	DELYS_THYROID_CANCER_UP,DANG_REGULATED_BY_MYC_DN,PHONG_TNF_RESPONSE_VIA_P38_PARTIAL,MIR4465,MIR4495,P53_DN.V1_UP	501824	0.715615	0.738828	0.715615
Nut10h.vs.Nut0h	enhancer	ENSG00000148926	ADM	11:9823892-9824114	11:9823364-9824545	11:10325114-10330150	11:9823233-9824086	maintained	DELYS_THYROID_CANCER_UP,DANG_REGULATED_BY_MYC_DN,PHONG_TNF_RESPONSE_VIA_P38_PARTIAL,MIR4465,MIR4495,P53_DN.V1_UP	501824	0.715615	0.738828	0.715615
Nut10h.vs.Nut0h	enhancer	ENSG00000148926	ADM	11:9823892-9824114	11:9823364-9824545	11:10325114-10330150	11:9823233-9824086	maintained	DELYS_THYROID_CANCER_UP,DANG_REGULATED_BY_MYC_DN,PHONG_TNF_RESPONSE_VIA_P38_PARTIAL,MIR4465,MIR4495,P53_DN.V1_UP	501824	0.715615	0.738828	0.715615
Nut10h.vs.Nut0h	enhancer	ENSG00000131016	AKAP12	6:151357791-151358013	6:151352071-151375057	6:151558969-151563172	6:151357589-151358852	maintained	DANG_REGULATED_BY_MYC_DN,HELLER_HDAC_TARGETS_UP,MIR6512_3P,MIR6720_5P,MIR300,MIR381_3P	202832	1.05717	0.581054	0.453752
Nut10h.vs.Nut0h	enhancer	ENSG00000006534	ALDH3B1	11:67965856-67966078	11:67965597-67966064	11:67761593-67778910	11:67962264-67971462	gained	DELYS_THYROID_CANCER_UP,JOHNSTONE_PARVB_TARGETS_3_UP,CP2_02,HAND1_TARGET_GENES,TAZ_TARGET_GENES,GSE11864_CSF1_VS_CSF1_IFNG_PAM3CYS_IN_MAC_UP	190319		0.52567
Nut10h.vs.Nut0h	enhancer	ENSG00000006534	ALDH3B1	11:67965856-67966078	11:67965597-67966064	11:67761593-67778910	11:67962264-67971462	gained	DELYS_THYROID_CANCER_UP,JOHNSTONE_PARVB_TARGETS_3_UP,CP2_02,HAND1_TARGET_GENES,TAZ_TARGET_GENES,GSE11864_CSF1_VS_CSF1_IFNG_PAM3CYS_IN_MAC_UP	190319		0.52567
Nut10h.vs.Nut0h	enhancer	ENSG00000133805	AMPD3	11:9823892-9824114	11:9823364-9824545	11:10325114-10330150	11:9823233-9824086	maintained		505457	0.715615	0.738828	0.715615
Nut10h.vs.Nut0h	enhancer	ENSG00000164236	ANKRD33B	5:10552607-10552829	5:10549672-10553891	5:10560090-10567923	5:10552388-10552972	maintained		11324	1.58326	0.834929	1.3609
Nut10h.vs.Nut0h	enhancer	ENSG00000273492	AP000230.1	21:27353064-27353286	21:27352800-27353648	21:27540932-27543573	21:27352649-27359753	gained		189614	1.4141	0.361047	1.4141
Nut10h.vs.Nut0h	enhancer	ENSG00000163697	APBB2	4:41148259-41148481	4:41144253-41152106	4:41214359-41218995	4:41147685-41149296	maintained	KIM_WT1_TARGETS_12HR_DN,MIR153_3P,MIR6834_3P,MIR4261,MIR6124,MIR147B_5P,MIR519A_2_5P_MIR520B_5P,MIR3120_3P,P53_DN.V1_UP	70761	1.66813	0.496855	1.2442
Nut10h.vs.Nut0h	enhancer	ENSG00000163697	APBB2	4:41148259-41148481	4:41144253-41152106	4:41214359-41218995	4:41147685-41149296	maintained	KIM_WT1_TARGETS_12HR_DN,MIR153_3P,MIR6834_3P,MIR4261,MIR6124,MIR147B_5P,MIR519A_2_5P_MIR520B_5P,MIR3120_3P,P53_DN.V1_UP	70761	1.66813	0.496855	1.2442
Nut10h.vs.Nut0h	enhancer	ENSG00000142192	APP	21:27353064-27353286	21:27352800-27353648	21:27540932-27543573	21:27352649-27359753	gained	DANG_REGULATED_BY_MYC_DN,MIR153_3P,CTATGCA_MIR153,MIR300,MIR381_3P,MIR4495,MIR32_3P	190671	1.4141	0.245349	1.4141
Nut10h.vs.Nut0h	enhancer	ENSG00000163947	ARHGEF3	3:57049220-57049442	3:57048728-57050301	3:57110628-57114231	3:57049015-57049387	maintained	TTGGAGA_MIR5155P_MIR519E,MIR507,CAGCACT_MIR5123P,MIR32_3P,GSE9037_CTRL_VS_LPS_4H_STIM_IRAK4_KO_BMDM_DN	64426	1.54821	0.611736	1.3664
Nut10h.vs.Nut0h	enhancer	ENSG00000163947	ARHGEF3	3:57049220-57049442	3:57048728-57050301	3:57110628-57114231	3:57049388-57051020	maintained	TTGGAGA_MIR5155P_MIR519E,MIR507,CAGCACT_MIR5123P,MIR32_3P,GSE9037_CTRL_VS_LPS_4H_STIM_IRAK4_KO_BMDM_DN	64426	1.54821	0.611736	1.3664
Nut10h.vs.Nut0h	enhancer	ENSG00000153317	ASAP1	8:131207545-131207767	8:131205910-131208815	8:131454761-131464433	8:131207270-131211444	gained	MIR708_3P,ZNF708_TARGET_GENES,ACATATC_MIR190	248650	1.52069	-0.00585796	1.03993
Nut10h.vs.Nut0h	enhancer	ENSG00000116539	ASH1L	1:155516293-155516515	1:155515765-155517094	1:155313410-155317418	1:155511526-155540995	maintained	ETF_Q6,MIR6885_3P,MIR142_3P,ZFP3_TARGET_GENES,MIR6124,MIR507,MIR4782_3P,HAND1_TARGET_GENES,MIR519A_2_5P_MIR520B_5P,MIR508_3P	16594	1.63947	0.36477	1.43365
Nut10h.vs.Nut0h	enhancer	ENSG00000169696	ASPSCR1	17:79914160-79914382	17:79913746-79914779	17:79933795-79937819	17:79912535-79930052	maintained	chr17q25	20012	1.08372	0.178479	1.08372
Nut10h.vs.Nut0h	enhancer	ENSG00000168010	ATG16L2	11:72953872-72954094	11:72953348-72954089	11:72524067-72526418	11:72951684-72954638	maintained	PGM3_TARGET_GENES	429030	0.0304441	0.385213	0.0449093
Nut10h.vs.Nut0h	enhancer	ENSG00000105726	ATP13A1	19:19887370-19887592	19:19886221-19888738	19:19773634-19777922	19:19885162-19889182	maintained	GSE11864_CSF1_VS_CSF1_IFNG_PAM3CYS_IN_MAC_UP	112579	1.09304	0.560891	1.03997
Nut10h.vs.Nut0h	enhancer	ENSG00000119986	AVPI1	10:99461505-99461727	10:99461470-99461983	10:99445888-99447122	10:99448399-99472916	maintained	TAZ_TARGET_GENES	14136	1.79873	0.734778	1.79873	0.36087
Nut10h.vs.Nut0h	enhancer	ENSG00000050820	BCAR1	16:75339224-75339446	16:75337674-75341461	16:75274888-75302174	16:75324373-75339606	maintained		36984	0.936965	0.198282	0.936965
Nut10h.vs.Nut0h	enhancer	ENSG00000125864	BFSP1	20:17565048-17565270	20:17564794-17565299	20:17542510-17551506	20:17560300-17566673	gained		14894		0.690009
Nut10h.vs.Nut0h	enhancer	ENSG00000064726	BTBD1	15:84049410-84049632	15:84046988-84050193	15:83722766-83736752	15:84048335-84050465	gained	MIR3619_5P,MIR6774_5P,MIR761,MIR214_3P,MIR4291,MIR635,MIR300,MIR381_3P	313015	1.85876	0.511466	1.77464
Nut10h.vs.Nut0h	enhancer	ENSG00000151136	BTBD11	12:107774095-107774317	12:107773211-107774718	12:107708860-107714384	12:107765187-107777682	gained	MIR4291,MIR6885_3P,MIR4668_5P	62416	1.28851	0.443348	1.51752
Nut10h.vs.Nut0h	enhancer	ENSG00000133243	BTBD2	19:2089199-2089421	19:2083141-2091659	19:1998216-2019585	19:2088257-2104979	gained		54030	0.791858	0.299224	0.415182
Nut10h.vs.Nut0h	enhancer	ENSG00000188596	C12orf55	12:96607761-96607983	12:96607588-96610310	12:96882800-96886209	12:96597653-96608371	maintained		275077	1.02328	0.910135	0.803674
Nut10h.vs.Nut0h	enhancer	ENSG00000188596	C12orf55	12:96613598-96613820	12:96611374-96615523	12:96882800-96886209	12:96608933-96615877	maintained		269240	1.30673	0.910135	1.00813
Nut10h.vs.Nut0h	enhancer	ENSG00000159079	C21orf59	21:33758568-33758790	21:33754231-33761241	21:33755386-33767163	21:33981685-33987743	maintained	MIR708_3P,PITX1_TARGET_GENES	226897	1.37772	1.07974	0.829675
Nut10h.vs.Nut0h	enhancer	ENSG00000135932	CAB39	2:231658725-231658947	2:231656747-231660504	2:231577286-231579146	2:231654160-231658932	maintained	TTGGAGA_MIR5155P_MIR519E,MIR6885_3P,MIR203A_3P,MIR4495,MIR32_3P,MIR3120_3P	81676	1.5521	0.540848	1.04914
Nut10h.vs.Nut0h	enhancer	ENSG00000135932	CAB39	2:231658725-231658947	2:231656747-231660504	2:231577286-231579146	2:231658933-231661177	maintained	TTGGAGA_MIR5155P_MIR519E,MIR6885_3P,MIR203A_3P,MIR4495,MIR32_3P,MIR3120_3P	81676	1.5521	0.540848	1.04914
Nut10h.vs.Nut0h	enhancer	ENSG00000148660	CAMK2G	10:75647552-75647774	10:75645925-75651765	10:75630008-75639708	10:75641046-75649027	maintained	MIR4530,CTATGCA_MIR153,ETF_Q6,CP2_02	12920	0.95476	0.652545	0.369835
Nut10h.vs.Nut0h	enhancer	ENSG00000204682	CASC10	10:22025946-22026168	10:22024925-22026778	10:21781245-21789893	10:22025663-22029465	maintained		239466	1.14486	0.757831	1.11042
Nut10h.vs.Nut0h	enhancer	ENSG00000174898	CATSPERD	19:5696847-5697069	19:5695986-5697915	19:5672132-5706867	19:5717274-5748652	gained		23330	1.59984	0.318916	1.40701
Nut10h.vs.Nut0h	enhancer	ENSG00000105971	CAV2	7:115900050-115900272	7:115898236-115900979	7:116135054-116142201	7:115897798-115900070	maintained	MIR4503,LET_7F_2_3P,MIR1185_1_3P_MIR1185_2_3P,MIR6124,MIR32_3P,AIZARANI_LIVER_C7_EPCAM_POS_BILE_DUCT_CELLS_2	26873	1.53213	1.27685	1.39488
Nut10h.vs.Nut0h	enhancer	ENSG00000105971	CAV2	7:115900050-115900272	7:115898236-115900979	7:116135054-116142201	7:115900071-115904032	maintained	MIR4503,LET_7F_2_3P,MIR1185_1_3P_MIR1185_2_3P,MIR6124,MIR32_3P,AIZARANI_LIVER_C7_EPCAM_POS_BILE_DUCT_CELLS_2	26873	1.53213	1.27685	1.39488
Nut10h.vs.Nut0h	enhancer	ENSG00000105971	CAV2	7:115924554-115924776	7:115924204-115925258	7:115924625-115929514	7:116135054-116142201	maintained	MIR4503,LET_7F_2_3P,MIR1185_1_3P_MIR1185_2_3P,MIR6124,MIR32_3P,AIZARANI_LIVER_C7_EPCAM_POS_BILE_DUCT_CELLS_2	2369	1.447	1.27685	1.447
Nut10h.vs.Nut0h	enhancer	ENSG00000105971	CAV2	7:115924554-115924776	7:115924204-115925258	7:116135054-116142201	7:115923794-115924624	maintained	MIR4503,LET_7F_2_3P,MIR1185_1_3P_MIR1185_2_3P,MIR6124,MIR32_3P,AIZARANI_LIVER_C7_EPCAM_POS_BILE_DUCT_CELLS_2	2369	1.447	1.27685	1.447
Nut10h.vs.Nut0h	enhancer	ENSG00000145439	CBR4	4:170478687-170478909	4:170478041-170479403	4:169925905-169932084	4:170478123-170480459	maintained	MIR3619_5P,MIR761,MIR214_3P,GSE11864_CSF1_VS_CSF1_IFNG_PAM3CYS_IN_MAC_UP	546972	1.40513	0.599279	1.06505
Nut10h.vs.Nut0h	enhancer	ENSG00000108091	CCDC6	10:61725255-61725477	10:61724397-61726339	10:61665021-61668254	10:61725221-61728223	maintained	MIR6774_5P,MIR4291,ETF_Q6,MIR142_3P,MIR4465,MIR6512_3P,MIR8057,MIR6720_5P,MIR635,MIR6124,GAGCCAG_MIR149,MIR507,CAGCACT_MIR5123P	58552	1.15286	0.661083	1.58744
Nut10h.vs.Nut0h	enhancer	ENSG00000010278	CD9	12:6381669-6381891	12:6381468-6383810	12:6305102-6318727	12:6375942-6381961	maintained	JOHNSTONE_PARVB_TARGETS_3_UP,HELLER_HDAC_TARGETS_UP,P53_DN.V1_UP	73299	1.33118	0.422384	0.674481
Nut10h.vs.Nut0h	enhancer	ENSG00000010278	CD9	12:6381669-6381891	12:6381468-6383810	12:6305102-6318727	12:6375942-6381961	maintained	JOHNSTONE_PARVB_TARGETS_3_UP,HELLER_HDAC_TARGETS_UP,P53_DN.V1_UP	73299	1.33118	0.422384	0.674481
Nut10h.vs.Nut0h	enhancer	ENSG00000147883	CDKN2B	9:21833573-21833795	9:21826362-21838879	9:22008594-22011170	9:21826325-21836333	maintained	DANG_REGULATED_BY_MYC_DN	176078	0.796229	0.705606	0.352406
Nut10h.vs.Nut0h	enhancer	ENSG00000165410	CFL2	14:35312432-35312654	14:35311959-35313179	14:35183286-35185568	14:35311776-35316622	maintained	MIR153_3P,LET_7F_2_3P,MIR1185_1_3P_MIR1185_2_3P,MIR142_3P,MIR6124,HAND1_TARGET_GENES,MIR508_3P	128114	1.18223	0.525311	1.17392
Nut10h.vs.Nut0h	enhancer	ENSG00000144021	CIAO1	2:96766081-96766303	2:96765844-96766176	2:96930538-96932897	2:96763247-96770788	gained	MIR6124	165278		0.609268
Nut10h.vs.Nut0h	enhancer	ENSG00000125931	CITED1	X:71491804-71492026	X:71491268-71493672	X:71488734-71500075	X:71520175-71528421	maintained	DELYS_THYROID_CANCER_UP,CP2_02	35522	1.14378	-0.0238037	1.05517
Nut10h.vs.Nut0h	enhancer	ENSG00000134852	CLOCK	4:56263934-56264156	4:56263093-56265104	4:56260662-56265138	4:56411438-56416026	maintained	MIR708_3P,MIR6885_3P,MIR142_3P,MIR8057,MIR4261,MIR203A_3P,MIR300,MIR381_3P,MIR147B_5P,MIR507,MIR4782_3P,MIR138_5P,ACATATC_MIR190,MIR3120_3P,MIR508_3P,GSE9037_CTRL_VS_LPS_4H_STIM_IRAK4_KO_BMDM_DN	149660	0.583057	0.757229	0.628448
Nut10h.vs.Nut0h	enhancer	ENSG00000104853	CLPTM1	19:45536227-45536449	19:45535959-45536810	19:45479555-45510608	19:45532271-45542963	gained	HELLER_HDAC_TARGETS_UP,EGR_Q6	78896	1.11967	0.441302	1.06435
Nut10h.vs.Nut0h	enhancer	ENSG00000153815	CMIP	16:81634026-81634248	16:81631980-81636112	16:81475083-81484443	16:81625847-81636764	maintained	MIR153_3P,CTATGCA_MIR153,ZFP3_TARGET_GENES	155762	1.39678	0.678576	0.752274
Nut10h.vs.Nut0h	enhancer	ENSG00000168763	CNNM3	2:97304009-97304231	2:97302625-97304639	2:97296519-97317826	2:97479267-97488636	gained	MIR203A_3P,MIR4668_5P,MIR519A_2_5P_MIR520B_5P	177462	0.228874	0.355268	0.109615
Nut10h.vs.Nut0h	enhancer	ENSG00000196739	COL27A1	9:117039051-117039273	9:117038517-117040306	9:116915368-116921473	9:117037748-117039387	maintained	AP1FJ_Q2,AP1_Q4,EGR_Q6,GSE9037_CTRL_VS_LPS_4H_STIM_IRAK4_KO_BMDM_DN,AIZARANI_LIVER_C7_EPCAM_POS_BILE_DUCT_CELLS_2	121722	1.67434	0.0963171	1.58935
Nut10h.vs.Nut0h	enhancer	ENSG00000225362	CT62	15:71740094-71740316	15:71739189-71741373	15:71406734-71408960	15:71732608-71742594	maintained		331972	1.20766	0.0796783	1.06129
Nut10h.vs.Nut0h	enhancer	ENSG00000261188	CTA-445C9.14	22:26889660-26889882	22:26889168-26890177	22:26902488-26921150	22:26882692-26898499	gained		18332	1.75865	0.700789	1.76646
Nut10h.vs.Nut0h	enhancer	ENSG00000248027	CTD-2383M3.1	11:100677953-100678175	11:100677622-100678800	11:100555342-100563301	11:100674555-100679080	maintained		118978	1.37975	0.608064	1.37026
Nut10h.vs.Nut0h	enhancer	ENSG00000259438	CTD-2650P22.1	15:52369280-52369502	15:52368629-52369804	15:52304095-52312338	15:52363502-52369420	maintained		57699	1.83578	0.493264	1.83578
Nut10h.vs.Nut0h	enhancer	ENSG00000259438	CTD-2650P22.1	15:52369280-52369502	15:52368629-52369804	15:52304095-52312338	15:52369421-52371123	maintained		57699	1.83578	0.493264	1.83578
Nut10h.vs.Nut0h	enhancer	ENSG00000144677	CTDSPL	3:37987562-37987784	3:37985940-37988771	3:37889807-37904998	3:37983810-37992184	gained	AIZARANI_LIVER_C7_EPCAM_POS_BILE_DUCT_CELLS_2	84622	1.56743	0.554926	1.39404
Nut10h.vs.Nut0h	enhancer	ENSG00000143079	CTTNBP2NL	1:113188914-113189136	1:113187480-113189274	1:112933412-112943864	1:113177020-113192276	maintained	MIR4503,LET_7F_2_3P,MIR1185_1_3P_MIR1185_2_3P,MIR4465,MIR203A_3P,MIR544A	250622	1.41116	0.560022	1.21615
Nut10h.vs.Nut0h	enhancer	ENSG00000143079	CTTNBP2NL	1:113230062-113230284	1:113229858-113231182	1:112933412-112943864	1:113210686-113231964	maintained	MIR4503,LET_7F_2_3P,MIR1185_1_3P_MIR1185_2_3P,MIR4465,MIR203A_3P,MIR544A	291770	1.31159	0.560022	1.31159
Nut10h.vs.Nut0h	enhancer	ENSG00000068793	CYFIP1	15:22921352-22921574	15:22920453-22922883	15:22889714-22896358	15:22911252-22922597	maintained		29858	1.68053	0.528601	1.34979
Nut10h.vs.Nut0h	enhancer	ENSG00000187954	CYHR1	8:145673669-145673891	8:145672134-145675236	8:145666909-145674890	8:145678166-145704011	gained	EGR_Q6,GSE11864_CSF1_VS_CSF1_IFNG_PAM3CYS_IN_MAC_UP	17680	1.13737	0.759326	0.588295
Nut10h.vs.Nut0h	enhancer	ENSG00000129562	DAD1	14:23308482-23308704	14:23308270-23308844	14:23057696-23058407	14:23304582-23318454	maintained	MIR1976	250018	0.719372	1.08378	0.719372	0.0746508
Nut10h.vs.Nut0h	enhancer	ENSG00000182108	DEXI	16:11591274-11591496	16:11588040-11592899	16:11035245-11038194	16:11578222-11592606	gained		554668	0.921633	0.392894	0.792988
Nut10h.vs.Nut0h	enhancer	ENSG00000083520	DIS3	13:74003908-74004130	13:74001815-74004938	13:73355605-73360045	13:73996831-74003975	gained	HOXA7_TARGET_GENES,GSE9037_CTRL_VS_LPS_4H_STIM_IRAK4_KO_BMDM_DN	647385	1.38816	0.644053	1.31455
Nut10h.vs.Nut0h	enhancer	ENSG00000107984	DKK1	10:54203290-54203512	10:54194893-54216209	10:54071909-54076116	10:54199517-54207146	maintained	PHONG_TNF_RESPONSE_VIA_P38_PARTIAL,MIR4503,TAZ_TARGET_GENES,P53_DN.V1_UP	129745	1.5527	1.25775	0.892487
Nut10h.vs.Nut0h	enhancer	ENSG00000104129	DNAJC17	15:40958615-40958837	15:40957845-40958993	15:40956131-40991010	15:41058322-41063691	gained		141349	0.913435	0.253303	0.913435
Nut10h.vs.Nut0h	enhancer	ENSG00000107554	DNMBP	10:101803191-101803413	10:101802539-101806734	10:101685703-101693208	10:101794859-101805578	maintained	JOHNSTONE_PARVB_TARGETS_3_UP,HOXA7_TARGET_GENES	33226	1.61567	0.323697	1.08937
Nut10h.vs.Nut0h	enhancer	ENSG00000107554	DNMBP	10:101803191-101803413	10:101802539-101806734	10:101755206-101773702	10:101794859-101805578	gained	JOHNSTONE_PARVB_TARGETS_3_UP,HOXA7_TARGET_GENES	33226	1.61567	0.323697	1.08937
Nut10h.vs.Nut0h	enhancer	ENSG00000134755	DSC2	18:28810592-28810814	18:28809854-28811858	18:28673964-28683628	18:28810368-28811950	maintained	DELYS_THYROID_CANCER_UP,MIR6774_5P,MIR379_3P_MIR411_3P,MIR635,CP2_02,MIR519A_2_5P_MIR520B_5P,MIR548A_3P,MIR548BC,MIR548E_3P,MIR548F_3P,MIR4495,MIR548AZ_3P,P53_DN.V1_UP	127925	0.754853	0.57801	0.64496
Nut10h.vs.Nut0h	enhancer	ENSG00000134755	DSC2	18:28810592-28810814	18:28809854-28811858	18:28673964-28683628	18:28810368-28811950	maintained	DELYS_THYROID_CANCER_UP,MIR6774_5P,MIR379_3P_MIR411_3P,MIR635,CP2_02,MIR519A_2_5P_MIR520B_5P,MIR548A_3P,MIR548BC,MIR548E_3P,MIR548F_3P,MIR4495,MIR548AZ_3P,P53_DN.V1_UP	127925	0.754853	0.57801	0.64496
Nut10h.vs.Nut0h	enhancer	ENSG00000125868	DSTN	20:17565048-17565270	20:17564794-17565299	20:17542510-17551506	20:17560300-17566673	gained	AP1FJ_Q2,AP1_Q4,AIZARANI_LIVER_C7_EPCAM_POS_BILE_DUCT_CELLS_2	15051		0.690009
Nut10h.vs.Nut0h	enhancer	ENSG00000106263	EIF3B	7:2276937-2277159	7:2276577-2277843	7:2271653-2281302	7:2390145-2400062	gained	HOXA7_TARGET_GENES,MIR6885_3P,EGR2_01	116273	1.63309	0.278683	1.61325
Nut10h.vs.Nut0h	enhancer	ENSG00000182580	EPHB3	3:184459033-184459255	3:184458255-184459480	3:184275459-184280993	3:184449572-184460828	maintained	DELYS_THYROID_CANCER_UP,ZFP3_TARGET_GENES,EGR2_01,GAGCCAG_MIR149,GSE11864_CSF1_VS_CSF1_IFNG_PAM3CYS_IN_MAC_UP	179972	1.42302	0.645674	1.32093
Nut10h.vs.Nut0h	enhancer	ENSG00000089048	ESF1	20:13781438-13781660	20:13780088-13782287	20:13759014-13768440	20:13780959-13783691	gained		15617	1.64711	0.636248	1.58828
Nut10h.vs.Nut0h	enhancer	ENSG00000103067	ESRP2	16:68125675-68125897	16:68125315-68126324	16:68262534-68280544	16:68123164-68125854	maintained	PITX1_TARGET_GENES,EGR2_01,ZNF581_TARGET_GENES,HNF3ALPHA_Q6,CAGCACT_MIR5123P	146619	1.68308	0.545509	1.86767
Nut10h.vs.Nut0h	enhancer	ENSG00000219626	FAM228B	2:24307121-24307343	2:24305368-24308274	2:24295863-24302128	2:24303775-24318769	maintained		8236	0.786834	1.04326	0.408148
Nut10h.vs.Nut0h	enhancer	ENSG00000146267	FAXC	6:100284413-100284635	6:100283984-100285087	6:99795794-99798314	6:100282908-100286871	gained	MIR379_3P_MIR411_3P,MIR4668_5P	486186	2.11442	0.106858	2.43641
Nut10h.vs.Nut0h	enhancer	ENSG00000133393	FOPNL	16:16061356-16061578	16:16055739-16064046	16:15980084-15987977	16:16053015-16071403	gained	MIR3120_3P,MIR544A	78585	0.953444	0.440114	0.614166
Nut10h.vs.Nut0h	enhancer	ENSG00000133393	FOPNL	16:16130288-16130510	16:16129011-16131048	16:15980084-15987977	16:16125185-16132993	maintained	MIR3120_3P,MIR544A	147517	1.39485	0.440114	1.18907
Nut10h.vs.Nut0h	enhancer	ENSG00000133393	FOPNL	16:16162763-16162985	16:16161834-16163536	16:15980084-15987977	16:16153738-16187905	gained	MIR3120_3P,MIR544A	179992	1.2554	0.440114	1.12397
Nut10h.vs.Nut0h	enhancer	ENSG00000136877	FPGS	9:130328648-130328870	9:130315017-130332353	9:130554858-130558773	9:130324497-130332895	gained	HOXA7_TARGET_GENES	227717	0.590229	0.223758	0.352364
Nut10h.vs.Nut0h	enhancer	ENSG00000179163	FUCA1	1:24160677-24160899	1:24160668-24161153	1:24190943-24206180	1:24158257-24161405	gained		34396		0.991078
Nut10h.vs.Nut0h	enhancer	ENSG00000119514	GALNT12	9:101556045-101556267	9:101555098-101556057	9:101547875-101559465	9:101568921-101571709	maintained	DELYS_THYROID_CANCER_UP	13425	1.12259	0.218578	1.12259	-0.413459
Nut10h.vs.Nut0h	enhancer	ENSG00000168505	GBX2	2:236677844-236678066	2:236677046-236679270	2:237072120-237077830	2:236668675-236679268	gained	HNF3ALPHA_Q6,EGR_Q6	399457	2.25161	0.259295	2.27474
Nut10h.vs.Nut0h	enhancer	ENSG00000115486	GGCX	2:85638090-85638312	2:85636729-85641876	2:85787962-85789968	2:85616162-85640232	gained	MIR153_3P,ZNF581_TARGET_GENES,MIR138_5P	150869	0.596202	0.585712	0.34538
Nut10h.vs.Nut0h	enhancer	ENSG00000140632	GLYR1	16:4947408-4947630	16:4947218-4948042	16:4896332-4902451	16:4947499-4950234	gained	DANG_REGULATED_BY_MYC_DN,HELLER_HDAC_TARGETS_UP	49776	1.31758	0.538475	1.31758	-0.171225
Nut10h.vs.Nut0h	enhancer	ENSG00000115159	GPD2	2:157748979-157749201	2:157748853-157750854	2:157289370-157295334	2:157741462-157749402	gained	MIR708_3P,MIR3120_3P,GSE9037_CTRL_VS_LPS_4H_STIM_IRAK4_KO_BMDM_DN	457688	1.66517	0.607933	0.934637
Nut10h.vs.Nut0h	enhancer	ENSG00000104687	GSR	8:30561978-30562200	8:30559322-30564058	8:30577291-30588908	8:30550829-30568763	gained	TTGCWCAAY_CEBPB_02	23754	0.532034	0.323992	0.581528
Nut10h.vs.Nut0h	enhancer	ENSG00000197265	GTF2E2	8:30660980-30661202	8:30660363-30663027	8:30514629-30526394	8:30659081-30663183	maintained		144923	1.39474	0.494267	1.18336
Nut10h.vs.Nut0h	enhancer	ENSG00000188342	GTF2F2	13:45710959-45711181	13:45710393-45711842	13:45692578-45696074	13:45708757-45713142	maintained	KIM_WT1_TARGETS_12HR_DN,ZFP3_TARGET_GENES	16820		0.778703	1.06153
Nut10h.vs.Nut0h	enhancer	ENSG00000100226	GTPBP1	22:39112455-39112677	22:39111325-39116267	22:39100343-39105594	22:39109332-39113583	maintained	MIR708_3P,MIR138_5P	11238	1.40412	0.274703	0.814246
Nut10h.vs.Nut0h	enhancer	ENSG00000149948	HMGA2	12:66064691-66064913	12:66063789-66065895	12:66212771-66220714	12:66064751-66065692	maintained	DELYS_THYROID_CANCER_UP,KIM_WT1_TARGETS_12HR_DN,MIR1976,MIR6885_3P,MIR142_3P,MIR4465,MIR8057,MIR4261,MIR203A_3P,MIR147B_5P,MIR519A_2_5P_MIR520B_5P,MIR544A,MIR508_3P	152709	0.747151	0.687272	0.560621
Nut10h.vs.Nut0h	enhancer	ENSG00000149948	HMGA2	12:66064691-66064913	12:66063789-66065895	12:66212771-66220714	12:66064751-66065692	maintained	DELYS_THYROID_CANCER_UP,KIM_WT1_TARGETS_12HR_DN,MIR1976,MIR6885_3P,MIR142_3P,MIR4465,MIR8057,MIR4261,MIR203A_3P,MIR147B_5P,MIR519A_2_5P_MIR520B_5P,MIR544A,MIR508_3P	152709	0.747151	0.687272	0.560621
Nut10h.vs.Nut0h	enhancer	ENSG00000149948	HMGA2	12:66064691-66064913	12:66063789-66065895	12:66212771-66220714	12:66064751-66065692	maintained	DELYS_THYROID_CANCER_UP,KIM_WT1_TARGETS_12HR_DN,MIR1976,MIR6885_3P,MIR142_3P,MIR4465,MIR8057,MIR4261,MIR203A_3P,MIR147B_5P,MIR519A_2_5P_MIR520B_5P,MIR544A,MIR508_3P	152709	0.747151	0.687272	0.560621
Nut10h.vs.Nut0h	enhancer	ENSG00000120093	HOXB3	17:46204840-46205062	17:46203415-46205710	17:46660464-46668809	17:46201386-46210909	gained	chr17q21,HNF3ALPHA_Q6	477723	1.63545	0.464069	1.07925
Nut10h.vs.Nut0h	enhancer	ENSG00000100360	IFT27	22:36966123-36966345	22:36965827-36966772	22:37171394-37172435	22:36961095-36970402	maintained	GSE11864_CSF1_VS_CSF1_IFNG_PAM3CYS_IN_MAC_UP	206466	0.738746	0.0952542	0.836288
Nut10h.vs.Nut0h	enhancer	ENSG00000168811	IL12A	3:159599668-159599890	3:159599380-159600332	3:159704236-159710009	3:159598919-159603079	maintained		106358	1.69891	0.275045	1.597
Nut10h.vs.Nut0h	enhancer	ENSG00000119669	IRF2BPL	14:77385085-77385307	14:77383004-77387345	14:77491237-77502860	14:77368345-77389624	gained	MIR507,EGR_Q6	110238	0.956318	0.438448	0.541019
Nut10h.vs.Nut0h	enhancer	ENSG00000119669	IRF2BPL	14:77404547-77404769	14:77403966-77405145	14:77491237-77502860	14:77403900-77409092	maintained	MIR507,EGR_Q6	90776	0.991537	0.438448	0.857925
Nut10h.vs.Nut0h	enhancer	ENSG00000119669	IRF2BPL	14:77425681-77425903	14:77418513-77432194	14:77491237-77502860	14:77422078-77448185	maintained	MIR507,EGR_Q6	69642	0.534298	0.438448	0.124348
Nut10h.vs.Nut0h	enhancer	ENSG00000167702	KIFC2	8:145673669-145673891	8:145672134-145675236	8:145666909-145674890	8:145678166-145704011	gained	EGR_Q6	17246	1.13737	0.759326	0.588295
Nut10h.vs.Nut0h	enhancer	ENSG00000049130	KITLG	12:89328215-89328437	12:89311289-89332549	12:88974496-88975469	12:89328120-89333537	maintained	KIM_WT1_TARGETS_12HR_DN,MIR4291,MIR203A_3P	353298	1.00948	0.590347	0.607411
Nut10h.vs.Nut0h	enhancer	ENSG00000162755	KLHDC9	1:161044490-161044712	1:161043383-161045032	1:161037045-161052923	1:161067306-161076002	maintained	ZFP3_TARGET_GENES	23150	2.1171	0.40301	1.82769
Nut10h.vs.Nut0h	enhancer	ENSG00000172086	KRCC1	2:88491158-88491380	2:88491164-88491574	2:88354752-88358194	2:88482110-88500277	gained	MIR379_3P_MIR411_3P,EGR_Q6	135621		0.0940008
Nut10h.vs.Nut0h	enhancer	ENSG00000171346	KRT15	17:39113110-39113332	17:39104539-39117311	17:39664327-39688134	17:39110923-39115655	gained	chr17q21,DELYS_THYROID_CANCER_UP,P53_DN.V1_UP	565960	1.54733	0.882952	0.697185
Nut10h.vs.Nut0h	enhancer	ENSG00000171346	KRT15	17:39113110-39113332	17:39104539-39117311	17:39664327-39688134	17:39110923-39115655	gained	chr17q21,DELYS_THYROID_CANCER_UP,P53_DN.V1_UP	565960	1.54733	0.882952	0.697185
Nut10h.vs.Nut0h	enhancer	ENSG00000171345	KRT19	17:39113110-39113332	17:39104539-39117311	17:39664327-39688134	17:39110923-39115655	gained	chr17q21,DELYS_THYROID_CANCER_UP,JOHNSTONE_PARVB_TARGETS_3_UP,AP1_Q4,P53_DN.V1_UP,AIZARANI_LIVER_C7_EPCAM_POS_BILE_DUCT_CELLS_2	571739	1.54733	0.882952	0.697185
Nut10h.vs.Nut0h	enhancer	ENSG00000171345	KRT19	17:39113110-39113332	17:39104539-39117311	17:39664327-39688134	17:39110923-39115655	gained	chr17q21,DELYS_THYROID_CANCER_UP,JOHNSTONE_PARVB_TARGETS_3_UP,AP1_Q4,P53_DN.V1_UP,AIZARANI_LIVER_C7_EPCAM_POS_BILE_DUCT_CELLS_2	571739	1.54733	0.882952	0.697185
Nut10h.vs.Nut0h	enhancer	ENSG00000171345	KRT19	17:39113110-39113332	17:39104539-39117311	17:39664327-39688134	17:39110923-39115655	gained	chr17q21,DELYS_THYROID_CANCER_UP,JOHNSTONE_PARVB_TARGETS_3_UP,AP1_Q4,P53_DN.V1_UP,AIZARANI_LIVER_C7_EPCAM_POS_BILE_DUCT_CELLS_2	571739	1.54733	0.882952	0.697185
Nut10h.vs.Nut0h	enhancer	ENSG00000135862	LAMC1	1:182931843-182932065	1:182931754-182932521	1:182989144-182996819	1:182929932-182935609	maintained	DANG_REGULATED_BY_MYC_DN,PHONG_TNF_RESPONSE_VIA_P38_PARTIAL,MIR153_3P,CTATGCA_MIR153,MIR6885_3P,MIR4261,MIR147B_5P,AP1FJ_Q2,AP1_Q4,GSE9037_CTRL_VS_LPS_4H_STIM_IRAK4_KO_BMDM_DN,AIZARANI_LIVER_C7_EPCAM_POS_BILE_DUCT_CELLS_2	60241	1.25132	0.524771	1.37849
Nut10h.vs.Nut0h	enhancer	ENSG00000128342	LIF	22:30015082-30015304	22:30010970-30022747	22:30640576-30651421	22:30013652-30017173	maintained	DELYS_THYROID_CANCER_UP,JOHNSTONE_PARVB_TARGETS_3_UP,PHONG_TNF_RESPONSE_VIA_P38_PARTIAL,MIR4530,AIZARANI_LIVER_C7_EPCAM_POS_BILE_DUCT_CELLS_2	628047	1.43525	0.894569	0.913416
Nut10h.vs.Nut0h	enhancer	ENSG00000128342	LIF	22:30015082-30015304	22:30010970-30022747	22:30640576-30651421	22:30013652-30017173	maintained	DELYS_THYROID_CANCER_UP,JOHNSTONE_PARVB_TARGETS_3_UP,PHONG_TNF_RESPONSE_VIA_P38_PARTIAL,MIR4530,AIZARANI_LIVER_C7_EPCAM_POS_BILE_DUCT_CELLS_2	628047	1.43525	0.894569	0.913416
Nut10h.vs.Nut0h	enhancer	ENSG00000128342	LIF	22:30019116-30019338	22:30010970-30022747	22:30640576-30651421	22:30017601-30029686	gained	DELYS_THYROID_CANCER_UP,JOHNSTONE_PARVB_TARGETS_3_UP,PHONG_TNF_RESPONSE_VIA_P38_PARTIAL,MIR4530,AIZARANI_LIVER_C7_EPCAM_POS_BILE_DUCT_CELLS_2	624013	1.43525	0.894569	0.913416
Nut10h.vs.Nut0h	enhancer	ENSG00000128342	LIF	22:30019116-30019338	22:30010970-30022747	22:30640576-30651421	22:30017601-30029686	gained	DELYS_THYROID_CANCER_UP,JOHNSTONE_PARVB_TARGETS_3_UP,PHONG_TNF_RESPONSE_VIA_P38_PARTIAL,MIR4530,AIZARANI_LIVER_C7_EPCAM_POS_BILE_DUCT_CELLS_2	624013	1.43525	0.894569	0.913416
Nut10h.vs.Nut0h	enhancer	ENSG00000106683	LIMK1	7:73590956-73591178	7:73589569-73598804	7:73490086-73499864	7:73589845-73591981	maintained	AP1_Q4	94204	0.815493	0.388418	0.498891
Nut10h.vs.Nut0h	enhancer	ENSG00000169756	LIMS1	2:109061744-109061966	2:109060788-109062423	2:109061063-109066640	2:109144635-109152181	maintained	DANG_REGULATED_BY_MYC_DN,MIR153_3P,MIR4503,MIR4465,MIR507,HAND1_TARGET_GENES	88602	2.47484	0.40947	2.60148
Nut10h.vs.Nut0h	enhancer	ENSG00000196365	LONP1	19:5696847-5697069	19:5695986-5697915	19:5672132-5706867	19:5717274-5748652	gained		24025	1.59984	0.318916	1.40701
Nut10h.vs.Nut0h	enhancer	ENSG00000138834	MAPK8IP3	16:1751542-1751764	16:1750974-1752821	16:1753559-1761583	16:1750173-1751555	maintained	ZFP3_TARGET_GENES	4131	1.6034	0.521874	1.17709
Nut10h.vs.Nut0h	enhancer	ENSG00000011258	MBTD1	17:49321959-49322181	17:49321729-49322600	17:49333641-49345729	17:49313241-49322720	gained	chr17q21,HELLER_HDAC_TARGETS_UP,MIR153_3P,MIR4291,MIR6834_3P,MIR6124	15854	1.31996	0.558932	1.31996	0.363003
Nut10h.vs.Nut0h	enhancer	ENSG00000171444	MCC	5:112503757-112503979	5:112501924-112504078	5:112823183-112827026	5:112502658-112505854	gained	DANG_REGULATED_BY_MYC_DN,MIR4503,MIR4261,MIR147B_5P,MIR548A_3P,MIR548BC,MIR548E_3P,HNF3ALPHA_Q6,MIR548F_3P,MIR548AZ_3P	321059	1.09944	1.87175	1.57287
Nut10h.vs.Nut0h	enhancer	ENSG00000111554	MDM1	12:69181406-69181628	12:69180454-69182020	12:68723761-68734650	12:69180877-69189302	gained	LET_7F_2_3P,MIR1185_1_3P_MIR1185_2_3P,MIR6885_3P	454956	1.56132	0.481999	1.57186
Nut10h.vs.Nut0h	enhancer	ENSG00000105429	MEGF8	19:42856425-42856647	19:42856323-42856983	19:42825333-42835027	19:42851431-42865089	gained	GSE11864_CSF1_VS_CSF1_IFNG_PAM3CYS_IN_MAC_UP	27175	1.82316	0.27802	1.82316
Nut10h.vs.Nut0h	enhancer	ENSG00000010165	METTL13	1:172392570-172392792	1:172392185-172392625	1:171750038-171751187	1:172387710-172398056	maintained	KIM_WT1_TARGETS_12HR_DN,MIR6512_3P,MIR6720_5P	642293		0.593573
Nut10h.vs.Nut0h	enhancer	ENSG00000221763	MIR1289-1	20:33896028-33896250	20:33890450-33909758	20:34040715-34042483	20:33895257-33906000	gained		146180	1.10371	0.407409	0.838441
Nut10h.vs.Nut0h	enhancer	ENSG00000221604	MIR1293	12:50640666-50640888	12:50639883-50642207	12:50618194-50630246	12:50637053-50655179	maintained		12382	1.43348	1.15424	1.14205
Nut10h.vs.Nut0h	enhancer	ENSG00000222071	MIR1915	10:22025946-22026168	10:22024925-22026778	10:21781245-21789893	10:22025663-22029465	maintained		240087	1.14486	0.757831	1.11042
Nut10h.vs.Nut0h	enhancer	ENSG00000168404	MLKL	16:74901643-74901865	16:74901592-74902704	16:74733464-74735009	16:74901316-74905880	maintained		166496	1.3061	0.409252	0.964426
Nut10h.vs.Nut0h	enhancer	ENSG00000155229	MMS19	10:99309818-99310040	10:99309178-99310451	10:99255245-99265644	10:99307835-99311304	maintained	MIR3619_5P,MIR761,MIR214_3P,MIR4291,MIR4782_3P	50978	1.56521	0.795235	1.19967
Nut10h.vs.Nut0h	enhancer	ENSG00000243147	MRPL33	2:28631972-28632194	2:28631009-28633288	2:27992728-27995199	2:28629653-28632400	gained		637899	1.21471	0.717983	1.17168
Nut10h.vs.Nut0h	enhancer	ENSG00000096080	MRPS18A	6:44030199-44030421	6:44030011-44031074	6:43654731-43655823	6:44027857-44031356	maintained		374382	0.78475	0.497537	0.55533
Nut10h.vs.Nut0h	enhancer	ENSG00000177112	MRVI1-AS1	11:10681190-10681412	11:10671820-10692203	11:10559238-10563945	11:10675326-10684734	gained	HAND1_TARGET_GENES	118882	0.800661	0.811393	0.234724
Nut10h.vs.Nut0h	enhancer	ENSG00000099810	MTAP	9:21565316-21565538	9:21559900-21595141	9:21801459-21803557	9:21563778-21566644	maintained	KIM_WT1_TARGETS_12HR_DN,P53_DN.V1_UP	236715	0.545589	0.503437	0.52687
Nut10h.vs.Nut0h	enhancer	ENSG00000099810	MTAP	9:21565316-21565538	9:21559900-21595141	9:21801459-21803557	9:21563778-21566644	maintained	KIM_WT1_TARGETS_12HR_DN,P53_DN.V1_UP	236715	0.545589	0.503437	0.52687
Nut10h.vs.Nut0h	enhancer	ENSG00000065911	MTHFD2	2:74004330-74004552	2:74003669-74005024	2:74424144-74427500	2:74001946-74004627	maintained	MIR6124,GSE9037_CTRL_VS_LPS_4H_STIM_IRAK4_KO_BMDM_DN	420848	1.24064	0.299745	1.03232
Nut10h.vs.Nut0h	enhancer	ENSG00000162601	MYSM1	1:60195939-60196161	1:60195785-60197545	1:59164479-59168269	1:60187752-60196103	maintained	MIR4261	1029886	0.704624	0.478357	0.238724
Nut10h.vs.Nut0h	enhancer	ENSG00000162601	MYSM1	1:60195939-60196161	1:60195785-60197545	1:59164479-59168269	1:60196104-60197074	maintained	MIR4261	1029886	0.704624	0.478357	0.238724
Nut10h.vs.Nut0h	enhancer	ENSG00000109065	NAT9	17:72754716-72754938	17:72753182-72758256	17:72738651-72762155	17:72769612-72775423	maintained	chr17q25,MIR6512_3P,MIR6720_5P,TTGCWCAAY_CEBPB_02	18079	0.664403	0.675395	0.599554
Nut10h.vs.Nut0h	enhancer	ENSG00000010292	NCAPD2	12:6616873-6617095	12:6614947-6618187	12:6602233-6606235	12:6609864-6625944	maintained	HELLER_HDAC_TARGETS_UP,PITX1_TARGET_GENES	14862	2.02681	0.565059	1.04589
Nut10h.vs.Nut0h	enhancer	ENSG00000101247	NDUFAF5	20:13781438-13781660	20:13780088-13782287	20:13759014-13768440	20:13780959-13783691	gained	TTGGAGA_MIR5155P_MIR519E	16353	1.64711	0.636248	1.58828
Nut10h.vs.Nut0h	enhancer	ENSG00000172113	NME6	3:48443765-48443987	3:48443003-48444397	3:48335867-48348162	3:48440924-48445072	gained	PGM3_TARGET_GENES	100301	1.41144	0.405655	1.51636
Nut10h.vs.Nut0h	enhancer	ENSG00000015676	NUDCD3	7:44583792-44584014	7:44583304-44584276	7:44528998-44530639	7:44578811-44585646	maintained	MIR1976	53024	1.57603	0.33264	1.57603
Nut10h.vs.Nut0h	enhancer	ENSG00000108559	NUP88	17:5335297-5335519	17:5333571-5335943	17:5320579-5329948	17:5331413-5337394	maintained		11528	1.29804	0.325313	0.677348
Nut10h.vs.Nut0h	enhancer	ENSG00000164164	OTUD4	4:146429009-146429231	4:146428485-146429667	4:146099479-146103462	4:146418607-146444479	gained	MIR153_3P,CTATGCA_MIR153,MIR4465,MIR4261,MIR147B_5P,TAZ_TARGET_GENES,ACATATC_MIR190,GSE9037_CTRL_VS_LPS_4H_STIM_IRAK4_KO_BMDM_DN	327407	1.86916	0.446707	1.61586
Nut10h.vs.Nut0h	enhancer	ENSG00000164830	OXR1	8:107620826-107621048	8:107620229-107621586	8:107281965-107284433	8:107617396-107624708	gained	MIR1976,MIR153_3P,MIR3619_5P,MIR761,MIR214_3P,MIR4291,MIR379_3P_MIR411_3P,MIR300,MIR381_3P,MIR4495,MIR32_3P,GSE11864_CSF1_VS_CSF1_IFNG_PAM3CYS_IN_MAC_UP	338864	2.08716	-0.190078	2.08716
Nut10h.vs.Nut0h	enhancer	ENSG00000121274	PAPD5	16:50200870-50201092	16:50199917-50202059	16:50175457-50189165	16:50194697-50201355	maintained	MIR708_3P,ZFP3_TARGET_GENES,MIR379_3P_MIR411_3P,MIR507,MIR4668_5P,MIR138_5P,MIR548A_3P,MIR548BC,MIR548E_3P,MIR548F_3P,MIR4495,MIR548AZ_3P	14552	1.91485	0.435064	1.72296
Nut10h.vs.Nut0h	enhancer	ENSG00000114054	PCCB	3:135861065-135861287	3:135860206-135862785	3:135959173-135969665	3:135860979-135861997	maintained	PITX1_TARGET_GENES	107572	2.62542	0.580123	1.73818
Nut10h.vs.Nut0h	enhancer	ENSG00000164951	PDP1	8:94747372-94747594	8:94745753-94749643	8:94745078-94748728	8:94868777-94871063	maintained	JOHNSTONE_PARVB_TARGETS_3_UP	122152	1.14799	0.659877	0.676575
Nut10h.vs.Nut0h	enhancer	ENSG00000186862	PDZD7	10:102769404-102769626	10:102766230-102774128	10:102790674-102794582	10:102762773-102789176	gained	EGR2_01,PGM3_TARGET_GENES,TAZ_TARGET_GENES	21775	0.389502	0.818177	0.200982
Nut10h.vs.Nut0h	enhancer	ENSG00000083535	PIBF1	13:74003908-74004130	13:74001815-74004938	13:73355605-73360045	13:73996831-74003975	gained		648222	1.38816	0.644053	1.31455
Nut10h.vs.Nut0h	enhancer	ENSG00000057757	PITHD1	1:24192055-24192277	1:24191355-24192880	1:24102972-24113979	1:24190943-24206180	gained	ETF_Q6,GSE11864_CSF1_VS_CSF1_IFNG_PAM3CYS_IN_MAC_UP	87671	1.27483	0.585745	1.2898
Nut10h.vs.Nut0h	enhancer	ENSG00000145632	PLK2	5:56790601-56790823	5:56789702-56791882	5:57752380-57757252	5:56790591-56790917	maintained	KIM_WT1_TARGETS_12HR_DN,HELLER_HDAC_TARGETS_UP,PHONG_TNF_RESPONSE_VIA_P38_PARTIAL,MIR6512_3P,MIR6720_5P,MIR6124,MIR544A,GSE9037_CTRL_VS_LPS_4H_STIM_IRAK4_KO_BMDM_DN	965775	1.95058	1.52023	2.17393
Nut10h.vs.Nut0h	enhancer	ENSG00000170836	PPM1D	17:58159699-58159921	17:58159156-58160985	17:58150676-58163742	17:58670963-58680134	gained	MIR153_3P,CTATGCA_MIR153,PITX1_TARGET_GENES,MIR300,MIR381_3P,MIR548A_3P,MIR548BC,MIR548E_3P,MIR548F_3P,MIR548AZ_3P,MIR32_3P,EGR_Q6	517334	0.376989	-0.332234	0.495557
Nut10h.vs.Nut0h	enhancer	ENSG00000213639	PPP1CB	2:28837028-28837250	2:28836616-28837527	2:28973341-28978474	2:28832511-28838878	maintained	KIM_WT1_TARGETS_12HR_DN,MIR4668_5P,HNF3ALPHA_Q6,GSE9037_CTRL_VS_LPS_4H_STIM_IRAK4_KO_BMDM_DN	136967	1.39047	0.520097	1.39047	0.00673943
Nut10h.vs.Nut0h	enhancer	ENSG00000236671	PRKG1-AS1	10:54203290-54203512	10:54194893-54216209	10:54071909-54076116	10:54199517-54207146	maintained	TAZ_TARGET_GENES	129113	1.5527	1.25775	0.892487
Nut10h.vs.Nut0h	enhancer	ENSG00000204540	PSORS1C1	6:30857970-30858192	6:30849557-30859052	6:31081808-31082599	6:30854701-30863498	gained		224046	1.54	0.517137	0.881421
Nut10h.vs.Nut0h	enhancer	ENSG00000060656	PTPRU	1:30182741-30182963	1:30180620-30183823	1:29558588-29567345	1:30182821-30186422	gained	DELYS_THYROID_CANCER_UP	620224	1.13278	1.00997	1.50967
Nut10h.vs.Nut0h	enhancer	ENSG00000179950	PUF60	8:144918613-144918835	8:144917971-144919655	8:144906133-144914105	8:144918502-144920478	maintained		6295	1.26633	0.425301	0.766362
Nut10h.vs.Nut0h	enhancer	ENSG00000101417	PXMP4	20:32661573-32661795	20:32661181-32662776	20:32307488-32308232	20:32659891-32662067	gained		353159	1.22457	0.546393	0.876736
Nut10h.vs.Nut0h	enhancer	ENSG00000132329	RAMP1	2:239051228-239051450	2:239050080-239052922	2:238766345-238769802	2:239051196-239054085	maintained	DELYS_THYROID_CANCER_UP,P53_DN.V1_UP	284203	0.853149	0.461258	0.55195
Nut10h.vs.Nut0h	enhancer	ENSG00000132329	RAMP1	2:239051228-239051450	2:239050080-239052922	2:238766345-238769802	2:239051196-239054085	maintained	DELYS_THYROID_CANCER_UP,P53_DN.V1_UP	284203	0.853149	0.461258	0.55195
Nut10h.vs.Nut0h	enhancer	ENSG00000132329	RAMP1	2:239176060-239176282	2:239175479-239177062	2:238766345-238769802	2:239157880-239179981	gained	DELYS_THYROID_CANCER_UP,P53_DN.V1_UP	409035	1.18311	0.461258	1.13223
Nut10h.vs.Nut0h	enhancer	ENSG00000132329	RAMP1	2:239176060-239176282	2:239175479-239177062	2:238766345-238769802	2:239157880-239179981	gained	DELYS_THYROID_CANCER_UP,P53_DN.V1_UP	409035	1.18311	0.461258	1.13223
Nut10h.vs.Nut0h	enhancer	ENSG00000153179	RASSF3	12:65028562-65028784	12:65027039-65029329	12:64995195-65006738	12:65028342-65031019	gained	MIR142_3P,MIR4465,MIR4261,MIR147B_5P,MIR4782_3P,MIR508_3P	24780		0.727318	1.14137
Nut10h.vs.Nut0h	enhancer	ENSG00000183808	RBM12B	8:95003146-95003368	8:95002715-95004676	8:94751434-94753291	8:94999994-95006709	gained	LET_7F_2_3P,MIR1185_1_3P_MIR1185_2_3P,PITX1_TARGET_GENES,ZNF581_TARGET_GENES,MIR4495	249612	1.15957	0.637863	1.33212
Nut10h.vs.Nut0h	enhancer	ENSG00000239306	RBM14	11:66386810-66387032	11:66384897-66387609	11:66379170-66385266	11:66386728-66388700	maintained	KIM_WT1_TARGETS_12HR_DN,MIR4668_5P	3268	1.03899	0.510226	0.845012
Nut10h.vs.Nut0h	enhancer	ENSG00000173933	RBM4	11:66386810-66387032	11:66384897-66387609	11:66379170-66385266	11:66386728-66388700	maintained		3224	1.03899	0.510226	0.845012
Nut10h.vs.Nut0h	enhancer	ENSG00000117602	RCAN3	1:24745516-24745738	1:24744916-24746336	1:24742861-24745558	1:24828117-24830589	maintained		83360	1.17676	0.320878	1.17676	-0.0286323
Nut10h.vs.Nut0h	enhancer	ENSG00000240877	RN7SL521P	7:148721070-148721292	7:148720165-148725003	7:148711364-148726471	7:148822204-148829956	gained	PITX1_TARGET_GENES,ZNF708_TARGET_GENES	102297	1.04656	0.51307	0.5865
Nut10h.vs.Nut0h	enhancer	ENSG00000200225	RNA5SP382	14:20869313-20869535	14:20868117-20870450	14:20880222-20889907	14:20867019-20879433	gained		13322	1.5052	0.726266	1.23676
Nut10h.vs.Nut0h	enhancer	ENSG00000110315	RNF141	11:10681190-10681412	11:10671820-10692203	11:10559238-10563945	11:10675326-10684734	gained	MIR4530,MIR4465,MIR203A_3P,HAND1_TARGET_GENES,MIR32_3P	118124	0.800661	0.811393	0.234724
Nut10h.vs.Nut0h	enhancer	ENSG00000158286	RNF207	1:6134372-6134594	1:6134064-6134901	1:6258535-6274327	1:6130641-6134664	maintained	MIR6885_3P,CP2_02,MIR548A_3P,MIR548BC,MIR548E_3P,MIR548F_3P,MIR548AZ_3P	130652	1.48761	0.635209	1.48761	0.315819
Nut10h.vs.Nut0h	enhancer	ENSG00000158286	RNF207	1:6474605-6474827	1:6474155-6475358	1:6258535-6274327	1:6473250-6478146	maintained	MIR6885_3P,CP2_02,MIR548A_3P,MIR548BC,MIR548E_3P,MIR548F_3P,MIR548AZ_3P	209581	1.66784	0.635209	1.55877
Nut10h.vs.Nut0h	enhancer	ENSG00000252850	RNU1-117P	12:89328215-89328437	12:89311289-89332549	12:88974496-88975469	12:89328120-89333537	maintained		353310	1.00948	0.590347	0.607411
Nut10h.vs.Nut0h	enhancer	ENSG00000199325	RNU4-39P	11:66386810-66387032	11:66384897-66387609	11:66379170-66385266	11:66386728-66388700	maintained		3960	1.03899	0.510226	0.845012
Nut10h.vs.Nut0h	enhancer	ENSG00000206778	RNU6-213P	16:16105374-16105596	16:16104679-16106218	16:15967544-15973082	16:16094929-16107653	gained		133962	1.0376	0.0823077	0.945079
Nut10h.vs.Nut0h	enhancer	ENSG00000268812	RP1-102K2.8	22:30015082-30015304	22:30010970-30022747	22:30640576-30651421	22:30013652-30017173	maintained		626391	1.43525	0.894569	0.913416
Nut10h.vs.Nut0h	enhancer	ENSG00000268812	RP1-102K2.8	22:30019116-30019338	22:30010970-30022747	22:30640576-30651421	22:30017601-30029686	gained		622357	1.43525	0.894569	0.913416
Nut10h.vs.Nut0h	enhancer	ENSG00000226944	RP1-120G22.11	1:6134372-6134594	1:6134064-6134901	1:6258535-6274327	1:6130641-6134664	maintained		131757	1.48761	0.635209	1.48761
Nut10h.vs.Nut0h	enhancer	ENSG00000226944	RP1-120G22.11	1:6474605-6474827	1:6474155-6475358	1:6258535-6274327	1:6473250-6478146	maintained		208476	1.66784	0.635209	1.55877
Nut10h.vs.Nut0h	enhancer	ENSG00000258088	RP11-114H23.2	12:76054072-76054294	12:76047556-76063367	12:76076940-76092715	12:76052688-76055013	maintained		38813	1.05164	0.895386	0.473375
Nut10h.vs.Nut0h	enhancer	ENSG00000271360	RP11-138I18.1	10:11727789-11728011	10:11725576-11728925	10:11645734-11654324	10:11727838-11729068	maintained		74996	1.06502	0.438831	0.827213
Nut10h.vs.Nut0h	enhancer	ENSG00000264545	RP11-145E5.5	9:21565316-21565538	9:21559900-21595141	9:21801459-21803557	9:21563778-21566644	maintained		236808	0.545589	0.503437	0.52687
Nut10h.vs.Nut0h	enhancer	ENSG00000272202	RP11-157F20.3	3:57049220-57049442	3:57048728-57050301	3:57110628-57114231	3:57049015-57049387	maintained		63240	1.54821	0.611736	1.3664
Nut10h.vs.Nut0h	enhancer	ENSG00000272202	RP11-157F20.3	3:57049220-57049442	3:57048728-57050301	3:57110628-57114231	3:57049388-57051020	maintained		63240	1.54821	0.611736	1.3664
Nut10h.vs.Nut0h	enhancer	ENSG00000226332	RP11-157P1.4	20:60953197-60953419	20:60952553-60954057	20:60871672-60890793	20:60939241-60958236	maintained		71527	1.36953	0.880617	1.54092
Nut10h.vs.Nut0h	enhancer	ENSG00000261393	RP11-21B23.1	16:50299255-50299477	16:50299002-50301571	16:50395469-50403807	16:50298325-50300257	maintained		102725	0.317666	0.313864	0.28885
Nut10h.vs.Nut0h	enhancer	ENSG00000256670	RP11-338E21.1	12:65028562-65028784	12:65027039-65029329	12:64995195-65006738	12:65028342-65031019	gained		25034		0.727318	1.14137
Nut10h.vs.Nut0h	enhancer	ENSG00000254554	RP11-351I24.1	11:9823892-9824114	11:9823364-9824545	11:10325114-10330150	11:9823233-9824086	maintained		501648	0.715615	0.738828	0.715615
Nut10h.vs.Nut0h	enhancer	ENSG00000230536	RP11-379C10.4	9:130730348-130730570	9:130724772-130736270	9:130856661-130856872	9:130724218-130736989	maintained		126677	0.619886	0.988467	0.0463672
Nut10h.vs.Nut0h	enhancer	ENSG00000254615	RP11-395G23.3	8:107620826-107621048	8:107620229-107621586	8:107281965-107284433	8:107617396-107624708	gained		338965	2.08716	-0.190078	2.08716
Nut10h.vs.Nut0h	enhancer	ENSG00000270149	RP11-544M22.13	1:161074412-161074634	1:161071507-161077583	1:161000389-161009261	1:161067306-161076002	maintained		65371	1.02784	0.555761	0.441636
Nut10h.vs.Nut0h	enhancer	ENSG00000233547	RP11-57H14.2	10:114475946-114476168	10:114475591-114477404	10:114706031-114714217	10:114475243-114476923	maintained		235977	1.46165	0.612307	0.935134
Nut10h.vs.Nut0h	enhancer	ENSG00000249678	RP11-619J20.1	4:30952511-30952733	4:30936867-30966717	4:30788537-30795945	4:30950850-30958601	gained		156630	1	0.744299	0.581464
Nut10h.vs.Nut0h	enhancer	ENSG00000247011	RP11-700H6.1	17:48864480-48864702	17:48864145-48864900	17:49013346-49025312	17:48861591-48865374	maintained		157883	1.00172	0.215686	1.00172
Nut10h.vs.Nut0h	enhancer	ENSG00000267811	RP11-727F15.11	11:62367475-62367697	11:62363938-62368324	11:62364829-62376341	11:62538519-62544949	gained		171892	0.44129	0.502792	0.423415
Nut10h.vs.Nut0h	enhancer	ENSG00000261469	RP11-96D1.6	16:68125675-68125897	16:68125315-68126324	16:68262534-68280544	16:68123164-68125854	maintained		146184	1.68308	0.545509	1.86767
Nut10h.vs.Nut0h	enhancer	ENSG00000236810	RP5-886K2.3	1:24192055-24192277	1:24191355-24192880	1:24102972-24113979	1:24190943-24206180	gained		86989	1.27483	0.585745	1.2898
Nut10h.vs.Nut0h	enhancer	ENSG00000129197	RPAIN	17:5335297-5335519	17:5333571-5335943	17:5320579-5329948	17:5331413-5337394	maintained	MIR203A_3P	12847	1.29804	0.567642	0.677348
Nut10h.vs.Nut0h	enhancer	ENSG00000103932	RPAP1	15:42083163-42083385	15:42082309-42084157	15:41834858-41837238	15:42081433-42083774	maintained		246407	1.33493	0.435962	1.40188
Nut10h.vs.Nut0h	enhancer	ENSG00000260031	RPL10P14	16:50200870-50201092	16:50199917-50202059	16:50175457-50189165	16:50194697-50201355	maintained		15093	1.91485	0.435064	1.72296
Nut10h.vs.Nut0h	enhancer	ENSG00000187257	RSBN1L	7:77373395-77373617	7:77373020-77374576	7:77325125-77327287	7:77373105-77374285	maintained	MIR6124,GAGCCAG_MIR149,ZNF581_TARGET_GENES,PGM3_TARGET_GENES,CAGCACT_MIR5123P	48146	1.47629	0.528303	1.51932
Nut10h.vs.Nut0h	enhancer	ENSG00000214293	RSBN1L-AS1	7:77373395-77373617	7:77373020-77374576	7:77325125-77327287	7:77373105-77374285	maintained	ZNF581_TARGET_GENES,PGM3_TARGET_GENES	47524	1.47629	0.528303	1.51932
Nut10h.vs.Nut0h	enhancer	ENSG00000125744	RTN2	19:45903572-45903794	19:45902741-45904010	19:45903271-45910798	19:45981987-45998429	maintained	HELLER_HDAC_TARGETS_UP	97036	1.03894	0.377214	1.03894
Nut10h.vs.Nut0h	enhancer	ENSG00000125744	RTN2	19:45903572-45903794	19:45902741-45904010	19:45903271-45910798	19:45998430-46009501	gained	HELLER_HDAC_TARGETS_UP	97036	1.03894	0.377214	1.03894
Nut10h.vs.Nut0h	enhancer	ENSG00000196754	S100A2	1:153498686-153498908	1:153498108-153499797	1:153495077-153523136	1:153536569-153543043	maintained	DELYS_THYROID_CANCER_UP,JOHNSTONE_PARVB_TARGETS_3_UP,AP1FJ_Q2,AP1_Q4,HAND1_TARGET_GENES,MIR138_5P	41969	1.41151	0.936401	1.56515
Nut10h.vs.Nut0h	enhancer	ENSG00000196754	S100A2	1:153498686-153498908	1:153498108-153499797	1:153495077-153523136	1:153536569-153543043	maintained	DELYS_THYROID_CANCER_UP,JOHNSTONE_PARVB_TARGETS_3_UP,AP1FJ_Q2,AP1_Q4,HAND1_TARGET_GENES,MIR138_5P	41969	1.41151	0.936401	1.56515
Nut10h.vs.Nut0h	enhancer	ENSG00000001617	SEMA3F	3:50195362-50195584	3:50194910-50196101	3:50188990-50207035	3:50209863-50216672	maintained	DELYS_THYROID_CANCER_UP	3395	1.26852	0.451041	1.11386
Nut10h.vs.Nut0h	enhancer	ENSG00000184640	SEPT9	17:75404064-75404286	17:75400173-75408809	17:75420227-75431898	17:75400914-75418792	gained	chr17q25,JOHNSTONE_PARVB_TARGETS_3_UP,MIR6774_5P,LET_7F_2_3P,MIR1185_1_3P_MIR1185_2_3P,MIR300,MIR381_3P,HAND1_TARGET_GENES,TAZ_TARGET_GENES,MIR544A	127924	1.44829	1.19495	0.425007
Nut10h.vs.Nut0h	enhancer	ENSG00000115128	SF3B14	2:24307121-24307343	2:24305368-24308274	2:24295863-24302128	2:24303775-24318769	maintained		7519	0.786834	0.66842	0.408148
Nut10h.vs.Nut0h	enhancer	ENSG00000156384	SFR1	10:105660094-105660316	10:105659886-105660801	10:105879858-105883772	10:105655156-105662521	maintained	JOHNSTONE_PARVB_TARGETS_3_UP,GSE11864_CSF1_VS_CSF1_IFNG_PAM3CYS_IN_MAC_UP	221211	0.886336	0.988532	0.781515
Nut10h.vs.Nut0h	enhancer	ENSG00000107819	SFXN3	10:102769404-102769626	10:102766230-102774128	10:102790674-102794582	10:102762773-102789176	gained	DANG_REGULATED_BY_MYC_DN,JOHNSTONE_PARVB_TARGETS_3_UP,HELLER_HDAC_TARGETS_UP,PGM3_TARGET_GENES	21076	0.389502	0.637693	0.200982
Nut10h.vs.Nut0h	enhancer	ENSG00000107819	SFXN3	10:102769404-102769626	10:102766230-102774128	10:102790674-102794582	10:102762773-102789176	gained	DANG_REGULATED_BY_MYC_DN,JOHNSTONE_PARVB_TARGETS_3_UP,HELLER_HDAC_TARGETS_UP,PGM3_TARGET_GENES	21076	0.389502	0.637693	0.200982
Nut10h.vs.Nut0h	enhancer	ENSG00000182319	SGK223	8:8483359-8483581	8:8482629-8484720	8:8238661-8248628	8:8482037-8484790	maintained		239062	1.85267	0.897057	1.70515
Nut10h.vs.Nut0h	enhancer	ENSG00000169375	SIN3A	15:75959054-75959276	15:75957637-75963306	15:75740983-75749322	15:75938893-75968994	gained	EGR2_01,ZNF708_TARGET_GENES,MIR138_5P,MIR519A_2_5P_MIR520B_5P	210582	1.25665	0.655406	0.81054
Nut10h.vs.Nut0h	enhancer	ENSG00000144136	SLC20A1	2:113450219-113450441	2:113448129-113451605	2:113402487-113405754	2:113449093-113452250	maintained	PHONG_TNF_RESPONSE_VIA_P38_PARTIAL,AP1FJ_Q2	47296	1.31886	0.578686	0.948294
Nut10h.vs.Nut0h	enhancer	ENSG00000013306	SLC25A39	17:42271026-42271248	17:42269268-42271952	17:42259675-42271519	17:42400936-42405862	maintained	chr17q21,JOHNSTONE_PARVB_TARGETS_3_UP,MIR3619_5P,MIR761,MIR214_3P,EGR2_01,ZNF581_TARGET_GENES	131501	1.14418	0.497137	0.904913
Nut10h.vs.Nut0h	enhancer	ENSG00000135632	SMYD5	2:73121225-73121447	2:73121049-73121490	2:73114107-73123895	2:73439998-73447891	gained	MIR3619_5P,MIR761,MIR214_3P,MIR4291,EGR2_01,GAGCCAG_MIR149	319614	0.728316	0.384336	0.728316	-0.276854
Nut10h.vs.Nut0h	enhancer	ENSG00000252526	SNORA70	16:50200870-50201092	16:50199917-50202059	16:50175457-50189165	16:50194697-50201355	maintained		14939	1.91485	0.435064	1.72296
Nut10h.vs.Nut0h	enhancer	ENSG00000106266	SNX8	7:2276937-2277159	7:2276577-2277843	7:2271653-2281302	7:2390145-2400062	gained	MIR1976,MIR3619_5P,HOXA7_TARGET_GENES,TAZ_TARGET_GENES	117305	1.63309	0.278683	1.61325
Nut10h.vs.Nut0h	enhancer	ENSG00000184361	SPATA32	17:43361558-43361780	17:43354795-43362454	17:43333301-43342451	17:43343465-43361651	maintained	chr17q21	21790	1.92022	0.812736	0.717879
Nut10h.vs.Nut0h	enhancer	ENSG00000115661	STK16	2:220151278-220151500	2:220149945-220152018	2:220107051-220113970	2:220133863-220160297	maintained		41612	1.21684	1.02714	1.31331
Nut10h.vs.Nut0h	enhancer	ENSG00000136854	STXBP1	9:130475564-130475786	9:130475045-130475863	9:130370579-130378579	9:130462452-130476588	maintained	LET_7F_2_3P,MIR1185_1_3P_MIR1185_2_3P	101531		0.525516	0.876586
Nut10h.vs.Nut0h	enhancer	ENSG00000164674	SYTL3	6:159120412-159120634	6:159118676-159120602	6:159063732-159071602	6:159114133-159124537	maintained		49877		1.27119	0.447153
Nut10h.vs.Nut0h	enhancer	ENSG00000177565	TBL1XR1	3:177196496-177196718	3:177196424-177197094	3:176913576-176920530	3:177195618-177198770	gained	MIR1976,MIR3619_5P,MIR761,MIR4503,MIR214_3P,MIR4530,MIR6834_3P,MIR4261,MIR147B_5P,MIR4668_5P,HAND1_TARGET_GENES,MIR548A_3P,MIR548BC,MIR548E_3P,MIR548F_3P,MIR548AZ_3P	280946	1.43388	0.506983	1.33363
Nut10h.vs.Nut0h	enhancer	ENSG00000148737	TCF7L2	10:114475946-114476168	10:114475591-114477404	10:114706031-114714217	10:114475243-114476923	maintained	PHONG_TNF_RESPONSE_VIA_P38_PARTIAL,LET_7F_2_3P,MIR1185_1_3P_MIR1185_2_3P,ZFP3_TARGET_GENES,MIR4261,MIR379_3P_MIR411_3P,MIR147B_5P,HAND1_TARGET_GENES,HNF3ALPHA_Q6,MIR4495,MIR3120_3P,GSE9037_CTRL_VS_LPS_4H_STIM_IRAK4_KO_BMDM_DN	233552	1.46165	0.488267	0.935134
Nut10h.vs.Nut0h	enhancer	ENSG00000129566	TEP1	14:20869313-20869535	14:20868117-20870450	14:20880222-20889907	14:20867019-20879433	gained		12564	1.5052	0.726266	1.23676
Nut10h.vs.Nut0h	enhancer	ENSG00000182459	TEX19	17:80342509-80342731	17:80342014-80343969	17:80307309-80319807	17:80324601-80357313	maintained	chr17q25,AP1FJ_Q2,AP1_Q4	25897	1.19498	-0.238535	0.816759
Nut10h.vs.Nut0h	enhancer	ENSG00000163513	TGFBR2	3:30269355-30269577	3:30269241-30270345	3:30646159-30650167	3:30266861-30270623	maintained	DANG_REGULATED_BY_MYC_DN,KIM_WT1_TARGETS_12HR_DN,JOHNSTONE_PARVB_TARGETS_3_UP,TTGGAGA_MIR5155P_MIR519E,CTATGCA_MIR153,ZFP3_TARGET_GENES,CP2_02,AP1FJ_Q2,MIR4782_3P,AP1_Q4,MIR4495,MIR544A	378128		1.16233	1.32801
Nut10h.vs.Nut0h	enhancer	ENSG00000163513	TGFBR2	3:30269355-30269577	3:30269241-30270345	3:30646159-30650167	3:30266861-30270623	maintained	DANG_REGULATED_BY_MYC_DN,KIM_WT1_TARGETS_12HR_DN,JOHNSTONE_PARVB_TARGETS_3_UP,TTGGAGA_MIR5155P_MIR519E,CTATGCA_MIR153,ZFP3_TARGET_GENES,CP2_02,AP1FJ_Q2,MIR4782_3P,AP1_Q4,MIR4495,MIR544A	378128		1.16233	1.32801
Nut10h.vs.Nut0h	enhancer	ENSG00000163513	TGFBR2	3:30269355-30269577	3:30269241-30270345	3:30646159-30650167	3:30266861-30270623	maintained	DANG_REGULATED_BY_MYC_DN,KIM_WT1_TARGETS_12HR_DN,JOHNSTONE_PARVB_TARGETS_3_UP,TTGGAGA_MIR5155P_MIR519E,CTATGCA_MIR153,ZFP3_TARGET_GENES,CP2_02,AP1FJ_Q2,MIR4782_3P,AP1_Q4,MIR4495,MIR544A	378128		1.16233	1.32801
Nut10h.vs.Nut0h	enhancer	ENSG00000109066	TMEM104	17:72754716-72754938	17:72753182-72758256	17:72738651-72762155	17:72769612-72775423	maintained	chr17q25,MIR4503,TTGCWCAAY_CEBPB_02	17395	0.664403	0.675395	0.599554
Nut10h.vs.Nut0h	enhancer	ENSG00000135956	TMEM127	2:96766081-96766303	2:96765844-96766176	2:96930538-96932897	2:96763247-96770788	gained	MIR4668_5P,GSE11864_CSF1_VS_CSF1_IFNG_PAM3CYS_IN_MAC_UP	165940		0.609268
Nut10h.vs.Nut0h	enhancer	ENSG00000150433	TMEM218	11:124816844-124817066	11:124816609-124817386	11:124815808-124824596	11:124981079-124982348	maintained		165104	1.43074	0.674567	1.43074
Nut10h.vs.Nut0h	enhancer	ENSG00000083312	TNPO1	5:71659118-71659340	5:71658428-71660785	5:72110275-72113468	5:71659268-71661567	gained	MIR3619_5P,MIR761,MIR4503,MIR214_3P,MIR4530,TTGGAGA_MIR5155P_MIR519E,MIR4291,MIR6885_3P,MIR4465,MIR8057,MIR379_3P_MIR411_3P,MIR203A_3P,MIR507,MIR4668_5P,MIR548A_3P,MIR548BC,MIR548E_3P,MIR548F_3P,MIR4495,MIR548AZ_3P,MIR32_3P,MIR544A	452510	1.97634	0.599276	1.94946
Nut10h.vs.Nut0h	enhancer	ENSG00000141232	TOB1	17:49026942-49027164	17:49025086-49030290	17:48945251-48950258	17:49026568-49027171	maintained	chr17q21,PHONG_TNF_RESPONSE_VIA_P38_PARTIAL,LET_7F_2_3P,MIR1185_1_3P_MIR1185_2_3P,MIR4465,ZNF581_TARGET_GENES,PGM3_TARGET_GENES,AP1FJ_Q2,HNF3ALPHA_Q6,TTGCWCAAY_CEBPB_02,AIZARANI_LIVER_C7_EPCAM_POS_BILE_DUCT_CELLS_2	81314	1.34856	0.802532	1.10356
Nut10h.vs.Nut0h	enhancer	ENSG00000131747	TOP2A	17:38694271-38694493	17:38692371-38695129	17:38567144-38574423	17:38688681-38695675	maintained	chr17q21,HELLER_HDAC_TARGETS_UP,MIR6774_5P,MIR635,MIR548A_3P,MIR548BC,MIR548E_3P,MIR548F_3P,MIR548AZ_3P	119780	1.48626	-0.0793221	0.965794
Nut10h.vs.Nut0h	enhancer	ENSG00000164938	TP53INP1	8:96237873-96238095	8:96237449-96238896	8:95960139-95964150	8:96236111-96239918	gained	MIR153_3P,LET_7F_2_3P,CTATGCA_MIR153,MIR1185_1_3P_MIR1185_2_3P,MIR4465,MIR6834_3P,MIR548A_3P,MIR548BC,MIR548E_3P,CAGCACT_MIR5123P,ACATATC_MIR190,MIR548F_3P,MIR548AZ_3P,AIZARANI_LIVER_C7_EPCAM_POS_BILE_DUCT_CELLS_2	275945	1.2182	1.89477	1.28339
Nut10h.vs.Nut0h	enhancer	ENSG00000146833	TRIM4	7:99159069-99159291	7:99158846-99162417	7:99515070-99519011	7:99157581-99159286	gained	HOXA7_TARGET_GENES,MIR203A_3P	358443	0.960813	0.444668	0.341415
Nut10h.vs.Nut0h	enhancer	ENSG00000153827	TRIP12	2:230665400-230665622	2:230664971-230666046	2:230784553-230794215	2:230663715-230666296	maintained	DANG_REGULATED_BY_MYC_DN,MIR4668_5P,MIR3120_3P	122844	1.88127	0.584483	1.31148
Nut10h.vs.Nut0h	enhancer	ENSG00000182173	TSEN54	17:73536569-73536791	17:73535716-73538952	17:73513685-73523432	17:73530070-73537357	maintained	chr17q25,TAZ_TARGET_GENES	24939	0.70183	0.364436	0.341771
Nut10h.vs.Nut0h	enhancer	ENSG00000215845	TSTD1	1:161074412-161074634	1:161071507-161077583	1:161000389-161009261	1:161067306-161076002	maintained		65343	1.02784	0.555761	0.441636
Nut10h.vs.Nut0h	enhancer	ENSG00000174521	TTC9B	19:40661093-40661315	19:40661201-40661865	19:40714989-40724674	19:40660470-40663950	maintained		63502		0.600487
Nut10h.vs.Nut0h	enhancer	ENSG00000185262	UBALD2	17:74128359-74128581	17:74127735-74129740	17:74260472-74262781	17:74115491-74128484	maintained	chr17q25,PGM3_TARGET_GENES	132413	1.37478	0.814428	1.45433
Nut10h.vs.Nut0h	enhancer	ENSG00000137073	UBAP2	9:34072495-34072717	9:34071987-34073603	9:33928232-33938469	9:34070768-34073945	maintained	MIR1976,TTGGAGA_MIR5155P_MIR519E,GAGCCAG_MIR149,ZNF581_TARGET_GENES,HAND1_TARGET_GENES	23259	1.60857	-0.600071	1.60857
Nut10h.vs.Nut0h	enhancer	ENSG00000118900	UBN1	16:4947408-4947630	16:4947218-4948042	16:4896332-4902451	16:4947499-4950234	gained	MIR8057,MIR300,MIR381_3P,MIR4495	51253	1.31758	0.535484	1.31758
Nut10h.vs.Nut0h	enhancer	ENSG00000168246	UBTD2	5:171535816-171536038	5:171535409-171536614	5:171707791-171712026	5:171531959-171541084	maintained	PITX1_TARGET_GENES,GAGCCAG_MIR149,MIR32_3P	175548	1.76895	-0.0450597	1.6799
Nut10h.vs.Nut0h	enhancer	ENSG00000090686	USP48	1:22282357-22282579	1:22282073-22284089	1:22108302-22111128	1:22278089-22282511	gained	LET_7F_2_3P,ETF_Q6,MIR1185_1_3P_MIR1185_2_3P,MIR548A_3P,MIR548BC,MIR548E_3P,MIR548F_3P,MIR548AZ_3P	171969	1.38008	0.496129	1.13649
Nut10h.vs.Nut0h	enhancer	ENSG00000090686	USP48	1:22282357-22282579	1:22282073-22284089	1:22108302-22111128	1:22282512-22288910	maintained	LET_7F_2_3P,ETF_Q6,MIR1185_1_3P_MIR1185_2_3P,MIR548A_3P,MIR548BC,MIR548E_3P,MIR548F_3P,MIR548AZ_3P	171969	1.38008	0.496129	1.13649
Nut10h.vs.Nut0h	enhancer	ENSG00000148429	USP6NL	10:11727789-11728011	10:11725576-11728925	10:11645734-11654324	10:11727838-11729068	maintained	MIR4503,MIR142_3P	73747	1.06502	0.438831	0.827213
Nut10h.vs.Nut0h	enhancer	ENSG00000011260	UTP18	17:49321959-49322181	17:49321729-49322600	17:49333641-49345729	17:49313241-49322720	gained	chr17q21	15419	1.31996	0.558932	1.31996	-0.460611
Nut10h.vs.Nut0h	enhancer	ENSG00000118640	VAMP8	2:85638090-85638312	2:85636729-85641876	2:85787962-85789968	2:85616162-85640232	gained	DELYS_THYROID_CANCER_UP,JOHNSTONE_PARVB_TARGETS_3_UP,ZNF581_TARGET_GENES	150084	0.596202	0.585712	0.34538
Nut10h.vs.Nut0h	enhancer	ENSG00000118640	VAMP8	2:85638090-85638312	2:85636729-85641876	2:85787962-85789968	2:85616162-85640232	gained	DELYS_THYROID_CANCER_UP,JOHNSTONE_PARVB_TARGETS_3_UP,ZNF581_TARGET_GENES	150084	0.596202	0.585712	0.34538
Nut10h.vs.Nut0h	enhancer	ENSG00000136451	VEZF1	17:55945468-55945690	17:55944301-55946747	17:56062994-56067461	17:55937307-55947965	maintained	MIR4503,TTGGAGA_MIR5155P_MIR519E,MIR6885_3P,MIR300,MIR381_3P,CP2_02,MIR138_5P,MIR519A_2_5P_MIR520B_5P,CAGCACT_MIR5123P	120441	0.36903	0.440629	0.296484
Nut10h.vs.Nut0h	enhancer	ENSG00000136451	VEZF1	17:55978856-55979078	17:55978253-55982933	17:56062994-56067461	17:55976235-55985140	maintained	MIR4503,TTGGAGA_MIR5155P_MIR519E,MIR6885_3P,MIR300,MIR381_3P,CP2_02,MIR138_5P,MIR519A_2_5P_MIR520B_5P,CAGCACT_MIR5123P	87053	0.892775	0.440629	0.521064
Nut10h.vs.Nut0h	enhancer	ENSG00000104142	VPS18	15:41604088-41604310	15:41603827-41604982	15:41181631-41198090	15:41602377-41606203	gained	JOHNSTONE_PARVB_TARGETS_3_UP,PITX1_TARGET_GENES	417971	1.25947	0.704013	1.21088
Nut10h.vs.Nut0h	enhancer	ENSG00000070540	WIPI1	17:66260038-66260260	17:66259472-66262032	17:66419009-66424890	17:66257972-66260963	maintained	MIR300,MIR381_3P	193905	1.04697	1.01678	0.46925
Nut10h.vs.Nut0h	enhancer	ENSG00000070540	WIPI1	17:66260038-66260260	17:66259472-66262032	17:66446836-66458638	17:66257972-66260963	maintained	MIR300,MIR381_3P	193905	1.04697	1.01678	0.46925
Nut10h.vs.Nut0h	enhancer	ENSG00000211996	Z97352.1	6:129820877-129821099	6:129818252-129824876	6:130066464-130078570	6:129820752-129825179	maintained		247494	1.20059	0.123399	0.434111
Nut10h.vs.Nut0h	enhancer	ENSG00000166860	ZBTB39	12:57425275-57425497	12:57424911-57425905	12:57399089-57400611	12:57419095-57427040	maintained	MIR3619_5P,MIR761,MIR214_3P,MIR4530,MIR4291,MIR300,MIR381_3P,MIR4668_5P,TAZ_TARGET_GENES,MIR3120_3P	24756	1.0674	0.139865	1.0674
Nut10h.vs.Nut0h	enhancer	ENSG00000159733	ZFYVE28	4:2410628-2410850	4:2410565-2410833	4:2265344-2302069	4:2406464-2423058	gained	TAZ_TARGET_GENES,MIR548A_3P,MIR548BC,MIR548E_3P,MIR548F_3P,MIR548AZ_3P,MIR3120_3P	10051		0.9365
Nut10h.vs.Nut0h	enhancer	ENSG00000197024	ZNF398	7:148721070-148721292	7:148720165-148725003	7:148711364-148726471	7:148822204-148829956	gained	MIR4291,PITX1_TARGET_GENES,MIR6124,ZNF708_TARGET_GENES,MIR4782_3P	101927	1.04656	0.51307	0.5865
Nut10h.vs.Nut0h	enhancer	ENSG00000204947	ZNF425	7:148721070-148721292	7:148720165-148725003	7:148711364-148726471	7:148822204-148829956	gained	ZNF708_TARGET_GENES	102657	1.04656	0.51307	0.5865
Nut10h.vs.Nut0h	enhancer	ENSG00000214655	ZSWIM8	10:75635845-75636067	10:75635600-75636522	10:75541235-75546007	10:75630008-75639708	gained	HELLER_HDAC_TARGETS_UP,ETF_Q6,MIR6512_3P,MIR6720_5P,CP2_02	91016	0.739849	0.664186	0.70289
Nut10h.vs.Nut0h	enhancer	ENSG00000238910	snoU13	22:32019683-32019905	22:32018925-32021543	22:32347254-32351012	22:32012965-32043912	gained		329197	1.45404	0.498917	1.1128
Nut10h.vs.Nut0h	promoter	ENSG00000265073	AC010761.6	17:27070044-27070266	17:27069920-27071120					0	0.613474	0.613474
Nut10h.vs.Nut0h	promoter	ENSG00000216002	AC092576.1	2:236233860-236234082	2:236234002-236235202					0	2.00963	2.00963
Nut10h.vs.Nut0h	promoter	ENSG00000107897	ACBD5	10:27532047-27532269	10:27530859-27532059				LEE_RECENT_THYMIC_EMIGRANT	0	0.839518	0.839518		0.0936062
Nut10h.vs.Nut0h	promoter	ENSG00000134575	ACP2	11:47270338-47270560	11:47270257-47271457				WU_HBX_TARGETS_1_UP,WU_HBX_TARGETS_2_DN	0	0.497444	0.497444		-0.295742
Nut10h.vs.Nut0h	promoter	ENSG00000107796	ACTA2	10:90750960-90751182	10:90750947-90752147				FISCHER_DIRECT_P53_TARGETS_META_ANALYSIS,MACAEVA_PBMC_RESPONSE_TO_IR,SMIRNOV_RESPONSE_TO_IR_6HR_UP,KERLEY_RESPONSE_TO_CISPLATIN_UP,KANNAN_TP53_TARGETS_UP,CROONQUIST_STROMAL_STIMULATION_UP,MCBRYAN_PUBERTAL_TGFB1_TARGETS_UP,REACTOME_NOTCH4_INTRACELLULAR_DOMAIN_REGULATES_TRANSCRIPTION,ONDER_CDH1_SIGNALING_VIA_CTNNB1	0	1.18146	1.12299		3.20413
Nut10h.vs.Nut0h	promoter	ENSG00000169252	ADRB2	5:148205668-148205890	5:148205156-148206356				ONDER_CDH1_SIGNALING_VIA_CTNNB1	0	1.19194	1.05502
Nut10h.vs.Nut0h	promoter	ENSG00000129474	AJUBA	14:23451880-23452102	14:23451651-23452851				INGRAM_SHH_TARGETS_DN,ZHANG_BREAST_CANCER_PROGENITORS_UP,TAZ_TARGET_GENES,TSHZ1_TARGET_GENES,ZNF236_TARGET_GENES	0	0.995302	0.725363		0.632168
Nut10h.vs.Nut0h	promoter	ENSG00000186352	ANKRD37	4:186316854-186317076	4:186316175-186317375				MARTORIATI_MDM4_TARGETS_FETAL_LIVER_UP,LEE_RECENT_THYMIC_EMIGRANT,MARTORIATI_MDM4_TARGETS_NEUROEPITHELIUM_UP	0	0.713921	1.06861		-0.135099
Nut10h.vs.Nut0h	promoter	ENSG00000100298	APOBEC3H	22:39493188-39493410	22:39492229-39493429				FISCHER_DIRECT_P53_TARGETS_META_ANALYSIS,MACAEVA_PBMC_RESPONSE_TO_IR	0	1.36003	1.32271		1.54925
Nut10h.vs.Nut0h	promoter	ENSG00000105327	BBC3	19:47735727-47735949	19:47735823-47737023				FISCHER_DIRECT_P53_TARGETS_META_ANALYSIS,MACAEVA_PBMC_RESPONSE_TO_IR,WP_P53_TRANSCRIPTIONAL_GENE_NETWORK,SMIRNOV_RESPONSE_TO_IR_6HR_UP,WARTERS_RESPONSE_TO_IR_SKIN,WARTERS_IR_RESPONSE_5GY,KEGG_P53_SIGNALING_PATHWAY,PID_TAP63_PATHWAY,WP_MIRNA_REGULATION_OF_P53_PATHWAY_IN_PROSTATE_CANCER,PID_P53_DOWNSTREAM_PATHWAY,QUINTENS_EMBRYONIC_BRAIN_RESPONSE_TO_IR,INGA_TP53_TARGETS,SMIRNOV_RESPONSE_TO_IR_2HR_U…	0	1.71437	1.71437		2.0063
Nut10h.vs.Nut0h	promoter	ENSG00000176912	C18orf56	18:658160-658382	18:658140-659340				FISCHER_DIRECT_P53_TARGETS_META_ANALYSIS,WARTERS_RESPONSE_TO_IR_SKIN,WARTERS_IR_RESPONSE_5GY,TONG_INTERACT_WITH_PTTG1	0	0.223889	0.0545137		1.10746
Nut10h.vs.Nut0h	promoter	ENSG00000170835	CEL	9:135936614-135936836	9:135936365-135937565				FISCHER_DIRECT_P53_TARGETS_META_ANALYSIS	0	1.59025	1.44056		1.21352
Nut10h.vs.Nut0h	promoter	ENSG00000253653	CTC-248O19.1	5:156693238-156693460	5:156693435-156694635					0	1.29056	1.40386
Nut10h.vs.Nut0h	promoter	ENSG00000271926	CTD-2376I4.1	5:72251031-72251253	5:72249901-72251101					0	0.779659	0.948947
Nut10h.vs.Nut0h	promoter	ENSG00000177030	DEAF1	11:706914-707136	11:706515-707715				TAZ_TARGET_GENES	0	0.625261	0.625261		-0.0952401
Nut10h.vs.Nut0h	promoter	ENSG00000169016	E2F6	2:11606287-11606509	2:11606097-11607297				PID_E2F_PATHWAY	0	0.134859	0.134859		-0.307465
Nut10h.vs.Nut0h	promoter	ENSG00000165891	E2F7	12:77459751-77459973	12:77459160-77460360				FISCHER_DIRECT_P53_TARGETS_META_ANALYSIS,MACAEVA_PBMC_RESPONSE_TO_IR,WARTERS_RESPONSE_TO_IR_SKIN,WARTERS_IR_RESPONSE_5GY,PID_E2F_PATHWAY,ZHANG_BREAST_CANCER_PROGENITORS_UP	0	-0.225655	1.17648		0.309967
Nut10h.vs.Nut0h	promoter	ENSG00000149547	EI24	11:125439285-125439507	11:125438112-125439312				HALLMARK_P53_PATHWAY,FISCHER_DIRECT_P53_TARGETS_META_ANALYSIS,MACAEVA_PBMC_RESPONSE_TO_IR,SMIRNOV_RESPONSE_TO_IR_6HR_UP,KEGG_P53_SIGNALING_PATHWAY,WP_MIRNA_REGULATION_OF_P53_PATHWAY_IN_PROSTATE_CANCER,QUINTENS_EMBRYONIC_BRAIN_RESPONSE_TO_IR,BRACHAT_RESPONSE_TO_CAMPTOTHECIN_UP,MARTORIATI_MDM4_TARGETS_FETAL_LIVER_UP,BRACHAT_RESPONSE_TO_CISPLATIN,MARTORIATI_MDM4_TARGETS_NEUROEPITHELIUM_UP,BRACHAT_RE…	0	0.812054	0.812054		0.676905
Nut10h.vs.Nut0h	promoter	ENSG00000100353	EIF3D	22:36926266-36926488	22:36925283-36926483					0	0.563149	0.563149		-0.0156721
Nut10h.vs.Nut0h	promoter	ENSG00000006744	ELAC2	17:12921603-12921825	17:12921304-12922504				MUELLER_PLURINET	0	0.648833	0.648833		-0.288376
Nut10h.vs.Nut0h	promoter	ENSG00000203950	FAM127B	X:134185876-134186098	X:134186026-134187226					0	0.687776	0.687776		0.337288
Nut10h.vs.Nut0h	promoter	ENSG00000237765	FAM200B	4:15682946-15683168	4:15682285-15683485					0	0.707552	0.707552		-0.0827104
Nut10h.vs.Nut0h	promoter	ENSG00000118564	FBXL5	4:15682946-15683168	4:15683102-15684302					0	0.707552	0.707552		0.29028
Nut10h.vs.Nut0h	promoter	ENSG00000167196	FBXO22	15:76196305-76196527	15:76195200-76196400				FISCHER_DIRECT_P53_TARGETS_META_ANALYSIS,MACAEVA_PBMC_RESPONSE_TO_IR,WARTERS_RESPONSE_TO_IR_SKIN	0	0.451404	0.232664		1.18012
Nut10h.vs.Nut0h	promoter	ENSG00000157107	FCHO2	5:72251031-72251253	5:72250808-72252008				FISCHER_DIRECT_P53_TARGETS_META_ANALYSIS	0	0.779659	0.948947		0.554784
Nut10h.vs.Nut0h	promoter	ENSG00000087338	GMCL1	2:70055807-70056029	2:70055774-70056974					0	1.11057	0.847849		-0.315226
Nut10h.vs.Nut0h	promoter	ENSG00000127955	GNAI1	7:79762785-79763007	7:79762271-79763471				FISCHER_DIRECT_P53_TARGETS_META_ANALYSIS,LEE_RECENT_THYMIC_EMIGRANT	0		1.23225		0.368408
Nut10h.vs.Nut0h	promoter	ENSG00000196787	HIST1H2AG	6:27099671-27099893	6:27099832-27101032					0	0.238708	0.238708		-0.138012
Nut10h.vs.Nut0h	promoter	ENSG00000105323	HNRNPUL1	19:41768026-41768248	19:41767401-41768601					0	0.794191	1.02864		-0.414344
Nut10h.vs.Nut0h	promoter	ENSG00000196196	HRCT1	9:35906009-35906231	9:35905189-35906389					0	0.890093	0.890093
Nut10h.vs.Nut0h	promoter	ENSG00000137331	IER3	6:30712418-30712640	6:30712131-30713331				HALLMARK_P53_PATHWAY,FISCHER_DIRECT_P53_TARGETS_META_ANALYSIS,SMIRNOV_RESPONSE_TO_IR_6HR_UP,KERLEY_RESPONSE_TO_CISPLATIN_UP,INGA_TP53_TARGETS,SMIRNOV_RESPONSE_TO_IR_2HR_UP,MARTORIATI_MDM4_TARGETS_FETAL_LIVER_UP,DORN_ADENOVIRUS_INFECTION_32HR_DN,DORN_ADENOVIRUS_INFECTION_48HR_DN,CROONQUIST_STROMAL_STIMULATION_UP,TONG_INTERACT_WITH_PTTG1,MCBRYAN_PUBERTAL_TGFB1_TARGETS_UP,DAZARD_UV_RESPONSE_CLUSTER_…	0	0.521572	0.521572		0.22016
Nut10h.vs.Nut0h	promoter	ENSG00000113302	IL12B	5:158758327-158758549	5:158757695-158758895					0	-0.447595	-0.447595
Nut10h.vs.Nut0h	promoter	ENSG00000214960	ISPD	7:16461472-16461694	7:16460747-16461947					0	1.05833	1.03116		1.25705
Nut10h.vs.Nut0h	promoter	ENSG00000123384	LRP1	12:57521495-57521717	12:57521276-57522476				FISCHER_DIRECT_P53_TARGETS_META_ANALYSIS,VERRECCHIA_EARLY_RESPONSE_TO_TGFB1	0	1.04965	1.04965		1.69965
Nut10h.vs.Nut0h	promoter	ENSG00000170860	LSM3	3:14219957-14220179	3:14218858-14220058				HOLLEMAN_VINCRISTINE_RESISTANCE_B_ALL_DN,MUELLER_PLURINET	0	0.626643	0.730254		-0.402905
Nut10h.vs.Nut0h	promoter	ENSG00000196782	MAML3	4:141075367-141075589	4:141075138-141076338				LEE_RECENT_THYMIC_EMIGRANT,TAYLOR_METHYLATED_IN_ACUTE_LYMPHOBLASTIC_LEUKEMIA,REACTOME_NOTCH4_INTRACELLULAR_DOMAIN_REGULATES_TRANSCRIPTION,TSHZ1_TARGET_GENES	0	0.261749	0.261749		0.19405
Nut10h.vs.Nut0h	promoter	ENSG00000140545	MFGE8	15:89456913-89457135	15:89456442-89457642				FISCHER_DIRECT_P53_TARGETS_META_ANALYSIS,PID_TAP63_PATHWAY,MCBRYAN_PUBERTAL_TGFB1_TARGETS_UP	0	0.607217	0.607217		0.112422
Nut10h.vs.Nut0h	promoter	ENSG00000141741	MIEN1	17:37886638-37886860	17:37886840-37888040				TAZ_TARGET_GENES	0	0.421716	0.421716		0.205439
Nut10h.vs.Nut0h	promoter	ENSG00000263565	MIR4738	17:73781500-73781722	17:73780488-73781688					0	0.468222	0.468222
Nut10h.vs.Nut0h	promoter	ENSG00000169599	NFU1	2:69665188-69665410	2:69664560-69665760				TAYLOR_METHYLATED_IN_ACUTE_LYMPHOBLASTIC_LEUKEMIA,ZHANG_BREAST_CANCER_PROGENITORS_UP,HOXC13_TARGET_GENES	0	0.540619	0.540619		0.0488955
Nut10h.vs.Nut0h	promoter	ENSG00000239672	NME1	17:49231053-49231275	17:49229897-49231097				BIOCARTA_NDKDYNAMIN_PATHWAY,VERRECCHIA_EARLY_RESPONSE_TO_TGFB1,MURAKAMI_UV_RESPONSE_1HR_UP,VERRECCHIA_RESPONSE_TO_TGFB1_C1,PID_MYC_ACTIV_PATHWAY,MUELLER_PLURINET,WP_PYRIMIDINE_METABOLISM	0	0.583089	0.583089		0.136397
Nut10h.vs.Nut0h	promoter	ENSG00000243678	NME1-NME2	17:49231053-49231275	17:49229920-49231120				BIOCARTA_NDKDYNAMIN_PATHWAY,VERRECCHIA_EARLY_RESPONSE_TO_TGFB1,MURAKAMI_UV_RESPONSE_1HR_UP,HOLLEMAN_VINCRISTINE_RESISTANCE_B_ALL_DN,PID_MYC_ACTIV_PATHWAY,WP_PYRIMIDINE_METABOLISM,TAZ_TARGET_GENES	0	0.583089	0.583089		0.0441972
Nut10h.vs.Nut0h	promoter	ENSG00000011052	NME2	17:49231053-49231275	17:49229951-49231151				BIOCARTA_NDKDYNAMIN_PATHWAY,MARTORIATI_MDM4_TARGETS_FETAL_LIVER_UP,MUELLER_PLURINET,WP_PYRIMIDINE_METABOLISM	0	0.583089	0.583089
Nut10h.vs.Nut0h	promoter	ENSG00000141682	PMAIP1	18:57566907-57567129	18:57566180-57567380				FISCHER_DIRECT_P53_TARGETS_META_ANALYSIS,WP_P53_TRANSCRIPTIONAL_GENE_NETWORK,SMIRNOV_RESPONSE_TO_IR_6HR_UP,KEGG_P53_SIGNALING_PATHWAY,PID_TAP63_PATHWAY,WP_MIRNA_REGULATION_OF_P53_PATHWAY_IN_PROSTATE_CANCER,PID_P53_DOWNSTREAM_PATHWAY,QUINTENS_EMBRYONIC_BRAIN_RESPONSE_TO_IR,INGA_TP53_TARGETS,SMIRNOV_RESPONSE_TO_IR_2HR_UP,KANNAN_TP53_TARGETS_UP,REACTOME_TP53_REGULATES_TRANSCRIPTION_OF_GENES_INVOLVED…	0	0.62069	1.00395		0.58831
Nut10h.vs.Nut0h	promoter	ENSG00000170734	POLH	6:43543873-43544095	6:43542887-43544087				HALLMARK_P53_PATHWAY,FISCHER_DIRECT_P53_TARGETS_META_ANALYSIS,MACAEVA_PBMC_RESPONSE_TO_IR,WP_P53_TRANSCRIPTIONAL_GENE_NETWORK,SMIRNOV_RESPONSE_TO_IR_6HR_UP,WARTERS_RESPONSE_TO_IR_SKIN,WARTERS_IR_RESPONSE_5GY,HOXC13_TARGET_GENES	0	1.09063	1.09063		1.55105
Nut10h.vs.Nut0h	promoter	ENSG00000170836	PPM1D	17:58677524-58677746	17:58676544-58677744				HALLMARK_P53_PATHWAY,chr17q23,FISCHER_DIRECT_P53_TARGETS_META_ANALYSIS,MACAEVA_PBMC_RESPONSE_TO_IR,SMIRNOV_RESPONSE_TO_IR_6HR_UP,WARTERS_RESPONSE_TO_IR_SKIN,WARTERS_IR_RESPONSE_5GY,KEGG_P53_SIGNALING_PATHWAY,QUINTENS_EMBRYONIC_BRAIN_RESPONSE_TO_IR,KERLEY_RESPONSE_TO_CISPLATIN_UP,SMIRNOV_RESPONSE_TO_IR_2HR_UP,INGRAM_SHH_TARGETS_DN,FARMER_BREAST_CANCER_CLUSTER_5,HOXC13_TARGET_GENES	0	0.295859	-0.332234		1.49444
Nut10h.vs.Nut0h	promoter	ENSG00000111725	PRKAB1	12:120105725-120105947	12:120104558-120105758				HALLMARK_P53_PATHWAY,FISCHER_DIRECT_P53_TARGETS_META_ANALYSIS,MACAEVA_PBMC_RESPONSE_TO_IR,WP_P53_TRANSCRIPTIONAL_GENE_NETWORK,SMIRNOV_RESPONSE_TO_IR_6HR_UP,PID_P53_DOWNSTREAM_PATHWAY,KANNAN_TP53_TARGETS_UP,TAZ_TARGET_GENES	0	0.530781	0.5678		1.43444
Nut10h.vs.Nut0h	promoter	ENSG00000117222	RBBP5	1:205091268-205091490	1:205090943-205092143				TAYLOR_METHYLATED_IN_ACUTE_LYMPHOBLASTIC_LEUKEMIA,ZHANG_BREAST_CANCER_PROGENITORS_UP,TAZ_TARGET_GENES	0	0.527552	0.527552		-0.0549477
Nut10h.vs.Nut0h	promoter	ENSG00000174791	RIN1	11:66104426-66104648	11:66104111-66105311				FISCHER_DIRECT_P53_TARGETS_META_ANALYSIS	0	1.2028	1.49949		1.11381
Nut10h.vs.Nut0h	promoter	ENSG00000173464	RNASE11	14:21077673-21077895	14:21077843-21079043					0	0.619023	0.404147
Nut10h.vs.Nut0h	promoter	ENSG00000259060	RNASE11	14:21077673-21077895	14:21077754-21078954					0	0.619023	0.404147
Nut10h.vs.Nut0h	promoter	ENSG00000252887	RNU6-430P	16:89508532-89508754	16:89508726-89509926					0	1.52517	1.46397
Nut10h.vs.Nut0h	promoter	ENSG00000265100	RP11-147L13.2	17:66244689-66244911	17:66243879-66245079					0	0.681391	0.681391
Nut10h.vs.Nut0h	promoter	ENSG00000258457	RP11-298I3.4	14:23451880-23452102	14:23450907-23452107				TAZ_TARGET_GENES,TSHZ1_TARGET_GENES,ZNF236_TARGET_GENES	0	0.995302	0.995302
Nut10h.vs.Nut0h	promoter	ENSG00000259132	RP11-298I3.5	14:23451880-23452102	14:23451267-23452467					0	0.995302	0.995302
Nut10h.vs.Nut0h	promoter	ENSG00000267280	RP11-332H18.4	17:59489540-59489762	17:59488716-59489916				chr17q23	0	0.831053	0.829878
Nut10h.vs.Nut0h	promoter	ENSG00000124915	RP11-467L20.10	11:61526043-61526265	11:61524927-61526127					0		0.29659
Nut10h.vs.Nut0h	promoter	ENSG00000229272	RP11-498J9.2	10:120763264-120763486	10:120763196-120764396					0	1.81951	1.81951
Nut10h.vs.Nut0h	promoter	ENSG00000257449	RP11-603J24.4	12:56435653-56435875	12:56435390-56436590					0	0.389121	0.389121
Nut10h.vs.Nut0h	promoter	ENSG00000263727	RP11-806L2.5	18:658160-658382	18:657059-658259					0	0.223889	0.223889
Nut10h.vs.Nut0h	promoter	ENSG00000262412	RP11-85G18.6	10:27532047-27532269	10:27531059-27532259					0	0.839518	0.839518
Nut10h.vs.Nut0h	promoter	ENSG00000118705	RPN2	20:35807012-35807234	20:35805813-35807013				ZNF236_TARGET_GENES	0	0.471659	0.471659		0.162756
Nut10h.vs.Nut0h	promoter	ENSG00000197728	RPS26	12:56435653-56435875	12:56434637-56435837				LEE_RECENT_THYMIC_EMIGRANT,TONG_INTERACT_WITH_PTTG1,ZNF236_TARGET_GENES	0	0.389121	0.389121		-0.17596
Nut10h.vs.Nut0h	promoter	ENSG00000206075	SERPINB5	18:61143891-61144113	18:61142994-61144194				HALLMARK_P53_PATHWAY,FISCHER_DIRECT_P53_TARGETS_META_ANALYSIS,WP_P53_TRANSCRIPTIONAL_GENE_NETWORK,KEGG_P53_SIGNALING_PATHWAY,PID_TAP63_PATHWAY,PID_P53_DOWNSTREAM_PATHWAY,DORN_ADENOVIRUS_INFECTION_32HR_DN,DORN_ADENOVIRUS_INFECTION_48HR_DN,GALLUZZI_PERMEABILIZE_MITOCHONDRIA,MCBRYAN_PUBERTAL_TGFB1_TARGETS_UP	0	1.39571	1.56763		3.11715
Nut10h.vs.Nut0h	promoter	ENSG00000106366	SERPINE1	7:100770113-100770335	7:100769370-100770570				FISCHER_DIRECT_P53_TARGETS_META_ANALYSIS,WP_P53_TRANSCRIPTIONAL_GENE_NETWORK,KEGG_P53_SIGNALING_PATHWAY,WP_MIRNA_REGULATION_OF_P53_PATHWAY_IN_PROSTATE_CANCER,PID_P53_DOWNSTREAM_PATHWAY,KERLEY_RESPONSE_TO_CISPLATIN_UP,VERRECCHIA_EARLY_RESPONSE_TO_TGFB1,CROONQUIST_STROMAL_STIMULATION_UP,PID_E2F_PATHWAY,VERRECCHIA_RESPONSE_TO_TGFB1_C1,ONDER_CDH1_SIGNALING_VIA_CTNNB1	0	0.439055	0.579096		2.65598
Nut10h.vs.Nut0h	promoter	ENSG00000197019	SERTAD1	19:40931979-40932201	19:40931732-40932932				FISCHER_DIRECT_P53_TARGETS_META_ANALYSIS,BRACHAT_RESPONSE_TO_CAMPTOTHECIN_UP,INGRAM_SHH_TARGETS_DN	0	0.790476	1.70305		0.897056
Nut10h.vs.Nut0h	promoter	ENSG00000108604	SMARCD2	17:61920056-61920278	17:61920225-61921425				chr17q23,FARMER_BREAST_CANCER_CLUSTER_5,TSHZ1_TARGET_GENES	0	0.24546	0.144726		-0.47556
Nut10h.vs.Nut0h	promoter	ENSG00000227258	SMIM2-AS1	13:44716222-44716444	13:44715682-44716882				TSHZ1_TARGET_GENES	0	0.753016	0.753016
Nut10h.vs.Nut0h	promoter	ENSG00000201465	SNORA51	7:137873292-137873514	7:137872675-137873875					0	1.8423	1.8423
Nut10h.vs.Nut0h	promoter	ENSG00000164938	TP53INP1	8:95961691-95961913	8:95961439-95962639				FISCHER_DIRECT_P53_TARGETS_META_ANALYSIS,MACAEVA_PBMC_RESPONSE_TO_IR,WP_P53_TRANSCRIPTIONAL_GENE_NETWORK,WARTERS_RESPONSE_TO_IR_SKIN,WARTERS_IR_RESPONSE_5GY,PID_P53_DOWNSTREAM_PATHWAY,QUINTENS_EMBRYONIC_BRAIN_RESPONSE_TO_IR,REACTOME_TP53_REGULATES_TRANSCRIPTION_OF_GENES_INVOLVED_IN_CYTOCHROME_C_RELEASE,BRACHAT_RESPONSE_TO_CAMPTOTHECIN_UP,MARTORIATI_MDM4_TARGETS_FETAL_LIVER_UP,REACTOME_TP53_REGULA…	0	1.67652	1.89477		3.35035
Nut10h.vs.Nut0h	promoter	ENSG00000076604	TRAF4	17:27070044-27070266	17:27070002-27071202				HALLMARK_P53_PATHWAY,FISCHER_DIRECT_P53_TARGETS_META_ANALYSIS,WP_P53_TRANSCRIPTIONAL_GENE_NETWORK,SMIRNOV_RESPONSE_TO_IR_6HR_UP,PID_TAP63_PATHWAY,DORN_ADENOVIRUS_INFECTION_32HR_DN,DORN_ADENOVIRUS_INFECTION_48HR_DN,ZNF236_TARGET_GENES	0	0.613474	0.613474		1.14174
Nut10h.vs.Nut0h	promoter	ENSG00000164338	UTP15	5:72861134-72861356	5:72860268-72861468				ZHANG_BREAST_CANCER_PROGENITORS_UP	0	0.710749	0.900172		0.171586
Nut10h.vs.Nut0h	promoter	ENSG00000124571	XPO5	6:43543873-43544095	6:43543612-43544812				HOXC13_TARGET_GENES	0	1.09063	1.09063		-0.226007
Nut10h.vs.Nut0h	promoter	ENSG00000039319	ZFYVE16	5:79702825-79703047	5:79702832-79704032					0	0.580119	0.580119		0.66892
Nut10h.vs.Nut0h	promoter	ENSG00000174306	ZHX3	20:39946296-39946518	20:39946112-39947312					0	0.446416	0.481269		0.195498
Nut10h.vs.Nut0h	promoter	ENSG00000163848	ZNF148	3:125094143-125094365	3:125093998-125095198				ZHANG_BREAST_CANCER_PROGENITORS_UP	0	0.454725	0.454725		-0.118949
Nut10h.vs.Nut0h	promoter	ENSG00000171469	ZNF561	19:9732607-9732829	19:9731875-9733075				FISCHER_DIRECT_P53_TARGETS_META_ANALYSIS	0	0.495897	1.44969		1.19037
