# Supplementary material for: p53 rapidly restructures 3D chromatin organization to trigger a transcriptional response
Source: Nat Commun. 2024 Apr 1;15:2821. doi: 10.1038/s41467-024-46666-1 (PMC10984980; doi:10.1038/s41467-024-46666-1)
Supplement: Supplementary file 13 — Supplementary Data 10 [file 41467_2024_46666_MOESM13_ESM.xlsx]

## Sheet: GSEA
Figure	QueriedGeneGroup	Collection	GeneSet	GeneRatio	BgRatio	Pvalue	Padj	Qvalue	Count	EnrichedEnsg
5D	Nut10h.Distal	C3	ACATATC_MIR190	4/204	60/27134	0.00108852	0.0472847	0.0401846	4	ENSG00000164938/ENSG00000153317/ENSG00000134852/ENSG00000164164
5D	Nut10h.Distal	C8	AIZARANI_LIVER_C7_EPCAM_POS_BILE_DUCT_CELLS_2	9/162	216/18943	0.000103324	0.0362666	0.0339337	9	ENSG00000135862/ENSG00000171345/ENSG00000141232/ENSG00000125868/ENSG00000128342/ENSG00000144677/ENSG00000105971/ENSG00000164938/ENSG00000196739
5D	Nut10h.Distal	C3	AP1FJ_Q2	8/204	267/27134	0.000977582	0.0472847	0.0401846	8	ENSG00000135862/ENSG00000141232/ENSG00000144136/ENSG00000125868/ENSG00000163513/ENSG00000196739/ENSG00000196754/ENSG00000182459
5D	Nut10h.Distal	C3	AP1_Q4	8/204	268/27134	0.00100129	0.0472847	0.0401846	8	ENSG00000135862/ENSG00000171345/ENSG00000125868/ENSG00000163513/ENSG00000106683/ENSG00000196739/ENSG00000196754/ENSG00000182459
5D	Nut10h.Distal	C3	CAGCACT_MIR5123P	6/204	153/27134	0.00108379	0.0472847	0.0401846	6	ENSG00000108091/ENSG00000103067/ENSG00000136451/ENSG00000163947/ENSG00000187257/ENSG00000164938
5D	Nut10h.Distal	C3	CP2_02	8/204	251/27134	0.000655511	0.047018	0.039958	8	ENSG00000158286/ENSG00000006534/ENSG00000136451/ENSG00000134755/ENSG00000163513/ENSG00000148660/ENSG00000214655/ENSG00000125931
5D	Nut10h.Distal	C3	CTATGCA_MIR153	8/204	216/27134	0.000241782	0.0386052	0.0328083	8	ENSG00000135862/ENSG00000153815/ENSG00000142192/ENSG00000163513/ENSG00000164938/ENSG00000148660/ENSG00000170836/ENSG00000164164
5D	Nut10h.Distal	C2	DANG_REGULATED_BY_MYC_DN	11/185	249/20997	1.37158e-05	0.0150996	0.014006	11	ENSG00000135862/ENSG00000107819/ENSG00000148926/ENSG00000140632/ENSG00000153827/ENSG00000142192/ENSG00000163513/ENSG00000171444/ENSG00000131016/ENSG00000147883/ENSG00000169756
5D	Nut10h.Distal	C2	DELYS_THYROID_CANCER_UP	15/185	435/20997	7.67701e-06	0.0150996	0.014006	15	ENSG00000060656/ENSG00000148926/ENSG00000006534/ENSG00000149948/ENSG00000171345/ENSG00000171346/ENSG00000134755/ENSG00000118640/ENSG00000132329/ENSG00000128342/ENSG00000182580/ENSG00000196754/ENSG00000001617/ENSG00000119514/ENSG00000125931
5D	Nut10h.Distal	C3	EGR2_01	7/204	194/27134	0.000689631	0.0472847	0.0401846	7	ENSG00000186862/ENSG00000103067/ENSG00000182580/ENSG00000169375/ENSG00000013306/ENSG00000135632/ENSG00000106263
5D	Nut10h.Distal	C3	EGR_Q6	8/204	278/27134	0.00126468	0.0491139	0.0417391	8	ENSG00000119669/ENSG00000172086/ENSG00000168505/ENSG00000196739/ENSG00000170836/ENSG00000104853/ENSG00000167702/ENSG00000187954
5D	Nut10h.Distal	C3	ETF_Q6	6/204	117/27134	0.000262515	0.0386052	0.0328083	6	ENSG00000090686/ENSG00000108091/ENSG00000148660/ENSG00000057757/ENSG00000116539/ENSG00000214655
5D	Nut10h.Distal	C3	GAGCCAG_MIR149	6/204	144/27134	0.00079137	0.0472847	0.0401846	6	ENSG00000108091/ENSG00000182580/ENSG00000168246/ENSG00000187257/ENSG00000137073/ENSG00000135632
5D	Nut10h.Distal	C7	GSE11864_CSF1_VS_CSF1_IFNG_PAM3CYS_IN_MAC_UP	11/185	188/20830	9.94122e-07	0.00336106	0.00318337	11	ENSG00000156384/ENSG00000006534/ENSG00000105726/ENSG00000105429/ENSG00000135956/ENSG00000100360/ENSG00000182580/ENSG00000145439/ENSG00000164830/ENSG00000057757/ENSG00000187954
5D	Nut10h.Distal	C7	GSE9037_CTRL_VS_LPS_4H_STIM_IRAK4_KO_BMDM_DN	11/185	196/20830	1.49713e-06	0.00336106	0.00318337	11	ENSG00000135862/ENSG00000148737/ENSG00000083520/ENSG00000213639/ENSG00000065911/ENSG00000115159/ENSG00000163947/ENSG00000145632/ENSG00000196739/ENSG00000134852/ENSG00000164164
5D	Nut10h.Distal	C3	HAND1_TARGET_GENES	11/204	476/27134	0.00101293	0.0472847	0.0401846	11	ENSG00000148737/ENSG00000110315/ENSG00000177112/ENSG00000006534/ENSG00000184640/ENSG00000177565/ENSG00000137073/ENSG00000196754/ENSG00000116539/ENSG00000165410/ENSG00000169756
5D	Nut10h.Distal	C2	HELLER_HDAC_TARGETS_UP	11/185	306/20997	8.96195e-05	0.0395483	0.0366841	11	ENSG00000107819/ENSG00000010278/ENSG00000140632/ENSG00000131747/ENSG00000011258/ENSG00000145632/ENSG00000131016/ENSG00000214655/ENSG00000010292/ENSG00000104853/ENSG00000125744
5D	Nut10h.Distal	C3	HNF3ALPHA_Q6	7/204	209/27134	0.00106565	0.0472847	0.0401846	7	ENSG00000148737/ENSG00000103067/ENSG00000120093/ENSG00000141232/ENSG00000213639/ENSG00000168505/ENSG00000171444
5D	Nut10h.Distal	C3	HOXA7_TARGET_GENES	6/204	112/27134	0.000207131	0.0386052	0.0328083	6	ENSG00000107554/ENSG00000083520/ENSG00000146833/ENSG00000136877/ENSG00000106263/ENSG00000106266
5D	Nut10h.Distal	C2	JOHNSTONE_PARVB_TARGETS_3_UP	14/185	425/20997	2.58112e-05	0.0150996	0.014006	14	ENSG00000107554/ENSG00000107819/ENSG00000156384/ENSG00000006534/ENSG00000010278/ENSG00000104142/ENSG00000171345/ENSG00000184640/ENSG00000118640/ENSG00000128342/ENSG00000163513/ENSG00000196754/ENSG00000013306/ENSG00000164951
5D	Nut10h.Distal	C2	KIM_WT1_TARGETS_12HR_DN	10/185	216/20997	2.27804e-05	0.0150996	0.014006	10	ENSG00000239306/ENSG00000149948/ENSG00000049130/ENSG00000213639/ENSG00000163513/ENSG00000163697/ENSG00000145632/ENSG00000099810/ENSG00000010165/ENSG00000188342
5D	Nut10h.Distal	C3	LET_7F_2_3P	11/204	398/27134	0.000229126	0.0386052	0.0328083	11	ENSG00000090686/ENSG00000148737/ENSG00000141232/ENSG00000184640/ENSG00000105971/ENSG00000183808/ENSG00000164938/ENSG00000143079/ENSG00000111554/ENSG00000165410/ENSG00000136854
5D	Nut10h.Distal	C3	MIR1185_1_3P_MIR1185_2_3P	11/204	405/27134	0.00026589	0.0386052	0.0328083	11	ENSG00000090686/ENSG00000148737/ENSG00000141232/ENSG00000184640/ENSG00000105971/ENSG00000183808/ENSG00000164938/ENSG00000143079/ENSG00000111554/ENSG00000165410/ENSG00000136854
5D	Nut10h.Distal	C3	MIR138_5P	7/204	208/27134	0.00103643	0.0472847	0.0401846	7	ENSG00000121274/ENSG00000136451/ENSG00000115486/ENSG00000100226/ENSG00000196754/ENSG00000169375/ENSG00000134852
5D	Nut10h.Distal	C3	MIR142_3P	7/204	173/27134	0.000348169	0.042741	0.0363231	7	ENSG00000148429/ENSG00000108091/ENSG00000153179/ENSG00000149948/ENSG00000116539/ENSG00000165410/ENSG00000134852
5D	Nut10h.Distal	C3	MIR147B_5P	9/204	320/27134	0.000748184	0.0472847	0.0401846	9	ENSG00000135862/ENSG00000148737/ENSG00000153179/ENSG00000149948/ENSG00000177565/ENSG00000163697/ENSG00000171444/ENSG00000134852/ENSG00000164164
5D	Nut10h.Distal	C3	MIR153_3P	12/204	325/27134	7.15026e-06	0.00846233	0.00719166	12	ENSG00000135862/ENSG00000153815/ENSG00000011258/ENSG00000115486/ENSG00000142192/ENSG00000163697/ENSG00000164938/ENSG00000164830/ENSG00000165410/ENSG00000170836/ENSG00000169756/ENSG00000164164
5D	Nut10h.Distal	C3	MIR1976	7/204	84/27134	3.39947e-06	0.00804655	0.00683831	7	ENSG00000149948/ENSG00000177565/ENSG00000164830/ENSG00000137073/ENSG00000129562/ENSG00000106266/ENSG00000015676
5D	Nut10h.Distal	C3	MIR203A_3P	10/204	371/27134	0.000534478	0.0441098	0.0374864	10	ENSG00000110315/ENSG00000149948/ENSG00000049130/ENSG00000129197/ENSG00000135932/ENSG00000083312/ENSG00000146833/ENSG00000143079/ENSG00000168763/ENSG00000134852
5D	Nut10h.Distal	C3	MIR214_3P	9/204	238/27134	8.4743e-05	0.0286552	0.0243525	9	ENSG00000155229/ENSG00000064726/ENSG00000177565/ENSG00000145439/ENSG00000083312/ENSG00000164830/ENSG00000166860/ENSG00000013306/ENSG00000135632
5D	Nut10h.Distal	C3	MIR300	11/204	446/27134	0.00059633	0.0441098	0.0374864	11	ENSG00000064726/ENSG00000118900/ENSG00000136451/ENSG00000070540/ENSG00000184640/ENSG00000142192/ENSG00000131016/ENSG00000164830/ENSG00000166860/ENSG00000170836/ENSG00000134852
5D	Nut10h.Distal	C3	MIR3120_3P	9/204	344/27134	0.00124022	0.0491139	0.0417391	9	ENSG00000148737/ENSG00000133393/ENSG00000115159/ENSG00000153827/ENSG00000135932/ENSG00000163697/ENSG00000166860/ENSG00000159733/ENSG00000134852
5D	Nut10h.Distal	C3	MIR32_3P	9/204	341/27134	0.0011673	0.0476379	0.0404848	9	ENSG00000110315/ENSG00000135932/ENSG00000142192/ENSG00000163947/ENSG00000083312/ENSG00000168246/ENSG00000105971/ENSG00000164830/ENSG00000170836
5D	Nut10h.Distal	C3	MIR3619_5P	10/204	272/27134	4.34578e-05	0.0231961	0.0197131	10	ENSG00000155229/ENSG00000064726/ENSG00000177565/ENSG00000145439/ENSG00000083312/ENSG00000164830/ENSG00000166860/ENSG00000013306/ENSG00000135632/ENSG00000106266
5D	Nut10h.Distal	C3	MIR379_3P_MIR411_3P	7/204	185/27134	0.00052049	0.0441098	0.0374864	7	ENSG00000148737/ENSG00000121274/ENSG00000134755/ENSG00000172086/ENSG00000083312/ENSG00000146267/ENSG00000164830
5D	Nut10h.Distal	C3	MIR381_3P	11/204	446/27134	0.00059633	0.0441098	0.0374864	11	ENSG00000064726/ENSG00000118900/ENSG00000136451/ENSG00000070540/ENSG00000184640/ENSG00000142192/ENSG00000131016/ENSG00000164830/ENSG00000166860/ENSG00000170836/ENSG00000134852
5D	Nut10h.Distal	C3	MIR4261	11/204	438/27134	0.000513487	0.0441098	0.0374864	11	ENSG00000162601/ENSG00000135862/ENSG00000148737/ENSG00000153179/ENSG00000149948/ENSG00000177565/ENSG00000163697/ENSG00000171444/ENSG00000160710/ENSG00000134852/ENSG00000164164
5D	Nut10h.Distal	C3	MIR4291	11/204	376/27134	0.000140236	0.0331939	0.0282096	11	ENSG00000108091/ENSG00000155229/ENSG00000049130/ENSG00000064726/ENSG00000011258/ENSG00000083312/ENSG00000164830/ENSG00000166860/ENSG00000151136/ENSG00000135632/ENSG00000197024
5D	Nut10h.Distal	C3	MIR4465	11/204	422/27134	0.000376425	0.042741	0.0363231	11	ENSG00000108091/ENSG00000148926/ENSG00000110315/ENSG00000153179/ENSG00000149948/ENSG00000141232/ENSG00000083312/ENSG00000164938/ENSG00000143079/ENSG00000169756/ENSG00000164164
5D	Nut10h.Distal	C3	MIR4495	11/204	482/27134	0.00111995	0.0472847	0.0401846	11	ENSG00000148737/ENSG00000148926/ENSG00000118900/ENSG00000121274/ENSG00000134755/ENSG00000135932/ENSG00000142192/ENSG00000163513/ENSG00000083312/ENSG00000183808/ENSG00000164830
5D	Nut10h.Distal	C3	MIR4503	10/204	282/27134	5.87988e-05	0.0231961	0.0197131	10	ENSG00000148429/ENSG00000107984/ENSG00000136451/ENSG00000177565/ENSG00000083312/ENSG00000171444/ENSG00000105971/ENSG00000143079/ENSG00000109066/ENSG00000169756
5D	Nut10h.Distal	C3	MIR4530	7/204	143/27134	0.000108021	0.0309826	0.0263303	7	ENSG00000110315/ENSG00000128342/ENSG00000177565/ENSG00000083312/ENSG00000148660/ENSG00000160710/ENSG00000166860
5D	Nut10h.Distal	C3	MIR4668_5P	11/204	469/27134	0.0008989	0.0472847	0.0401846	11	ENSG00000239306/ENSG00000121274/ENSG00000213639/ENSG00000135956/ENSG00000153827/ENSG00000177565/ENSG00000083312/ENSG00000146267/ENSG00000166860/ENSG00000151136/ENSG00000168763
5D	Nut10h.Distal	C3	MIR4782_3P	6/204	150/27134	0.000978391	0.0472847	0.0401846	6	ENSG00000155229/ENSG00000153179/ENSG00000163513/ENSG00000116539/ENSG00000134852/ENSG00000197024
5D	Nut10h.Distal	C3	MIR507	8/204	259/27134	0.000803645	0.0472847	0.0401846	8	ENSG00000108091/ENSG00000119669/ENSG00000121274/ENSG00000163947/ENSG00000083312/ENSG00000116539/ENSG00000169756/ENSG00000134852
5D	Nut10h.Distal	C3	MIR508_3P	5/204	107/27134	0.00130721	0.0491139	0.0417391	5	ENSG00000153179/ENSG00000149948/ENSG00000116539/ENSG00000165410/ENSG00000134852
5D	Nut10h.Distal	C3	MIR519A_2_5P_MIR520B_5P	7/204	208/27134	0.00103643	0.0472847	0.0401846	7	ENSG00000149948/ENSG00000136451/ENSG00000134755/ENSG00000163697/ENSG00000116539/ENSG00000169375/ENSG00000168763
5D	Nut10h.Distal	C3	MIR544A	7/204	216/27134	0.00128873	0.0491139	0.0417391	7	ENSG00000149948/ENSG00000133393/ENSG00000184640/ENSG00000163513/ENSG00000145632/ENSG00000083312/ENSG00000143079
5D	Nut10h.Distal	C3	MIR548AZ_3P	11/204	483/27134	0.00113867	0.0472847	0.0401846	11	ENSG00000158286/ENSG00000090686/ENSG00000121274/ENSG00000131747/ENSG00000134755/ENSG00000177565/ENSG00000083312/ENSG00000171444/ENSG00000164938/ENSG00000170836/ENSG00000159733
5D	Nut10h.Distal	C3	MIR548A_3P	11/204	478/27134	0.00104762	0.0472847	0.0401846	11	ENSG00000158286/ENSG00000090686/ENSG00000121274/ENSG00000131747/ENSG00000134755/ENSG00000177565/ENSG00000083312/ENSG00000171444/ENSG00000164938/ENSG00000170836/ENSG00000159733
5D	Nut10h.Distal	C3	MIR548BC	11/204	478/27134	0.00104762	0.0472847	0.0401846	11	ENSG00000158286/ENSG00000090686/ENSG00000121274/ENSG00000131747/ENSG00000134755/ENSG00000177565/ENSG00000083312/ENSG00000171444/ENSG00000164938/ENSG00000170836/ENSG00000159733
5D	Nut10h.Distal	C3	MIR548E_3P	11/204	478/27134	0.00104762	0.0472847	0.0401846	11	ENSG00000158286/ENSG00000090686/ENSG00000121274/ENSG00000131747/ENSG00000134755/ENSG00000177565/ENSG00000083312/ENSG00000171444/ENSG00000164938/ENSG00000170836/ENSG00000159733
5D	Nut10h.Distal	C3	MIR548F_3P	11/204	481/27134	0.0011015	0.0472847	0.0401846	11	ENSG00000158286/ENSG00000090686/ENSG00000121274/ENSG00000131747/ENSG00000134755/ENSG00000177565/ENSG00000083312/ENSG00000171444/ENSG00000164938/ENSG00000170836/ENSG00000159733
5D	Nut10h.Distal	C3	MIR6124	11/204	445/27134	0.000585402	0.0441098	0.0374864	11	ENSG00000108091/ENSG00000011258/ENSG00000065911/ENSG00000144021/ENSG00000163697/ENSG00000145632/ENSG00000187257/ENSG00000105971/ENSG00000116539/ENSG00000165410/ENSG00000197024
5D	Nut10h.Distal	C3	MIR635	4/204	50/27134	0.000545045	0.0441098	0.0374864	4	ENSG00000108091/ENSG00000064726/ENSG00000131747/ENSG00000134755
5D	Nut10h.Distal	C3	MIR6512_3P	6/204	129/27134	0.000443229	0.0441098	0.0374864	6	ENSG00000108091/ENSG00000145632/ENSG00000131016/ENSG00000010165/ENSG00000214655/ENSG00000109065
5D	Nut10h.Distal	C3	MIR6720_5P	6/204	132/27134	0.000500784	0.0441098	0.0374864	6	ENSG00000108091/ENSG00000145632/ENSG00000131016/ENSG00000010165/ENSG00000214655/ENSG00000109065
5D	Nut10h.Distal	C3	MIR6774_5P	5/204	53/27134	4.89504e-05	0.0231961	0.0197131	5	ENSG00000108091/ENSG00000064726/ENSG00000131747/ENSG00000184640/ENSG00000134755
5D	Nut10h.Distal	C3	MIR6834_3P	4/204	47/27134	0.000429614	0.0441098	0.0374864	4	ENSG00000011258/ENSG00000177565/ENSG00000163697/ENSG00000164938
5D	Nut10h.Distal	C3	MIR6885_3P	11/204	407/27134	0.000277266	0.0386052	0.0328083	11	ENSG00000158286/ENSG00000135862/ENSG00000149948/ENSG00000136451/ENSG00000135932/ENSG00000083312/ENSG00000116539/ENSG00000111554/ENSG00000151136/ENSG00000134852/ENSG00000106263
5D	Nut10h.Distal	C3	MIR708_3P	6/204	114/27134	0.000228052	0.0386052	0.0328083	6	ENSG00000121274/ENSG00000115159/ENSG00000100226/ENSG00000153317/ENSG00000159079/ENSG00000134852
5D	Nut10h.Distal	C3	MIR761	9/204	223/27134	5.14072e-05	0.0231961	0.0197131	9	ENSG00000155229/ENSG00000064726/ENSG00000177565/ENSG00000145439/ENSG00000083312/ENSG00000164830/ENSG00000166860/ENSG00000013306/ENSG00000135632
5D	Nut10h.Distal	C3	MIR8057	5/204	85/27134	0.000460711	0.0441098	0.0374864	5	ENSG00000108091/ENSG00000149948/ENSG00000118900/ENSG00000083312/ENSG00000134852
5D	Nut10h.Distal	C6	P53_DN.V1_UP	9/121	189/10769	0.000272058	0.0383602	0.0383602	9	ENSG00000107984/ENSG00000148926/ENSG00000010278/ENSG00000171345/ENSG00000171346/ENSG00000134755/ENSG00000132329/ENSG00000163697/ENSG00000099810
5D	Nut10h.Distal	C3	PGM3_TARGET_GENES	8/204	265/27134	0.000931511	0.0472847	0.0401846	8	ENSG00000107819/ENSG00000186862/ENSG00000168010/ENSG00000141232/ENSG00000185262/ENSG00000172113/ENSG00000187257/ENSG00000214293
5D	Nut10h.Distal	C2	PHONG_TNF_RESPONSE_VIA_P38_PARTIAL	8/185	163/20997	0.000101406	0.0395483	0.0366841	8	ENSG00000135862/ENSG00000107984/ENSG00000148737/ENSG00000148926/ENSG00000141232/ENSG00000144136/ENSG00000128342/ENSG00000145632
5D	Nut10h.Distal	C3	PITX1_TARGET_GENES	10/204	348/27134	0.000324236	0.042637	0.0362347	10	ENSG00000104142/ENSG00000103067/ENSG00000114054/ENSG00000168246/ENSG00000183808/ENSG00000010292/ENSG00000170836/ENSG00000159079/ENSG00000197024/ENSG00000240877
5D	Nut10h.Distal	C3	TAZ_TARGET_GENES	11/204	476/27134	0.00101293	0.0472847	0.0401846	11	ENSG00000107984/ENSG00000236671/ENSG00000119986/ENSG00000186862/ENSG00000006534/ENSG00000182173/ENSG00000184640/ENSG00000166860/ENSG00000159733/ENSG00000164164/ENSG00000106266
5D	Nut10h.Distal	C3	TTGCWCAAY_CEBPB_02	4/204	63/27134	0.00130659	0.0491139	0.0417391	4	ENSG00000141232/ENSG00000104687/ENSG00000109065/ENSG00000109066
5D	Nut10h.Distal	C3	TTGGAGA_MIR5155P_MIR519E	7/204	145/27134	0.000117804	0.0309826	0.0263303	7	ENSG00000136451/ENSG00000135932/ENSG00000101247/ENSG00000163513/ENSG00000163947/ENSG00000083312/ENSG00000137073
5D	Nut10h.Distal	C3	ZFP3_TARGET_GENES	10/204	355/27134	0.000379198	0.042741	0.0363231	10	ENSG00000148737/ENSG00000138834/ENSG00000121274/ENSG00000153815/ENSG00000163513/ENSG00000182580/ENSG00000160710/ENSG00000116539/ENSG00000188342/ENSG00000162755
5D	Nut10h.Distal	C3	ZNF581_TARGET_GENES	9/204	323/27134	0.000799109	0.0472847	0.0401846	9	ENSG00000103067/ENSG00000141232/ENSG00000115486/ENSG00000118640/ENSG00000187257/ENSG00000214293/ENSG00000183808/ENSG00000137073/ENSG00000013306
5D	Nut10h.Distal	C3	ZNF708_TARGET_GENES	5/204	95/27134	0.000766015	0.0472847	0.0401846	5	ENSG00000153317/ENSG00000169375/ENSG00000197024/ENSG00000204947/ENSG00000240877
5D	Nut10h.Distal	C1	chr17q21	9/207	439/38386	0.000680613	0.0392558	0.0345059	9	ENSG00000131747/ENSG00000171345/ENSG00000171346/ENSG00000184361/ENSG00000120093/ENSG00000141232/ENSG00000011258/ENSG00000011260/ENSG00000013306
5D	Nut10h.Distal	C1	chr17q25	7/207	277/38386	0.000809398	0.0392558	0.0345059	7	ENSG00000182173/ENSG00000185262/ENSG00000184640/ENSG00000169696/ENSG00000109065/ENSG00000109066/ENSG00000182459
5D	Nut10h.Nearest	C2	RASHI_RESPONSE_TO_IONIZING_RADIATION_3	4/86	46/20997	3.7538e-05	0.0436942	0.0427143	4	ENSG00000138834/ENSG00000103222/ENSG00000174917/ENSG00000116096
5D	Nut10h.Proximal	C2	BIOCARTA_NDKDYNAMIN_PATHWAY	3/61	17/20997	1.54109e-05	0.00132637	0.0011204	3	ENSG00000011052/ENSG00000239672/ENSG00000243678
5D	Nut10h.Proximal	C2	BRACHAT_RESPONSE_TO_CAMPTOTHECIN_UP	3/61	24/20997	4.52102e-05	0.00307191	0.00259489	3	ENSG00000149547/ENSG00000197019/ENSG00000164938
5D	Nut10h.Proximal	C2	BRACHAT_RESPONSE_TO_CISPLATIN	2/61	21/20997	0.00168252	0.0489264	0.0413289	2	ENSG00000149547/ENSG00000164938
5D	Nut10h.Proximal	C2	BRACHAT_RESPONSE_TO_METHOTREXATE_UP	2/61	22/20997	0.00184732	0.049546	0.0418522	2	ENSG00000149547/ENSG00000164938
5D	Nut10h.Proximal	C2	CROONQUIST_STROMAL_STIMULATION_UP	3/61	53/20997	0.000492826	0.0254496	0.0214976	3	ENSG00000107796/ENSG00000137331/ENSG00000106366
5D	Nut10h.Proximal	C2	DAZARD_UV_RESPONSE_CLUSTER_G28	2/61	20/20997	0.00152513	0.0468796	0.0395998	2	ENSG00000141682/ENSG00000137331
5D	Nut10h.Proximal	C2	DORN_ADENOVIRUS_INFECTION_32HR_DN	3/61	38/20997	0.000183057	0.0112536	0.00950612	3	ENSG00000076604/ENSG00000206075/ENSG00000137331
5D	Nut10h.Proximal	C2	DORN_ADENOVIRUS_INFECTION_48HR_DN	3/61	39/20997	0.000197902	0.0116133	0.00980989	3	ENSG00000076604/ENSG00000206075/ENSG00000137331
5D	Nut10h.Proximal	C2	FARMER_BREAST_CANCER_CLUSTER_5	2/61	19/20997	0.00137518	0.0468796	0.0395998	2	ENSG00000170836/ENSG00000108604
5D	Nut10h.Proximal	C2	FISCHER_DIRECT_P53_TARGETS_META_ANALYSIS	24/61	308/20997	1.45679e-28	1.88072e-25	1.58867e-25	24	ENSG00000107796/ENSG00000174791/ENSG00000149547/ENSG00000123384/ENSG00000165891/ENSG00000111725/ENSG00000167196/ENSG00000140545/ENSG00000076604/ENSG00000170836/ENSG00000176912/ENSG00000141682/ENSG00000206075/ENSG00000171469/ENSG00000197019/ENSG00000105327/ENSG00000100298/ENSG00000157107/ENSG00000137331/ENSG00000170734/ENSG00000127955/ENSG00000106366/ENSG00000164938/ENSG00000170835
5D	Nut10h.Proximal	C2	GALLUZZI_PERMEABILIZE_MITOCHONDRIA	3/61	41/20997	0.000229887	0.0129037	0.0108999	3	ENSG00000141682/ENSG00000206075/ENSG00000105327
5D	Nut10h.Proximal	H	HALLMARK_P53_PATHWAY	7/20	199/4353	1.75253e-05	0.000420606	0.000405848	7	ENSG00000149547/ENSG00000111725/ENSG00000076604/ENSG00000170836/ENSG00000206075/ENSG00000137331/ENSG00000170734
5D	Nut10h.Proximal	C2	HOLLEMAN_VINCRISTINE_RESISTANCE_B_ALL_DN	2/61	16/20997	0.000970469	0.0391524	0.0330726	2	ENSG00000243678/ENSG00000170860
5D	Nut10h.Proximal	C3	HOXC13_TARGET_GENES	4/63	117/27134	0.00016071	0.0482933	0.0430956	4	ENSG00000170836/ENSG00000169599/ENSG00000124571/ENSG00000170734
5D	Nut10h.Proximal	C2	INGA_TP53_TARGETS	3/61	16/20997	1.27177e-05	0.00126296	0.00106684	3	ENSG00000141682/ENSG00000105327/ENSG00000137331
5D	Nut10h.Proximal	C2	INGRAM_SHH_TARGETS_DN	3/61	62/20997	0.000781007	0.03601	0.0304182	3	ENSG00000129474/ENSG00000170836/ENSG00000197019
5D	Nut10h.Proximal	C2	KANNAN_TP53_TARGETS_UP	4/61	57/20997	2.26924e-05	0.00172329	0.00145568	4	ENSG00000107796/ENSG00000111725/ENSG00000141682/ENSG00000105327
5D	Nut10h.Proximal	C2	KEGG_P53_SIGNALING_PATHWAY	6/61	68/20997	4.44518e-08	8.19819e-06	6.92513e-06	6	ENSG00000149547/ENSG00000170836/ENSG00000141682/ENSG00000206075/ENSG00000105327/ENSG00000106366
5D	Nut10h.Proximal	C2	KERLEY_RESPONSE_TO_CISPLATIN_UP	4/61	44/20997	8.02162e-06	0.000862993	0.000728983	4	ENSG00000107796/ENSG00000170836/ENSG00000137331/ENSG00000106366
5D	Nut10h.Proximal	C2	LEE_RECENT_THYMIC_EMIGRANT	5/61	234/20997	0.000589645	0.029191	0.024658	5	ENSG00000107897/ENSG00000197728/ENSG00000196782/ENSG00000186352/ENSG00000127955
5D	Nut10h.Proximal	C2	MACAEVA_PBMC_RESPONSE_TO_IR	10/61	104/20997	4.17334e-13	2.69389e-10	2.27557e-10	10	ENSG00000107796/ENSG00000149547/ENSG00000165891/ENSG00000111725/ENSG00000167196/ENSG00000170836/ENSG00000105327/ENSG00000100298/ENSG00000170734/ENSG00000164938
5D	Nut10h.Proximal	C2	MARTORIATI_MDM4_TARGETS_FETAL_LIVER_UP	6/61	235/20997	6.12213e-05	0.00395183	0.00333817	6	ENSG00000149547/ENSG00000011052/ENSG00000141682/ENSG00000186352/ENSG00000137331/ENSG00000164938
5D	Nut10h.Proximal	C2	MARTORIATI_MDM4_TARGETS_NEUROEPITHELIUM_UP	4/61	177/20997	0.00175188	0.049167	0.0415321	4	ENSG00000149547/ENSG00000141682/ENSG00000186352/ENSG00000164938
5D	Nut10h.Proximal	C2	MCBRYAN_PUBERTAL_TGFB1_TARGETS_UP	4/61	168/20997	0.001447	0.0468796	0.0395998	4	ENSG00000107796/ENSG00000140545/ENSG00000206075/ENSG00000137331
5D	Nut10h.Proximal	C2	MUELLER_PLURINET	5/61	297/20997	0.00170541	0.0489264	0.0413289	5	ENSG00000006744/ENSG00000011052/ENSG00000239672/ENSG00000141682/ENSG00000170860
5D	Nut10h.Proximal	C2	MURAKAMI_UV_RESPONSE_1HR_UP	2/61	15/20997	0.00085075	0.0378731	0.0319919	2	ENSG00000239672/ENSG00000243678
5D	Nut10h.Proximal	C2	ONDER_CDH1_SIGNALING_VIA_CTNNB1	3/61	84/20997	0.00188052	0.049546	0.0418522	3	ENSG00000107796/ENSG00000169252/ENSG00000106366
5D	Nut10h.Proximal	C2	PID_E2F_PATHWAY	3/61	73/20997	0.0012556	0.0468796	0.0395998	3	ENSG00000165891/ENSG00000169016/ENSG00000106366
5D	Nut10h.Proximal	C2	PID_MYC_ACTIV_PATHWAY	3/61	78/20997	0.00152008	0.0468796	0.0395998	3	ENSG00000239672/ENSG00000243678/ENSG00000141682
5D	Nut10h.Proximal	C2	PID_P53_DOWNSTREAM_PATHWAY	6/61	136/20997	2.73933e-06	0.000353648	0.000298731	6	ENSG00000111725/ENSG00000141682/ENSG00000206075/ENSG00000105327/ENSG00000106366/ENSG00000164938
5D	Nut10h.Proximal	C2	PID_TAP63_PATHWAY	5/61	54/20997	4.96312e-07	8.00923e-05	6.76551e-05	5	ENSG00000140545/ENSG00000076604/ENSG00000141682/ENSG00000206075/ENSG00000105327
5D	Nut10h.Proximal	C2	QUINTENS_EMBRYONIC_BRAIN_RESPONSE_TO_IR	5/61	83/20997	4.27217e-06	0.000501397	0.000423537	5	ENSG00000149547/ENSG00000170836/ENSG00000141682/ENSG00000105327/ENSG00000164938
5D	Nut10h.Proximal	C2	REACTOME_NOTCH4_INTRACELLULAR_DOMAIN_REGULATES_TRANSCRIPTION	2/61	20/20997	0.00152513	0.0468796	0.0395998	2	ENSG00000107796/ENSG00000196782
5D	Nut10h.Proximal	C2	REACTOME_TP53_REGULATES_TRANSCRIPTION_OF_CELL_DEATH_GENES	3/61	44/20997	0.000283847	0.0152686	0.0128976	3	ENSG00000141682/ENSG00000105327/ENSG00000164938
5D	Nut10h.Proximal	C2	REACTOME_TP53_REGULATES_TRANSCRIPTION_OF_GENES_INVOLVED_IN_CYTOCHROME_C_RELEASE	3/61	20/20997	2.5676e-05	0.00184154	0.00155557	3	ENSG00000141682/ENSG00000105327/ENSG00000164938
5D	Nut10h.Proximal	C2	SESTO_RESPONSE_TO_UV_C3	2/61	21/20997	0.00168252	0.0489264	0.0413289	2	ENSG00000141682/ENSG00000137331
5D	Nut10h.Proximal	C2	SMIRNOV_RESPONSE_TO_IR_2HR_UP	4/61	51/20997	1.45442e-05	0.00132637	0.0011204	4	ENSG00000170836/ENSG00000141682/ENSG00000105327/ENSG00000137331
5D	Nut10h.Proximal	C2	SMIRNOV_RESPONSE_TO_IR_6HR_UP	9/61	167/20997	1.24795e-09	4.02776e-07	3.40231e-07	9	ENSG00000107796/ENSG00000149547/ENSG00000111725/ENSG00000076604/ENSG00000170836/ENSG00000141682/ENSG00000105327/ENSG00000137331/ENSG00000170734
5D	Nut10h.Proximal	C2	TAYLOR_METHYLATED_IN_ACUTE_LYMPHOBLASTIC_LEUKEMIA	3/61	76/20997	0.00141047	0.0468796	0.0395998	3	ENSG00000117222/ENSG00000169599/ENSG00000196782
5D	Nut10h.Proximal	C3	TAZ_TARGET_GENES	8/63	476/27134	1.40641e-05	0.016905	0.0150856	8	ENSG00000117222/ENSG00000177030/ENSG00000111725/ENSG00000129474/ENSG00000258457/ENSG00000141741/ENSG00000243678/ENSG00000105327
5D	Nut10h.Proximal	C2	TONG_INTERACT_WITH_PTTG1	3/61	57/20997	0.0006105	0.029191	0.024658	3	ENSG00000197728/ENSG00000176912/ENSG00000137331
5D	Nut10h.Proximal	C3	TSHZ1_TARGET_GENES	5/63	190/27134	8.07623e-05	0.0482933	0.0430956	5	ENSG00000227258/ENSG00000129474/ENSG00000258457/ENSG00000108604/ENSG00000196782
5D	Nut10h.Proximal	C2	VERRECCHIA_EARLY_RESPONSE_TO_TGFB1	4/61	54/20997	1.82864e-05	0.00147549	0.00124637	4	ENSG00000123384/ENSG00000239672/ENSG00000243678/ENSG00000106366
5D	Nut10h.Proximal	C2	VERRECCHIA_RESPONSE_TO_TGFB1_C1	2/61	19/20997	0.00137518	0.0468796	0.0395998	2	ENSG00000239672/ENSG00000106366
5D	Nut10h.Proximal	C2	WARTERS_IR_RESPONSE_5GY	6/61	50/20997	6.72008e-09	1.44594e-06	1.2214e-06	6	ENSG00000165891/ENSG00000170836/ENSG00000176912/ENSG00000105327/ENSG00000170734/ENSG00000164938
5D	Nut10h.Proximal	C2	WARTERS_RESPONSE_TO_IR_SKIN	7/61	80/20997	3.29637e-09	8.51122e-07	7.18955e-07	7	ENSG00000165891/ENSG00000167196/ENSG00000170836/ENSG00000176912/ENSG00000105327/ENSG00000170734/ENSG00000164938
5D	Nut10h.Proximal	C2	WP_MIRNA_REGULATION_OF_P53_PATHWAY_IN_PROSTATE_CANCER	4/61	33/20997	2.47642e-06	0.000353648	0.000298731	4	ENSG00000149547/ENSG00000141682/ENSG00000105327/ENSG00000106366
5D	Nut10h.Proximal	C2	WP_P53_TRANSCRIPTIONAL_GENE_NETWORK	8/61	70/20997	2.58439e-11	1.11215e-08	9.39447e-09	8	ENSG00000111725/ENSG00000076604/ENSG00000141682/ENSG00000206075/ENSG00000105327/ENSG00000170734/ENSG00000106366/ENSG00000164938
5D	Nut10h.Proximal	C2	WP_PYRIMIDINE_METABOLISM	3/61	84/20997	0.00188052	0.049546	0.0418522	3	ENSG00000011052/ENSG00000239672/ENSG00000243678
5D	Nut10h.Proximal	C2	WP_TP53_NETWORK	2/61	19/20997	0.00137518	0.0468796	0.0395998	2	ENSG00000141682/ENSG00000105327
5D	Nut10h.Proximal	C2	WU_HBX_TARGETS_1_UP	2/61	16/20997	0.000970469	0.0391524	0.0330726	2	ENSG00000134575/ENSG00000141682
5D	Nut10h.Proximal	C2	WU_HBX_TARGETS_2_DN	2/61	16/20997	0.000970469	0.0391524	0.0330726	2	ENSG00000134575/ENSG00000141682
5D	Nut10h.Proximal	C2	ZHANG_BREAST_CANCER_PROGENITORS_UP	6/61	429/20997	0.00151047	0.0468796	0.0395998	6	ENSG00000117222/ENSG00000165891/ENSG00000129474/ENSG00000169599/ENSG00000163848/ENSG00000164338
5D	Nut10h.Proximal	C3	ZNF236_TARGET_GENES	5/63	210/27134	0.000129219	0.0482933	0.0430956	5	ENSG00000197728/ENSG00000129474/ENSG00000258457/ENSG00000076604/ENSG00000118705
5D	Nut10h.Proximal	C1	chr17q23	3/64	106/38386	0.000754428	0.0347037	0.029383	3	ENSG00000170836/ENSG00000267280/ENSG00000108604
5D	Nut1h.Distal	C3	AP1FJ_Q2	9/172	267/27134	5.49975e-05	0.0399465	0.0358352	9	ENSG00000135862/ENSG00000133030/ENSG00000144136/ENSG00000125868/ENSG00000163513/ENSG00000145495/ENSG00000156508/ENSG00000196739/ENSG00000182459
5D	Nut1h.Distal	C3	MIR338_3P	8/172	140/27134	3.24874e-06	0.00707901	0.00635044	8	ENSG00000148660/ENSG00000100647/ENSG00000154845/ENSG00000174579/ENSG00000198876/ENSG00000160714/ENSG00000166860/ENSG00000152291
5D	Nut1h.Distal	C3	NPM1_TARGET_GENES	10/172	350/27134	8.47278e-05	0.0461554	0.0414051	10	ENSG00000137960/ENSG00000162613/ENSG00000162616/ENSG00000154845/ENSG00000263627/ENSG00000174579/ENSG00000078674/ENSG00000103423/ENSG00000262246/ENSG00000152291
5D	Nut1h.Distal	C3	PSMB5_TARGET_GENES	10/172	286/27134	1.54421e-05	0.0168241	0.0150926	10	ENSG00000117450/ENSG00000107984/ENSG00000236671/ENSG00000168209/ENSG00000134531/ENSG00000144136/ENSG00000237753/ENSG00000145632/ENSG00000156508/ENSG00000160678
5D	Nut1h.Distal	C2	REACTOME_TRANSCRIPTIONAL_REGULATION_BY_TP53	14/164	359/20997	9.24759e-07	0.00206129	0.00190987	14	ENSG00000117450/ENSG00000168209/ENSG00000166164/ENSG00000142453/ENSG00000128245/ENSG00000164053/ENSG00000145632/ENSG00000213780/ENSG00000104687/ENSG00000164938/ENSG00000147889/ENSG00000011007/ENSG00000111642/ENSG00000188342
5D	Nut1h.Distal	C1	chr17q25	7/175	277/38386	0.000297739	0.0270943	0.0253862	7	ENSG00000182173/ENSG00000108479/ENSG00000185262/ENSG00000184640/ENSG00000169718/ENSG00000109065/ENSG00000182459
5D	Nut1h.Distal	C1	chr8q22	5/175	149/38386	0.00062648	0.0285049	0.0267078	5	ENSG00000188343/ENSG00000164944/ENSG00000164938/ENSG00000104341/ENSG00000164953
5D	Nut1h.Nearest	C5	GOMF_NUCLEOTIDYLTRANSFERASE_ACTIVITY	6/77	128/18797	1.4149e-05	0.0361931	0.0342852	6	ENSG00000129566/ENSG00000121274/ENSG00000135945/ENSG00000161217/ENSG00000171453/ENSG00000117877
5D	Nut1h.Proximal	C2	BIOCARTA_NDKDYNAMIN_PATHWAY	3/66	17/20997	1.95455e-05	0.00187133	0.00157446	3	ENSG00000011052/ENSG00000239672/ENSG00000243678
5D	Nut1h.Proximal	C2	BRACHAT_RESPONSE_TO_CAMPTOTHECIN_UP	3/66	24/20997	5.7268e-05	0.00403739	0.0033969	3	ENSG00000149547/ENSG00000197019/ENSG00000164938
5D	Nut1h.Proximal	C2	CHARAFE_BREAST_CANCER_LUMINAL_VS_MESENCHYMAL_DN	7/66	464/20997	0.000622202	0.0292435	0.0246043	7	ENSG00000107796/ENSG00000140545/ENSG00000167601/ENSG00000237765/ENSG00000127955/ENSG00000106366/ENSG00000196196
5D	Nut1h.Proximal	C2	CROONQUIST_STROMAL_STIMULATION_UP	3/66	53/20997	0.000621062	0.0292435	0.0246043	3	ENSG00000107796/ENSG00000137331/ENSG00000106366
5D	Nut1h.Proximal	C2	DORN_ADENOVIRUS_INFECTION_32HR_DN	3/66	38/20997	0.000231303	0.0148244	0.0124727	3	ENSG00000076604/ENSG00000206075/ENSG00000137331
5D	Nut1h.Proximal	C2	DORN_ADENOVIRUS_INFECTION_48HR_DN	3/66	39/20997	0.000250017	0.0153271	0.0128956	3	ENSG00000076604/ENSG00000206075/ENSG00000137331
5D	Nut1h.Proximal	C8	FAN_OVARY_CL14_MATURE_SMOOTH_MUSCLE_CELL	6/61	306/18943	0.0004454	0.0454308	0.0426646	6	ENSG00000107796/ENSG00000140545/ENSG00000267280/ENSG00000105655/ENSG00000167601/ENSG00000137331
5D	Nut1h.Proximal	C2	FISCHER_DIRECT_P53_TARGETS_META_ANALYSIS	25/66	308/20997	3.3073e-29	4.66329e-26	3.9235e-26	25	ENSG00000107796/ENSG00000152782/ENSG00000174791/ENSG00000149547/ENSG00000123384/ENSG00000136048/ENSG00000111725/ENSG00000167196/ENSG00000140545/ENSG00000076604/ENSG00000170836/ENSG00000176912/ENSG00000141682/ENSG00000206075/ENSG00000105655/ENSG00000197019/ENSG00000105327/ENSG00000100298/ENSG00000137331/ENSG00000170734/ENSG00000127955/ENSG00000106366/ENSG00000104228/ENSG00000164938/ENSG00000170835
5D	Nut1h.Proximal	C7	FLETCHER_PBMC_BCG_10W_INFANT_BCG_STIMULATED_VS_UNSTIMULATED_10W_UP	5/65	124/20830	4.27929e-05	0.0235447	0.0226217	5	ENSG00000076604/ENSG00000243678/ENSG00000141682/ENSG00000113302/ENSG00000137331
5D	Nut1h.Proximal	C2	GALLUZZI_PERMEABILIZE_MITOCHONDRIA	3/66	41/20997	0.000290321	0.0170564	0.0143505	3	ENSG00000141682/ENSG00000206075/ENSG00000105327
5D	Nut1h.Proximal	C8	GAUTAM_EYE_CORNEA_MELANOCYTES	6/61	258/18943	0.000178622	0.0364389	0.0342202	6	ENSG00000197728/ENSG00000140545/ENSG00000239672/ENSG00000105655/ENSG00000197019/ENSG00000118705
5D	Nut1h.Proximal	C3	GFI1_01	6/71	264/27134	6.76002e-05	0.0427571	0.0393505	6	ENSG00000152782/ENSG00000076604/ENSG00000105371/ENSG00000124571/ENSG00000170734/ENSG00000078399
5D	Nut1h.Proximal	C2	GROSS_HYPOXIA_VIA_ELK3_UP	5/66	206/20997	0.000476141	0.0248185	0.0208812	5	ENSG00000157933/ENSG00000149547/ENSG00000129474/ENSG00000167601/ENSG00000164938
5D	Nut1h.Proximal	C7	GSE17721_CTRL_VS_LPS_6H_BMDC_UP	6/65	199/20830	3.64448e-05	0.0235447	0.0226217	6	ENSG00000157933/ENSG00000111725/ENSG00000243678/ENSG00000105323/ENSG00000164902/ENSG00000169252
5D	Nut1h.Proximal	C7	GSE6674_UNSTIM_VS_CPG_STIM_BCELL_UP	5/65	146/20830	9.30143e-05	0.0426471	0.0409753	5	ENSG00000140545/ENSG00000197019/ENSG00000167601/ENSG00000113302/ENSG00000106366
5D	Nut1h.Proximal	C7	GSE9988_ANTI_TREM1_VS_LOW_LPS_MONOCYTE_DN	6/65	193/20830	3.07005e-05	0.0235447	0.0226217	6	ENSG00000136048/ENSG00000141682/ENSG00000105371/ENSG00000113302/ENSG00000137331/ENSG00000164938
5D	Nut1h.Proximal	C7	GSE9988_ANTI_TREM1_VS_LPS_MONOCYTE_DN	6/65	193/20830	3.07005e-05	0.0235447	0.0226217	6	ENSG00000136048/ENSG00000141682/ENSG00000105371/ENSG00000113302/ENSG00000137331/ENSG00000164938
5D	Nut1h.Proximal	C7	GSE9988_LPS_VS_VEHICLE_TREATED_MONOCYTE_UP	6/65	192/20830	2.98183e-05	0.0235447	0.0226217	6	ENSG00000136048/ENSG00000141682/ENSG00000105371/ENSG00000169252/ENSG00000113302/ENSG00000137331
5D	Nut1h.Proximal	H	HALLMARK_P53_PATHWAY	8/24	199/4353	6.4819e-06	0.000162048	0.000143284	8	ENSG00000149547/ENSG00000136048/ENSG00000111725/ENSG00000076604/ENSG00000170836/ENSG00000206075/ENSG00000137331/ENSG00000170734
5D	Nut1h.Proximal	C2	HOLLEMAN_VINCRISTINE_RESISTANCE_B_ALL_DN	2/66	16/20997	0.00113499	0.0444539	0.0374017	2	ENSG00000243678/ENSG00000170860
5D	Nut1h.Proximal	C2	INGA_TP53_TARGETS	3/66	16/20997	1.61326e-05	0.00174976	0.00147218	3	ENSG00000141682/ENSG00000105327/ENSG00000137331
5D	Nut1h.Proximal	C2	INGRAM_SHH_TARGETS_DN	4/66	62/20997	4.33017e-05	0.00321344	0.00270365	4	ENSG00000136048/ENSG00000129474/ENSG00000170836/ENSG00000197019
5D	Nut1h.Proximal	C2	KANNAN_TP53_TARGETS_UP	4/66	57/20997	3.10255e-05	0.00254952	0.00214506	4	ENSG00000107796/ENSG00000111725/ENSG00000141682/ENSG00000105327
5D	Nut1h.Proximal	C2	KEGG_P53_SIGNALING_PATHWAY	6/66	68/20997	7.18232e-08	1.44672e-05	1.21721e-05	6	ENSG00000149547/ENSG00000170836/ENSG00000141682/ENSG00000206075/ENSG00000105327/ENSG00000106366
5D	Nut1h.Proximal	C2	KERLEY_RESPONSE_TO_CISPLATIN_UP	6/66	44/20997	4.91289e-09	1.36192e-06	1.14586e-06	6	ENSG00000107796/ENSG00000136048/ENSG00000170836/ENSG00000105655/ENSG00000137331/ENSG00000106366
5D	Nut1h.Proximal	C2	LEE_RECENT_THYMIC_EMIGRANT	5/66	234/20997	0.000846773	0.0373109	0.0313919	5	ENSG00000107897/ENSG00000197728/ENSG00000196782/ENSG00000186352/ENSG00000127955
5D	Nut1h.Proximal	C2	MACAEVA_PBMC_RESPONSE_TO_IR	10/66	104/20997	9.56678e-13	4.49639e-10	3.78307e-10	10	ENSG00000107796/ENSG00000152782/ENSG00000149547/ENSG00000111725/ENSG00000167196/ENSG00000170836/ENSG00000105327/ENSG00000100298/ENSG00000170734/ENSG00000164938
5D	Nut1h.Proximal	C2	MARTORIATI_MDM4_TARGETS_FETAL_LIVER_UP	6/66	235/20997	9.56249e-05	0.00642053	0.00540197	6	ENSG00000149547/ENSG00000011052/ENSG00000141682/ENSG00000186352/ENSG00000137331/ENSG00000164938
5D	Nut1h.Proximal	C2	MILI_PSEUDOPODIA_CHEMOTAXIS_DN	7/66	424/20997	0.000363691	0.0197233	0.0165943	7	ENSG00000123384/ENSG00000167601/ENSG00000087338/ENSG00000118705/ENSG00000169252/ENSG00000106366/ENSG00000104228
5D	Nut1h.Proximal	C2	MURAKAMI_UV_RESPONSE_1HR_UP	2/66	15/20997	0.000995136	0.0425195	0.0357741	2	ENSG00000239672/ENSG00000243678
5D	Nut1h.Proximal	C2	PID_P53_DOWNSTREAM_PATHWAY	6/66	136/20997	4.36527e-06	0.000559548	0.000470781	6	ENSG00000111725/ENSG00000141682/ENSG00000206075/ENSG00000105327/ENSG00000106366/ENSG00000164938
5D	Nut1h.Proximal	C2	PID_TAP63_PATHWAY	5/66	54/20997	7.38353e-07	0.000115675	9.73244e-05	5	ENSG00000140545/ENSG00000076604/ENSG00000141682/ENSG00000206075/ENSG00000105327
5D	Nut1h.Proximal	C2	QUINTENS_EMBRYONIC_BRAIN_RESPONSE_TO_IR	5/66	83/20997	6.31928e-06	0.000742515	0.000624721	5	ENSG00000149547/ENSG00000170836/ENSG00000141682/ENSG00000105327/ENSG00000164938
5D	Nut1h.Proximal	C2	REACTOME_TP53_REGULATES_TRANSCRIPTION_OF_CELL_DEATH_GENES	3/66	44/20997	0.000358276	0.0197233	0.0165943	3	ENSG00000141682/ENSG00000105327/ENSG00000164938
5D	Nut1h.Proximal	C2	REACTOME_TP53_REGULATES_TRANSCRIPTION_OF_GENES_INVOLVED_IN_CYTOCHROME_C_RELEASE	3/66	20/20997	3.25471e-05	0.00254952	0.00214506	3	ENSG00000141682/ENSG00000105327/ENSG00000164938
5D	Nut1h.Proximal	C2	SMIRNOV_RESPONSE_TO_IR_2HR_UP	4/66	51/20997	1.99077e-05	0.00187133	0.00157446	4	ENSG00000170836/ENSG00000141682/ENSG00000105327/ENSG00000137331
5D	Nut1h.Proximal	C2	SMIRNOV_RESPONSE_TO_IR_6HR_UP	10/66	167/20997	1.11061e-10	3.91489e-08	3.29382e-08	10	ENSG00000107796/ENSG00000149547/ENSG00000136048/ENSG00000111725/ENSG00000076604/ENSG00000170836/ENSG00000141682/ENSG00000105327/ENSG00000137331/ENSG00000170734
5D	Nut1h.Proximal	C3	TAZ_TARGET_GENES	9/71	476/27134	4.14589e-06	0.00524456	0.00482669	9	ENSG00000117222/ENSG00000177030/ENSG00000111725/ENSG00000129474/ENSG00000141068/ENSG00000141741/ENSG00000243678/ENSG00000167601/ENSG00000105327
5D	Nut1h.Proximal	C2	TONG_INTERACT_WITH_PTTG1	3/66	57/20997	0.000768813	0.0349686	0.0294211	3	ENSG00000197728/ENSG00000176912/ENSG00000137331
5D	Nut1h.Proximal	C2	VERRECCHIA_EARLY_RESPONSE_TO_TGFB1	4/66	54/20997	2.50158e-05	0.00220452	0.00185479	4	ENSG00000123384/ENSG00000239672/ENSG00000243678/ENSG00000106366
5D	Nut1h.Proximal	C2	WARTERS_IR_RESPONSE_5GY	5/66	50/20997	4.99482e-07	8.80337e-05	7.40679e-05	5	ENSG00000170836/ENSG00000176912/ENSG00000105327/ENSG00000170734/ENSG00000164938
5D	Nut1h.Proximal	C2	WARTERS_RESPONSE_TO_IR_SKIN	7/66	80/20997	5.79541e-09	1.36192e-06	1.14586e-06	7	ENSG00000136048/ENSG00000167196/ENSG00000170836/ENSG00000176912/ENSG00000105327/ENSG00000170734/ENSG00000164938
5D	Nut1h.Proximal	C2	WP_MIRNA_REGULATION_OF_P53_PATHWAY_IN_PROSTATE_CANCER	4/66	33/20997	3.40127e-06	0.000479579	0.000403498	4	ENSG00000149547/ENSG00000141682/ENSG00000105327/ENSG00000106366
5D	Nut1h.Proximal	C2	WP_P53_TRANSCRIPTIONAL_GENE_NETWORK	9/66	70/20997	9.50013e-13	4.49639e-10	3.78307e-10	9	ENSG00000136048/ENSG00000111725/ENSG00000076604/ENSG00000141682/ENSG00000206075/ENSG00000105327/ENSG00000170734/ENSG00000106366/ENSG00000164938
5D	Nut1h.Proximal	C2	WU_HBX_TARGETS_1_UP	2/66	16/20997	0.00113499	0.0444539	0.0374017	2	ENSG00000134575/ENSG00000141682
5D	Nut1h.Proximal	C2	WU_HBX_TARGETS_2_DN	2/66	16/20997	0.00113499	0.0444539	0.0374017	2	ENSG00000134575/ENSG00000141682
5D	Nut1h.Proximal	C2	ZHANG_PROLIFERATING_VS_QUIESCENT	3/66	49/20997	0.000492849	0.0248185	0.0208812	3	ENSG00000157933/ENSG00000243678/ENSG00000167601
6C	Nut1h.vs.Nut0h.GainedInteractions	C3	NPM1_TARGET_GENES	9/97	332/20322	3.01105e-05	0.0483875	0.0473527	9	ENSG00000137960/ENSG00000162613/ENSG00000162616/ENSG00000154845/ENSG00000263627/ENSG00000078674/ENSG00000103423/ENSG00000262246/ENSG00000152291
6C	Nut1h.vs.Nut0h.GainedInteractions	C2	REACTOME_TRANSCRIPTIONAL_REGULATION_BY_TP53	10/92	347/18062	1.07367e-05	0.0146342	0.0140369	10	ENSG00000117450/ENSG00000168209/ENSG00000142453/ENSG00000128245/ENSG00000164053/ENSG00000213780/ENSG00000104687/ENSG00000164938/ENSG00000011007/ENSG00000111642
6C	Nut1h.vs.Nut0h.GainedInteractions	C1	chr8p12	3/98	27/23112	0.000200824	0.011447	0.0101469	3	ENSG00000120875/ENSG00000197265/ENSG00000104687
6C	Nut1h.vs.Nut0h.GainedInteractions	C1	chr8q22	4/98	100/23112	0.000872867	0.0248767	0.0220514	4	ENSG00000164944/ENSG00000164938/ENSG00000104341/ENSG00000164953
6C	Nut1h.vs.Nut0h.LostInteractions	C3	AAAGGGA_MIR204_MIR211	6/61	219/20322	4.95388e-05	0.0210219	0.0186184	6	ENSG00000149948/ENSG00000049130/ENSG00000138069/ENSG00000153234/ENSG00000153827/ENSG00000099942
6C	Nut1h.vs.Nut0h.LostInteractions	C2	AMIT_EGF_RESPONSE_60_HELA	3/56	45/18062	0.000365253	0.0346941	0.0278682	3	ENSG00000153234/ENSG00000114315/ENSG00000112715
6C	Nut1h.vs.Nut0h.LostInteractions	C3	ATXN7L3_TARGET_GENES	7/61	257/20322	1.16199e-05	0.0178016	0.0157663	7	ENSG00000149948/ENSG00000153234/ENSG00000138434/ENSG00000114315/ENSG00000163697/ENSG00000112715/ENSG00000151917
6C	Nut1h.vs.Nut0h.LostInteractions	C2	BAELDE_DIABETIC_NEPHROPATHY_DN	7/56	410/18062	0.000262289	0.0309631	0.0248712	7	ENSG00000108091/ENSG00000148926/ENSG00000135108/ENSG00000138069/ENSG00000065911/ENSG00000112715/ENSG00000151914
6C	Nut1h.vs.Nut0h.LostInteractions	C2	BUFFA_HYPOXIA_METAGENE	3/56	50/18062	0.000499005	0.0346941	0.0278682	3	ENSG00000148926/ENSG00000112715/ENSG00000106636
6C	Nut1h.vs.Nut0h.LostInteractions	C2	BURTON_ADIPOGENESIS_1	3/56	31/18062	0.000119314	0.0233557	0.0187605	3	ENSG00000153234/ENSG00000157557/ENSG00000112715
6C	Nut1h.vs.Nut0h.LostInteractions	C2	BURTON_ADIPOGENESIS_PEAK_AT_2HR	3/56	46/18062	0.00038988	0.0346941	0.0278682	3	ENSG00000148926/ENSG00000153234/ENSG00000157557
6C	Nut1h.vs.Nut0h.LostInteractions	C2	CHARAFE_BREAST_CANCER_LUMINAL_VS_BASAL_DN	8/56	432/18062	5.21419e-05	0.0163308	0.0131178	8	ENSG00000148926/ENSG00000149948/ENSG00000134762/ENSG00000138434/ENSG00000157557/ENSG00000151914/ENSG00000127955/ENSG00000105971
6C	Nut1h.vs.Nut0h.LostInteractions	C2	CHENG_RESPONSE_TO_NICKEL_ACETATE	3/56	41/18062	0.000276809	0.0309631	0.0248712	3	ENSG00000117862/ENSG00000148737/ENSG00000138069
6C	Nut1h.vs.Nut0h.LostInteractions	C2	CHIARADONNA_NEOPLASTIC_TRANSFORMATION_KRAS_CDC25_UP	3/56	57/18062	0.0007336	0.0348127	0.0279634	3	ENSG00000149948/ENSG00000049130/ENSG00000120963
6C	Nut1h.vs.Nut0h.LostInteractions	C3	CTTTGTA_MIR524	8/61	422/20322	3.6378e-05	0.0210219	0.0186184	8	ENSG00000148737/ENSG00000060749/ENSG00000149948/ENSG00000141458/ENSG00000153234/ENSG00000157557/ENSG00000114315/ENSG00000127955
6C	Nut1h.vs.Nut0h.LostInteractions	C2	DANG_REGULATED_BY_MYC_DN	5/56	241/18062	0.000890338	0.0387297	0.0311098	5	ENSG00000148926/ENSG00000153827/ENSG00000112715/ENSG00000131016/ENSG00000135679
6C	Nut1h.vs.Nut0h.LostInteractions	C2	DAUER_STAT3_TARGETS_UP	3/56	45/18062	0.000365253	0.0346941	0.0278682	3	ENSG00000148926/ENSG00000141458/ENSG00000131016
6C	Nut1h.vs.Nut0h.LostInteractions	C2	ELVIDGE_HIF1A_AND_HIF2A_TARGETS_DN	4/56	101/18062	0.000270619	0.0309631	0.0248712	4	ENSG00000148926/ENSG00000112715/ENSG00000151914/ENSG00000131016
6C	Nut1h.vs.Nut0h.LostInteractions	C2	ELVIDGE_HYPOXIA_BY_DMOG_UP	4/56	128/18062	0.000664639	0.0346941	0.0278682	4	ENSG00000148926/ENSG00000112715/ENSG00000151914/ENSG00000131016
6C	Nut1h.vs.Nut0h.LostInteractions	C2	GARGALOVIC_RESPONSE_TO_OXIDIZED_PHOSPHOLIPIDS_RED_UP	2/56	15/18062	0.000966009	0.0398097	0.0319773	2	ENSG00000065911/ENSG00000112715
6C	Nut1h.vs.Nut0h.LostInteractions	C2	GENTILE_UV_HIGH_DOSE_DN	5/56	267/18062	0.00140399	0.0488588	0.039246	5	ENSG00000149948/ENSG00000138069/ENSG00000099942/ENSG00000127955/ENSG00000129518
6C	Nut1h.vs.Nut0h.LostInteractions	C2	GENTILE_UV_RESPONSE_CLUSTER_D4	3/56	53/18062	0.000592503	0.0346941	0.0278682	3	ENSG00000149948/ENSG00000138069/ENSG00000127955
6C	Nut1h.vs.Nut0h.LostInteractions	C5	GOBP_NEGATIVE_REGULATION_OF_VASCULAR_PERMEABILITY	3/53	17/16935	1.90813e-05	0.0221629	0.0188202	3	ENSG00000148926/ENSG00000112715/ENSG00000131016
6C	Nut1h.vs.Nut0h.LostInteractions	C5	GOBP_POSITIVE_REGULATION_OF_STEM_CELL_PROLIFERATION	3/53	25/16935	6.3407e-05	0.0431118	0.0366094	3	ENSG00000149948/ENSG00000049130/ENSG00000125931
6C	Nut1h.vs.Nut0h.LostInteractions	C5	GOBP_VASCULAR_ASSOCIATED_SMOOTH_MUSCLE_CELL_DEVELOPMENT	3/53	11/16935	4.69196e-06	0.0108994	0.0092555	3	ENSG00000148926/ENSG00000114315/ENSG00000112715
6C	Nut1h.vs.Nut0h.LostInteractions	C5	GOMF_RNA_POLYMERASE_II_SPECIFIC_DNA_BINDING_TRANSCRIPTION_FACTOR_BINDING	7/53	332/16935	7.42347e-05	0.0431118	0.0366094	7	ENSG00000148737/ENSG00000149948/ENSG00000153234/ENSG00000153827/ENSG00000157557/ENSG00000099942/ENSG00000114315
6C	Nut1h.vs.Nut0h.LostInteractions	C2	GRAHAM_NORMAL_QUIESCENT_VS_NORMAL_DIVIDING_UP	3/56	60/18062	0.000852336	0.0383764	0.030826	3	ENSG00000148737/ENSG00000153234/ENSG00000151914
6C	Nut1h.vs.Nut0h.LostInteractions	C2	GROSS_HYPOXIA_VIA_ELK3_DN	4/56	153/18062	0.00129134	0.0470288	0.037776	4	ENSG00000148926/ENSG00000065911/ENSG00000112715/ENSG00000131016
6C	Nut1h.vs.Nut0h.LostInteractions	C7	GSE37605_FOXP3_FUSION_GFP_VS_IRES_GFP_TREG_C57BL6_UP	6/57	179/18046	2.08914e-05	0.032459	0.0307856	6	ENSG00000138303/ENSG00000148926/ENSG00000153234/ENSG00000157557/ENSG00000151914/ENSG00000131016
6C	Nut1h.vs.Nut0h.LostInteractions	C7	GSE9988_ANTI_TREM1_AND_LPS_VS_CTRL_TREATED_MONOCYTES_UP	6/57	182/18046	2.29473e-05	0.032459	0.0307856	6	ENSG00000148926/ENSG00000141458/ENSG00000138069/ENSG00000153234/ENSG00000157557/ENSG00000114315
6C	Nut1h.vs.Nut0h.LostInteractions	C2	HO_LIVER_CANCER_VASCULAR_INVASION	2/56	12/18062	0.000610843	0.0346941	0.0278682	2	ENSG00000133805/ENSG00000103932
6C	Nut1h.vs.Nut0h.LostInteractions	C2	KEGG_MELANOGENESIS	4/56	99/18062	0.000250653	0.0309631	0.0248712	4	ENSG00000148737/ENSG00000049130/ENSG00000127955/ENSG00000148660
6C	Nut1h.vs.Nut0h.LostInteractions	C2	KEGG_PATHWAYS_IN_CANCER	6/56	315/18062	0.000418406	0.0346941	0.0278682	6	ENSG00000108091/ENSG00000148737/ENSG00000049130/ENSG00000099942/ENSG00000112715/ENSG00000135679
6C	Nut1h.vs.Nut0h.LostInteractions	C2	KIM_HYPOXIA	2/56	16/18062	0.00110182	0.041082	0.0329992	2	ENSG00000133805/ENSG00000112715
6C	Nut1h.vs.Nut0h.LostInteractions	C2	KOBAYASHI_EGFR_SIGNALING_6HR_DN	2/56	18/18062	0.00139924	0.0488588	0.039246	2	ENSG00000149948/ENSG00000112715
6C	Nut1h.vs.Nut0h.LostInteractions	C2	LIU_PROSTATE_CANCER_DN	7/56	464/18062	0.000551595	0.0346941	0.0278682	7	ENSG00000049130/ENSG00000134762/ENSG00000157557/ENSG00000112715/ENSG00000151914/ENSG00000131016/ENSG00000105971
6C	Nut1h.vs.Nut0h.LostInteractions	C2	LI_WILMS_TUMOR_VS_FETAL_KIDNEY_1_UP	6/56	180/18062	1.93537e-05	0.015154	0.0121725	6	ENSG00000138434/ENSG00000157557/ENSG00000112715/ENSG00000151914/ENSG00000127955/ENSG00000105971
6C	Nut1h.vs.Nut0h.LostInteractions	C2	LOCKWOOD_AMPLIFIED_IN_LUNG_CANCER	6/56	206/18062	4.13215e-05	0.0163232	0.0131117	6	ENSG00000099942/ENSG00000112715/ENSG00000105971/ENSG00000179950/ENSG00000129518/ENSG00000106636
6C	Nut1h.vs.Nut0h.LostInteractions	C2	MARCINIAK_ER_STRESS_RESPONSE_VIA_CHOP	3/56	22/18062	4.1694e-05	0.0163232	0.0131117	3	ENSG00000133805/ENSG00000049130/ENSG00000157557
6C	Nut1h.vs.Nut0h.LostInteractions	C3	MIR6501_5P	4/61	69/20322	5.48874e-05	0.0210219	0.0186184	4	ENSG00000133805/ENSG00000163697/ENSG00000112715/ENSG00000151917
6C	Nut1h.vs.Nut0h.LostInteractions	C2	MIZUKAMI_HYPOXIA_UP	2/56	12/18062	0.000610843	0.0346941	0.0278682	2	ENSG00000148926/ENSG00000112715
6C	Nut1h.vs.Nut0h.LostInteractions	C4	MODULE_2	8/39	357/9287	9.53046e-05	0.0239214	0.0228731	8	ENSG00000148926/ENSG00000153234/ENSG00000157557/ENSG00000114315/ENSG00000112715/ENSG00000151914/ENSG00000131016/ENSG00000105971
6C	Nut1h.vs.Nut0h.LostInteractions	C4	MODULE_278	3/39	30/9287	0.000257032	0.0322575	0.0308439	3	ENSG00000135108/ENSG00000153827/ENSG00000114054
6C	Nut1h.vs.Nut0h.LostInteractions	C6	MTOR_UP.N4.V1_UP	5/37	183/9980	0.000531437	0.0419835	0.0408368	5	ENSG00000138303/ENSG00000148926/ENSG00000103932/ENSG00000112715/ENSG00000197265
6C	Nut1h.vs.Nut0h.LostInteractions	C2	NAGASHIMA_EGF_SIGNALING_UP	3/56	55/18062	0.000660647	0.0346941	0.0278682	3	ENSG00000153234/ENSG00000157557/ENSG00000114315
6C	Nut1h.vs.Nut0h.LostInteractions	C2	NAGASHIMA_NRG1_SIGNALING_UP	8/56	164/18062	3.81846e-08	5.97971e-05	4.80322e-05	8	ENSG00000148926/ENSG00000141458/ENSG00000153234/ENSG00000157557/ENSG00000114315/ENSG00000112715/ENSG00000151914/ENSG00000148660
6C	Nut1h.vs.Nut0h.LostInteractions	C2	PRAMOONJAGO_SOX4_TARGETS_UP	3/56	51/18062	0.000529031	0.0346941	0.0278682	3	ENSG00000133805/ENSG00000148926/ENSG00000112715
6C	Nut1h.vs.Nut0h.LostInteractions	C2	QI_HYPOXIA	4/56	127/18062	0.000645346	0.0346941	0.0278682	4	ENSG00000133805/ENSG00000148926/ENSG00000112715/ENSG00000197265
6C	Nut1h.vs.Nut0h.LostInteractions	C2	RICKMAN_METASTASIS_DN	5/56	239/18062	0.000857711	0.0383764	0.030826	5	ENSG00000108219/ENSG00000133805/ENSG00000134762/ENSG00000100226/ENSG00000151914
6C	Nut1h.vs.Nut0h.LostInteractions	C2	RIZ_ERYTHROID_DIFFERENTIATION_6HR	3/56	36/18062	0.000187452	0.0293549	0.0235794	3	ENSG00000149948/ENSG00000138069/ENSG00000153234
6C	Nut1h.vs.Nut0h.LostInteractions	C2	RODRIGUES_THYROID_CARCINOMA_UP	2/56	16/18062	0.00110182	0.041082	0.0329992	2	ENSG00000165895/ENSG00000127955
6C	Nut1h.vs.Nut0h.LostInteractions	C2	SANSOM_APC_TARGETS_UP	4/56	122/18062	0.000554799	0.0346941	0.0278682	4	ENSG00000060749/ENSG00000141458/ENSG00000157557/ENSG00000125931
6C	Nut1h.vs.Nut0h.LostInteractions	C2	SCHWAB_TARGETS_OF_BMYB_POLYMORPHIC_VARIANTS_UP	2/56	12/18062	0.000610843	0.0346941	0.0278682	2	ENSG00000164045/ENSG00000135679
6C	Nut1h.vs.Nut0h.LostInteractions	C2	SENGUPTA_NASOPHARYNGEAL_CARCINOMA_WITH_LMP1_UP	6/56	367/18062	0.000931418	0.0394216	0.0316656	6	ENSG00000060749/ENSG00000149948/ENSG00000134762/ENSG00000065911/ENSG00000164045/ENSG00000135679
6C	Nut1h.vs.Nut0h.LostInteractions	C2	SESTO_RESPONSE_TO_UV_C8	3/56	65/18062	0.00107611	0.041082	0.0329992	3	ENSG00000065911/ENSG00000112715/ENSG00000151914
6C	Nut1h.vs.Nut0h.LostInteractions	C2	SMITH_TERT_TARGETS_UP	5/56	137/18062	6.53297e-05	0.017051	0.0136963	5	ENSG00000141458/ENSG00000065911/ENSG00000114054/ENSG00000163697/ENSG00000197265
6C	Nut1h.vs.Nut0h.LostInteractions	C2	THEILGAARD_NEUTROPHIL_AT_SKIN_WOUND_UP	4/56	75/18062	8.55167e-05	0.0191313	0.0153673	4	ENSG00000138069/ENSG00000065911/ENSG00000157557/ENSG00000112715
6C	Nut1h.vs.Nut0h.LostInteractions	C2	WACKER_HYPOXIA_TARGETS_OF_VHL	2/56	13/18062	0.000720469	0.0348127	0.0279634	2	ENSG00000148926/ENSG00000112715
6C	Nut1h.vs.Nut0h.LostInteractions	C2	WP_AMPLIFICATION_AND_EXPANSION_OF_ONCOGENIC_PATHWAYS_AS_METASTATIC_TRAITS	2/56	16/18062	0.00110182	0.041082	0.0329992	2	ENSG00000148737/ENSG00000112715
6C	Nut1h.vs.Nut0h.LostInteractions	C2	WP_INFLUENCE_OF_LAMINOPATHIES_ON_WNT_SIGNALING	3/56	36/18062	0.000187452	0.0293549	0.0235794	3	ENSG00000148737/ENSG00000149948/ENSG00000114315
6C	Nut1h.vs.Nut0h.LostInteractions	C2	WP_OVERLAP_BETWEEN_SIGNAL_TRANSDUCTION_PATHWAYS_CONTRIBUTING_TO_LMNA_LAMINOPATHIES	3/56	56/18062	0.000696514	0.0348127	0.0279634	3	ENSG00000148737/ENSG00000149948/ENSG00000114315
6C	Nut1h.vs.Nut0h.LostInteractions	C2	ZWANG_CLASS_3_TRANSIENTLY_INDUCED_BY_EGF	5/56	213/18062	0.000509873	0.0346941	0.0278682	5	ENSG00000148926/ENSG00000165895/ENSG00000153234/ENSG00000157557/ENSG00000114315
6C	Nut1h.vs.Nut0h.MaintainedInteractions	C7	GSE9037_CTRL_VS_LPS_4H_STIM_IRAK4_KO_BMDM_DN	7/64	188/18046	4.48125e-06	0.0120546	0.011656	7	ENSG00000187583/ENSG00000135862/ENSG00000100647/ENSG00000136450/ENSG00000213639/ENSG00000145632/ENSG00000196739
6C	Nut1h.vs.Nut0h.MaintainedInteractions	C2	JOHANSSON_GLIOMAGENESIS_BY_PDGFB_UP	4/64	54/18062	3.96874e-05	0.0369162	0.0328022	4	ENSG00000010278/ENSG00000131747/ENSG00000156508/ENSG00000146425
6C	Nut1h.vs.Nut0h.MaintainedInteractions	C2	KAN_RESPONSE_TO_ARSENIC_TRIOXIDE	5/64	113/18062	4.98194e-05	0.0369162	0.0328022	5	ENSG00000107984/ENSG00000131747/ENSG00000070540/ENSG00000145632/ENSG00000105971
6C	Nut1h.vs.Nut0h.MaintainedInteractions	C1	chr16q12	3/69	42/23112	0.000268952	0.0134476	0.0118905	3	ENSG00000121274/ENSG00000260031/ENSG00000166164
6C	Nut1h.vs.Nut0h.MaintainedInteractions	C1	chr9p21	3/69	54/23112	0.000566415	0.0141604	0.0125207	3	ENSG00000099810/ENSG00000147889/ENSG00000240498
6F	Nut10h.vs.Nut0h.GainedInteractions	H	HALLMARK_P53_PATHWAY	5/15	191/4169	0.000395038	0.010666	0.00997992	5	ENSG00000118640/ENSG00000142192/ENSG00000128342/ENSG00000179163/ENSG00000170836
6F	Nut10h.vs.Nut0h.GainedInteractions	C3	ZNF708_TARGET_GENES	5/82	78/20322	1.58452e-05	0.0256692	0.0242515	5	ENSG00000153317/ENSG00000169375/ENSG00000197024/ENSG00000204947/ENSG00000240877
6F	Nut10h.vs.Nut0h.GainedInteractions	C1	chr20p12	4/83	55/23112	4.58685e-05	0.00210995	0.00168989	4	ENSG00000089048/ENSG00000101247/ENSG00000125864/ENSG00000125868
6F	Nut10h.vs.Nut0h.GainedInteractions	C1	chr2p11	3/83	53/23112	0.000919096	0.0211392	0.0169307	3	ENSG00000115486/ENSG00000118640/ENSG00000172086
6F	Nut10h.vs.Nut0h.GainedInteractions	C1	chr2q11	3/83	69/23112	0.00197255	0.0302457	0.0242243	3	ENSG00000135956/ENSG00000144021/ENSG00000168763
6F	Nut10h.vs.Nut0h.LostInteractions	C8	BUSSLINGER_ESOPHAGEAL_EARLY_SUPRABASAL_CELLS	4/63	76/15862	0.000233992	0.031823	0.0285717	4	ENSG00000134762/ENSG00000114315/ENSG00000156508/ENSG00000125944
6F	Nut10h.vs.Nut0h.LostInteractions	C2	CHARAFE_BREAST_CANCER_LUMINAL_VS_BASAL_DN	9/68	432/18062	3.32939e-05	0.0174674	0.0155134	9	ENSG00000148926/ENSG00000134531/ENSG00000134762/ENSG00000138434/ENSG00000157557/ENSG00000151914/ENSG00000127955/ENSG00000168487/ENSG00000188343
6F	Nut10h.vs.Nut0h.LostInteractions	C8	GAUTAM_EYE_CORNEA_ELF3_HIGH_EPITHELIAL_CELLS	6/63	145/15862	2.32798e-05	0.0063321	0.00568517	6	ENSG00000187583/ENSG00000148926/ENSG00000134531/ENSG00000147883/ENSG00000108352/ENSG00000120885
6F	Nut10h.vs.Nut0h.LostInteractions	C2	GRAHAM_NORMAL_QUIESCENT_VS_NORMAL_DIVIDING_UP	4/68	60/18062	7.6437e-05	0.0227935	0.0202437	4	ENSG00000148737/ENSG00000134531/ENSG00000153234/ENSG00000151914
6F	Nut10h.vs.Nut0h.LostInteractions	C2	HELLEBREKERS_SILENCED_DURING_TUMOR_ANGIOGENESIS	4/68	75/18062	0.000182615	0.0453799	0.0403035	4	ENSG00000148926/ENSG00000083857/ENSG00000123384/ENSG00000120885
6F	Nut10h.vs.Nut0h.LostInteractions	C2	KIM_WT1_TARGETS_DN	8/68	436/18062	0.000224979	0.0479206	0.04256	8	ENSG00000116922/ENSG00000134690/ENSG00000148737/ENSG00000099942/ENSG00000114315/ENSG00000127955/ENSG00000106400/ENSG00000099810
6F	Nut10h.vs.Nut0h.LostInteractions	C2	MCBRYAN_PUBERTAL_TGFB1_TARGETS_UP	6/68	164/18062	3.51457e-05	0.0174674	0.0155134	6	ENSG00000166441/ENSG00000157557/ENSG00000114315/ENSG00000168487/ENSG00000147883/ENSG00000120885
6F	Nut10h.vs.Nut0h.LostInteractions	C4	MODULE_2	9/46	357/9287	5.17322e-05	0.0158301	0.0148662	9	ENSG00000148926/ENSG00000134531/ENSG00000166783/ENSG00000153234/ENSG00000157557/ENSG00000114315/ENSG00000083857/ENSG00000151914/ENSG00000123384
6F	Nut10h.vs.Nut0h.LostInteractions	C2	NAGASHIMA_NRG1_SIGNALING_UP	6/68	164/18062	3.51457e-05	0.0174674	0.0155134	6	ENSG00000148926/ENSG00000141458/ENSG00000153234/ENSG00000157557/ENSG00000114315/ENSG00000151914
6F	Nut10h.vs.Nut0h.LostInteractions	C2	WEIGEL_OXIDATIVE_STRESS_BY_HNE_AND_TBH	4/68	57/18062	6.24455e-05	0.0227935	0.0202437	4	ENSG00000157557/ENSG00000151914/ENSG00000168487/ENSG00000120885
6F	Nut10h.vs.Nut0h.MaintainedInteractions	C7	GSE9037_CTRL_VS_LPS_4H_STIM_IRAK4_KO_BMDM_DN	8/103	188/18046	1.22195e-05	0.0451145	0.0448006	8	ENSG00000135862/ENSG00000148737/ENSG00000213639/ENSG00000065911/ENSG00000163947/ENSG00000145632/ENSG00000196739/ENSG00000134852
6F	Nut10h.vs.Nut0h.MaintainedInteractions	C2	KAN_RESPONSE_TO_ARSENIC_TRIOXIDE	6/103	113/18062	4.58174e-05	0.0277806	0.0254648	6	ENSG00000107984/ENSG00000148926/ENSG00000131747/ENSG00000070540/ENSG00000145632/ENSG00000105971
6F	Nut10h.vs.Nut0h.MaintainedInteractions	C2	KIM_WT1_TARGETS_12HR_DN	9/103	204/18062	2.51621e-06	0.00457699	0.00419545	9	ENSG00000149948/ENSG00000049130/ENSG00000213639/ENSG00000163513/ENSG00000163697/ENSG00000145632/ENSG00000099810/ENSG00000010165/ENSG00000188342
6F	Nut10h.vs.Nut0h.MaintainedInteractions	C3	MIR6512_3P	6/113	122/20322	6.19124e-05	0.0399572	0.0374677	6	ENSG00000108091/ENSG00000145632/ENSG00000131016/ENSG00000160714/ENSG00000010165/ENSG00000109065
6F	Nut10h.vs.Nut0h.MaintainedInteractions	C3	MIR6720_5P	6/113	123/20322	6.47955e-05	0.0399572	0.0374677	6	ENSG00000108091/ENSG00000145632/ENSG00000131016/ENSG00000160714/ENSG00000010165/ENSG00000109065
6F	Nut10h.vs.Nut0h.MaintainedInteractions	C2	PHONG_TNF_RESPONSE_VIA_P38_PARTIAL	7/103	159/18062	3.50399e-05	0.0277806	0.0254648	7	ENSG00000135862/ENSG00000107984/ENSG00000148737/ENSG00000148926/ENSG00000141232/ENSG00000128342/ENSG00000145632
6F	Nut10h.vs.Nut0h.MaintainedInteractions	C3	ZFP3_TARGET_GENES	10/113	317/20322	1.11243e-05	0.02058	0.0192978	10	ENSG00000148737/ENSG00000138834/ENSG00000121274/ENSG00000153815/ENSG00000163513/ENSG00000182580/ENSG00000116539/ENSG00000188342/ENSG00000125746/ENSG00000162755
S2D	Nut10h.vs.Nut0h.Downregulated	C3	AAACCAC_MIR140	7/423	111/38473	0.000235231	0.0017987	0.00130767	7	ENSG00000068615/ENSG00000107968/ENSG00000116667/ENSG00000122966/ENSG00000175785/ENSG00000182010/ENSG00000197635
S2D	Nut10h.vs.Nut0h.Downregulated	C3	AAGCACT_MIR520F	8/423	238/38473	0.00508683	0.027406	0.0199244	8	ENSG00000080839/ENSG00000105011/ENSG00000144354/ENSG00000156802/ENSG00000167081/ENSG00000187123/ENSG00000197635/ENSG00000198901
S2D	Nut10h.vs.Nut0h.Downregulated	C3	AATGTGA_MIR23A_MIR23B	15/423	415/38473	6.67029e-05	0.000570665	0.000414879	15	ENSG00000100167/ENSG00000107957/ENSG00000109685/ENSG00000118515/ENSG00000119403/ENSG00000120802/ENSG00000136122/ENSG00000144355/ENSG00000154146/ENSG00000164104/ENSG00000167191/ENSG00000170873/ENSG00000171522/ENSG00000181472/ENSG00000197587
S2D	Nut10h.vs.Nut0h.Downregulated	C2	ABRAMSON_INTERACT_WITH_AIRE	7/423	43/38473	4.23377e-07	4.88624e-06	3.55234e-06	7	ENSG00000073111/ENSG00000076003/ENSG00000095002/ENSG00000100297/ENSG00000113368/ENSG00000116062/ENSG00000131747
S2D	Nut10h.vs.Nut0h.Downregulated	C2	ACEVEDO_LIVER_CANCER_WITH_H3K9ME3_DN	9/423	109/38473	3.48781e-06	3.62907e-05	2.63836e-05	9	ENSG00000100479/ENSG00000106031/ENSG00000128708/ENSG00000137804/ENSG00000138182/ENSG00000163808/ENSG00000166922/ENSG00000184661/ENSG00000188229
S2D	Nut10h.vs.Nut0h.Downregulated	C3	ACTAYRNNNCCCR_UNKNOWN	16/423	460/38473	6.04648e-05	0.000522922	0.000380169	16	ENSG00000012048/ENSG00000093009/ENSG00000094804/ENSG00000111665/ENSG00000115687/ENSG00000116273/ENSG00000135476/ENSG00000149929/ENSG00000152253/ENSG00000156970/ENSG00000157851/ENSG00000164045/ENSG00000168496/ENSG00000174371/ENSG00000198056/ENSG00000221829
S2D	Nut10h.vs.Nut0h.Downregulated	C3	ACTGTGA_MIR27A_MIR27B	14/423	473/38473	0.000854736	0.00576265	0.0041895	14	ENSG00000100167/ENSG00000106031/ENSG00000116667/ENSG00000117650/ENSG00000122966/ENSG00000138622/ENSG00000139438/ENSG00000149679/ENSG00000166483/ENSG00000166833/ENSG00000171522/ENSG00000196132/ENSG00000197275/ENSG00000198944
S2D	Nut10h.vs.Nut0h.Downregulated	C2	ADDYA_ERYTHROID_DIFFERENTIATION_BY_HEMIN	5/423	72/38473	0.00119979	0.0078853	0.00573268	5	ENSG00000089685/ENSG00000118513/ENSG00000178718/ENSG00000186480/ENSG00000204388
S2D	Nut10h.vs.Nut0h.Downregulated	C2	AFFAR_YY1_TARGETS_DN	55/423	262/38473	1.21842e-53	1.32991e-51	9.66855e-52	55	ENSG00000013810/ENSG00000066279/ENSG00000067064/ENSG00000072571/ENSG00000076003/ENSG00000076248/ENSG00000076382/ENSG00000079616/ENSG00000087586/ENSG00000089685/ENSG00000090382/ENSG00000094804/ENSG00000095002/ENSG00000100297/ENSG00000104738/ENSG00000109805/ENSG00000111206/ENSG00000111247/ENSG00000111665/ENSG00000112118/ENSG00000112742/ENSG00000112984/ENSG00000113368/ENSG00000115163/ENSG00000116133…
S2D	Nut10h.vs.Nut0h.Downregulated	C3	AGCACTT_MIR93_MIR302A_MIR302B_MIR302C_MIR302D_MIR372_MIR373_MIR520E_MIR520A_MIR526B_MIR520B_MIR520C_MIR520D	12/423	340/38473	0.000433564	0.00306024	0.00222482	12	ENSG00000051341/ENSG00000080839/ENSG00000101945/ENSG00000105011/ENSG00000114346/ENSG00000144354/ENSG00000156802/ENSG00000157851/ENSG00000166483/ENSG00000167081/ENSG00000182481/ENSG00000187123
S2D	Nut10h.vs.Nut0h.Downregulated	C3	AGTCTTA_MIR499	4/423	75/38473	0.00948284	0.0441493	0.0320969	4	ENSG00000068615/ENSG00000118513/ENSG00000164032/ENSG00000166833
S2D	Nut10h.vs.Nut0h.Downregulated	C3	AHR_Q5	8/423	219/38473	0.00309179	0.0175742	0.0127766	8	ENSG00000103495/ENSG00000123095/ENSG00000154146/ENSG00000160298/ENSG00000162073/ENSG00000164032/ENSG00000181544/ENSG00000186480
S2D	Nut10h.vs.Nut0h.Downregulated	C6	AKT_UP_MTOR_DN.V1_DN	9/423	185/38473	0.000226106	0.00172972	0.00125752	9	ENSG00000031691/ENSG00000075131/ENSG00000076003/ENSG00000103495/ENSG00000118513/ENSG00000129484/ENSG00000152240/ENSG00000163485/ENSG00000166483
S2D	Nut10h.vs.Nut0h.Downregulated	C2	ALCALAY_AML_BY_NPM1_LOCALIZATION_DN	36/423	186/38473	5.48404e-34	2.78369e-32	2.02377e-32	36	ENSG00000065328/ENSG00000072571/ENSG00000073111/ENSG00000075702/ENSG00000088325/ENSG00000089685/ENSG00000090889/ENSG00000094804/ENSG00000100162/ENSG00000100479/ENSG00000100526/ENSG00000104738/ENSG00000111206/ENSG00000117399/ENSG00000121152/ENSG00000123080/ENSG00000126787/ENSG00000134057/ENSG00000137807/ENSG00000142945/ENSG00000145386/ENSG00000148773/ENSG00000149554/ENSG00000157456/ENSG00000158402…
S2D	Nut10h.vs.Nut0h.Downregulated	C3	ALPHACP1_01	12/423	260/38473	3.56394e-05	0.000318107	0.000231267	12	ENSG00000066279/ENSG00000103495/ENSG00000111665/ENSG00000116133/ENSG00000117650/ENSG00000123975/ENSG00000126787/ENSG00000137834/ENSG00000154146/ENSG00000162607/ENSG00000165490/ENSG00000175063
S2D	Nut10h.vs.Nut0h.Downregulated	C2	AMBROSINI_FLAVOPIRIDOL_TREATMENT_TP53	7/423	107/38473	0.000187498	0.00145774	0.00105979	7	ENSG00000051180/ENSG00000109685/ENSG00000115596/ENSG00000115687/ENSG00000123374/ENSG00000138030/ENSG00000242265
S2D	Nut10h.vs.Nut0h.Downregulated	C2	AMIT_EGF_RESPONSE_40_MCF10A	3/423	17/38473	0.000800191	0.00541678	0.00393805	3	ENSG00000129534/ENSG00000169679/ENSG00000170345
S2D	Nut10h.vs.Nut0h.Downregulated	C2	ANDERSEN_CHOLANGIOCARCINOMA_CLASS2	22/423	173/38473	3.89388e-17	1.01765e-15	7.3984e-16	22	ENSG00000011426/ENSG00000087586/ENSG00000088325/ENSG00000101447/ENSG00000111665/ENSG00000112742/ENSG00000117399/ENSG00000118513/ENSG00000123095/ENSG00000126787/ENSG00000127423/ENSG00000131747/ENSG00000136122/ENSG00000138160/ENSG00000138180/ENSG00000138778/ENSG00000157456/ENSG00000163808/ENSG00000169679/ENSG00000175063/ENSG00000186193/ENSG00000204388
S2D	Nut10h.vs.Nut0h.Downregulated	C2	ASTON_MAJOR_DEPRESSIVE_DISORDER_DN	6/423	158/38473	0.00826851	0.0392842	0.02856	6	ENSG00000013573/ENSG00000126803/ENSG00000137337/ENSG00000166086/ENSG00000166508/ENSG00000167191
S2D	Nut10h.vs.Nut0h.Downregulated	C3	ASXL2_TARGET_GENES	4/423	25/38473	0.000151768	0.0011916	0.000866303	4	ENSG00000109805/ENSG00000111206/ENSG00000170779/ENSG00000213347
S2D	Nut10h.vs.Nut0h.Downregulated	C3	ATACTGT_MIR144	7/423	197/38473	0.00638624	0.0324263	0.0235742	7	ENSG00000104369/ENSG00000106689/ENSG00000128708/ENSG00000129173/ENSG00000130052/ENSG00000175305/ENSG00000196132
S2D	Nut10h.vs.Nut0h.Downregulated	C6	ATF2_S_UP.V1_UP	10/423	190/38473	5.32951e-05	0.000465009	0.000338066	10	ENSG00000056736/ENSG00000076248/ENSG00000100526/ENSG00000106462/ENSG00000106689/ENSG00000111206/ENSG00000112984/ENSG00000131747/ENSG00000137807/ENSG00000151725
S2D	Nut10h.vs.Nut0h.Downregulated	C6	ATF2_UP.V1_UP	10/423	187/38473	4.661e-05	0.000410325	0.00029831	10	ENSG00000051180/ENSG00000109805/ENSG00000111206/ENSG00000131153/ENSG00000138092/ENSG00000142731/ENSG00000143476/ENSG00000151725/ENSG00000165304/ENSG00000181938
S2D	Nut10h.vs.Nut0h.Downregulated	C3	ATGTACA_MIR493	9/423	314/38473	0.00841713	0.0399109	0.0290156	9	ENSG00000068615/ENSG00000079156/ENSG00000104369/ENSG00000121152/ENSG00000123095/ENSG00000156802/ENSG00000166833/ENSG00000167081/ENSG00000177508
S2D	Nut10h.vs.Nut0h.Downregulated	C2	AUNG_GASTRIC_CANCER	4/423	51/38473	0.00239455	0.0139286	0.0101262	4	ENSG00000089685/ENSG00000090889/ENSG00000101057/ENSG00000169683
S2D	Nut10h.vs.Nut0h.Downregulated	C2	BASAKI_YBX1_TARGETS_UP	88/423	288/38473	2.35228e-102	1.1904e-99	8.65428e-100	88	ENSG00000011426/ENSG00000013573/ENSG00000014138/ENSG00000024526/ENSG00000035499/ENSG00000040275/ENSG00000049541/ENSG00000051180/ENSG00000065328/ENSG00000066279/ENSG00000073111/ENSG00000074047/ENSG00000075218/ENSG00000076248/ENSG00000079616/ENSG00000080986/ENSG00000087586/ENSG00000088325/ENSG00000089685/ENSG00000090889/ENSG00000091651/ENSG00000094804/ENSG00000100162/ENSG00000100297/ENSG00000100526…
S2D	Nut10h.vs.Nut0h.Downregulated	C2	BASSO_B_LYMPHOCYTE_NETWORK	8/423	145/38473	0.00021468	0.00164911	0.00119892	8	ENSG00000006634/ENSG00000088325/ENSG00000108106/ENSG00000134057/ENSG00000145386/ENSG00000163918/ENSG00000164109/ENSG00000168496
S2D	Nut10h.vs.Nut0h.Downregulated	C2	BENITEZ_GBM_PROTEASOME_INHIBITION_RESPONSE	4/423	48/38473	0.00191325	0.0113949	0.00828419	4	ENSG00000143476/ENSG00000161692/ENSG00000166483/ENSG00000242265
S2D	Nut10h.vs.Nut0h.Downregulated	C2	BENPORATH_ES_1	62/423	375/38473	1.08487e-53	1.19983e-51	8.72284e-52	62	ENSG00000065328/ENSG00000072571/ENSG00000073111/ENSG00000076003/ENSG00000076248/ENSG00000077684/ENSG00000085840/ENSG00000089685/ENSG00000090889/ENSG00000094804/ENSG00000095002/ENSG00000100297/ENSG00000100479/ENSG00000104738/ENSG00000111247/ENSG00000112118/ENSG00000112312/ENSG00000114346/ENSG00000115687/ENSG00000116062/ENSG00000117399/ENSG00000119969/ENSG00000120802/ENSG00000121152/ENSG00000124795…
S2D	Nut10h.vs.Nut0h.Downregulated	C2	BENPORATH_ES_2	9/423	40/38473	4.36328e-10	7.15081e-09	5.1987e-09	9	ENSG00000065328/ENSG00000085840/ENSG00000101057/ENSG00000119969/ENSG00000121152/ENSG00000136982/ENSG00000164045/ENSG00000183150/ENSG00000186871
S2D	Nut10h.vs.Nut0h.Downregulated	C2	BENPORATH_ES_CORE_NINE_CORRELATED	11/423	100/38473	1.46983e-08	2.01693e-07	1.46633e-07	11	ENSG00000080839/ENSG00000101057/ENSG00000101412/ENSG00000106462/ENSG00000109685/ENSG00000111206/ENSG00000124795/ENSG00000129173/ENSG00000164104/ENSG00000164105/ENSG00000198554
S2D	Nut10h.vs.Nut0h.Downregulated	C2	BENPORATH_MYC_TARGETS_WITH_EBOX	13/423	228/38473	1.72662e-06	1.89452e-05	1.37733e-05	13	ENSG00000101412/ENSG00000104738/ENSG00000111206/ENSG00000126453/ENSG00000134057/ENSG00000139618/ENSG00000141401/ENSG00000163950/ENSG00000164032/ENSG00000164362/ENSG00000166483/ENSG00000166508/ENSG00000166851
S2D	Nut10h.vs.Nut0h.Downregulated	C2	BENPORATH_NOS_TARGETS	9/423	179/38473	0.000176803	0.00138357	0.00100587	9	ENSG00000077684/ENSG00000085840/ENSG00000097046/ENSG00000131747/ENSG00000156802/ENSG00000156970/ENSG00000163808/ENSG00000170955/ENSG00000197275
S2D	Nut10h.vs.Nut0h.Downregulated	C2	BENPORATH_OCT4_TARGETS	13/423	289/38473	2.22298e-05	0.000204538	0.000148701	13	ENSG00000077684/ENSG00000085840/ENSG00000097046/ENSG00000102977/ENSG00000131747/ENSG00000135643/ENSG00000156802/ENSG00000156970/ENSG00000163808/ENSG00000164104/ENSG00000166483/ENSG00000170955/ENSG00000197275
S2D	Nut10h.vs.Nut0h.Downregulated	C2	BENPORATH_PROLIFERATION	55/423	146/38473	1.40812e-69	2.42428e-67	1.76247e-67	55	ENSG00000006634/ENSG00000011426/ENSG00000051180/ENSG00000066279/ENSG00000073111/ENSG00000076382/ENSG00000077152/ENSG00000080986/ENSG00000085999/ENSG00000087586/ENSG00000089685/ENSG00000095002/ENSG00000100162/ENSG00000100526/ENSG00000101057/ENSG00000106462/ENSG00000109805/ENSG00000111247/ENSG00000112118/ENSG00000112742/ENSG00000115163/ENSG00000117650/ENSG00000117724/ENSG00000121211/ENSG00000121957…
S2D	Nut10h.vs.Nut0h.Downregulated	C2	BERTUCCI_MEDULLARY_VS_DUCTAL_BREAST_CANCER_UP	10/423	205/38473	0.000100327	0.000803576	0.000584207	10	ENSG00000065328/ENSG00000075218/ENSG00000111206/ENSG00000111665/ENSG00000115163/ENSG00000119403/ENSG00000138180/ENSG00000148773/ENSG00000197771/ENSG00000213689
S2D	Nut10h.vs.Nut0h.Downregulated	C2	BHATI_G2M_ARREST_BY_2METHOXYESTRADIOL_UP	17/423	119/38473	2.1314e-14	4.7842e-13	3.47816e-13	17	ENSG00000012963/ENSG00000066279/ENSG00000087586/ENSG00000094804/ENSG00000101057/ENSG00000112312/ENSG00000117399/ENSG00000117650/ENSG00000126787/ENSG00000134057/ENSG00000140451/ENSG00000143228/ENSG00000152253/ENSG00000164109/ENSG00000168078/ENSG00000169679/ENSG00000170345
S2D	Nut10h.vs.Nut0h.Downregulated	C2	BHATTACHARYA_EMBRYONIC_STEM_CELL	11/423	84/38473	2.25587e-09	3.45625e-08	2.51272e-08	11	ENSG00000077684/ENSG00000088325/ENSG00000090889/ENSG00000101447/ENSG00000134057/ENSG00000143476/ENSG00000164104/ENSG00000164611/ENSG00000164985/ENSG00000178999/ENSG00000182481
S2D	Nut10h.vs.Nut0h.Downregulated	C2	BHAT_ESR1_TARGETS_NOT_VIA_AKT1_UP	11/423	209/38473	2.2739e-05	0.000208878	0.000151856	11	ENSG00000007968/ENSG00000065328/ENSG00000068615/ENSG00000094804/ENSG00000118513/ENSG00000126215/ENSG00000127423/ENSG00000138030/ENSG00000169258/ENSG00000181938/ENSG00000183779
S2D	Nut10h.vs.Nut0h.Downregulated	C2	BHAT_ESR1_TARGETS_VIA_AKT1_UP	14/423	278/38473	2.98561e-06	3.12013e-05	2.26837e-05	14	ENSG00000007968/ENSG00000068615/ENSG00000094804/ENSG00000118513/ENSG00000125319/ENSG00000126215/ENSG00000131153/ENSG00000132773/ENSG00000138030/ENSG00000160957/ENSG00000166508/ENSG00000169258/ENSG00000170345/ENSG00000183779
S2D	Nut10h.vs.Nut0h.Downregulated	C2	BIDUS_METASTASIS_UP	42/423	218/38473	2.04956e-39	1.33182e-37	9.68243e-38	42	ENSG00000006634/ENSG00000024526/ENSG00000065328/ENSG00000087586/ENSG00000088325/ENSG00000089685/ENSG00000090889/ENSG00000094804/ENSG00000105011/ENSG00000109685/ENSG00000111445/ENSG00000112312/ENSG00000113368/ENSG00000113810/ENSG00000114346/ENSG00000115163/ENSG00000117724/ENSG00000121152/ENSG00000126787/ENSG00000128944/ENSG00000134057/ENSG00000137804/ENSG00000137812/ENSG00000138160/ENSG00000139354…
S2D	Nut10h.vs.Nut0h.Downregulated	C2	BILD_E2F3_ONCOGENIC_SIGNATURE	33/423	245/38473	6.5958e-26	2.51484e-24	1.82831e-24	33	ENSG00000040608/ENSG00000056736/ENSG00000068615/ENSG00000100479/ENSG00000101003/ENSG00000104369/ENSG00000105173/ENSG00000106462/ENSG00000114646/ENSG00000116014/ENSG00000118513/ENSG00000118655/ENSG00000121753/ENSG00000122952/ENSG00000123080/ENSG00000137834/ENSG00000139438/ENSG00000143476/ENSG00000156802/ENSG00000159147/ENSG00000160957/ENSG00000164985/ENSG00000165244/ENSG00000168496/ENSG00000169689…
S2D	Nut10h.vs.Nut0h.Downregulated	C2	BIOCARTA_ATM_PATHWAY	4/423	20/38473	6.07111e-05	0.000524237	0.000381125	4	ENSG00000012048/ENSG00000051180/ENSG00000078900/ENSG00000149554
S2D	Nut10h.vs.Nut0h.Downregulated	C2	BIOCARTA_ATRBRCA_PATHWAY	7/423	22/38473	2.73407e-09	4.14299e-08	3.01199e-08	7	ENSG00000012048/ENSG00000051180/ENSG00000139618/ENSG00000149554/ENSG00000187741/ENSG00000213689/ENSG00000221829
S2D	Nut10h.vs.Nut0h.Downregulated	C2	BIOCARTA_BTG2_PATHWAY	2/423	11/38473	0.00621152	0.0318937	0.023187	2	ENSG00000159259/ENSG00000167670
S2D	Nut10h.vs.Nut0h.Downregulated	C2	BIOCARTA_CELLCYCLE_PATHWAY	7/423	23/38473	3.89311e-09	5.83093e-08	4.23914e-08	7	ENSG00000080839/ENSG00000101412/ENSG00000105173/ENSG00000123080/ENSG00000123374/ENSG00000134057/ENSG00000164045
S2D	Nut10h.vs.Nut0h.Downregulated	C2	BIOCARTA_DNAFRAGMENT_PATHWAY	2/423	10/38473	0.00511923	0.027406	0.0199244	2	ENSG00000131747/ENSG00000164104
S2D	Nut10h.vs.Nut0h.Downregulated	C2	BIOCARTA_EFP_PATHWAY	3/423	16/38473	0.000664383	0.00455468	0.00331129	3	ENSG00000123374/ENSG00000134057/ENSG00000157456
S2D	Nut10h.vs.Nut0h.Downregulated	C2	BIOCARTA_ETS_PATHWAY	3/423	17/38473	0.000800191	0.00541678	0.00393805	3	ENSG00000080839/ENSG00000101412/ENSG00000170345
S2D	Nut10h.vs.Nut0h.Downregulated	C2	BIOCARTA_G1_PATHWAY	4/423	28/38473	0.000239332	0.00182421	0.00132622	4	ENSG00000101412/ENSG00000105173/ENSG00000123374/ENSG00000164045
S2D	Nut10h.vs.Nut0h.Downregulated	C2	BIOCARTA_G2_PATHWAY	8/423	24/38473	1.26045e-10	2.13701e-09	1.55362e-09	8	ENSG00000012048/ENSG00000134057/ENSG00000149554/ENSG00000158402/ENSG00000164045/ENSG00000166483/ENSG00000166851/ENSG00000196132
S2D	Nut10h.vs.Nut0h.Downregulated	C2	BIOCARTA_MCM_PATHWAY	12/423	18/38473	4.67105e-20	1.359e-18	9.88005e-19	12	ENSG00000073111/ENSG00000076003/ENSG00000085840/ENSG00000091651/ENSG00000094804/ENSG00000100297/ENSG00000104738/ENSG00000105173/ENSG00000112118/ENSG00000123374/ENSG00000166508/ENSG00000167513
S2D	Nut10h.vs.Nut0h.Downregulated	C2	BIOCARTA_MPR_PATHWAY	3/423	21/38473	0.00151486	0.00966686	0.0070279	3	ENSG00000134057/ENSG00000158402/ENSG00000196132
S2D	Nut10h.vs.Nut0h.Downregulated	C2	BIOCARTA_P27_PATHWAY	3/423	13/38473	0.000347733	0.00255596	0.0018582	3	ENSG00000101412/ENSG00000105173/ENSG00000123374
S2D	Nut10h.vs.Nut0h.Downregulated	C2	BIOCARTA_P53_PATHWAY	3/423	16/38473	0.000664383	0.00455468	0.00331129	3	ENSG00000101412/ENSG00000105173/ENSG00000123374
S2D	Nut10h.vs.Nut0h.Downregulated	C2	BIOCARTA_PTC1_PATHWAY	3/423	11/38473	0.000203926	0.00157011	0.00114148	3	ENSG00000134057/ENSG00000158402/ENSG00000164045
S2D	Nut10h.vs.Nut0h.Downregulated	C2	BIOCARTA_RACCYCD_PATHWAY	3/423	25/38473	0.00253581	0.0146838	0.0106752	3	ENSG00000101412/ENSG00000105173/ENSG00000123374
S2D	Nut10h.vs.Nut0h.Downregulated	C2	BIOCARTA_RANMS_PATHWAY	4/423	10/38473	2.87119e-06	3.01565e-05	2.19241e-05	4	ENSG00000087586/ENSG00000088325/ENSG00000163808/ENSG00000182481
S2D	Nut10h.vs.Nut0h.Downregulated	C2	BIOCARTA_RB_PATHWAY	6/423	13/38473	2.74132e-09	4.14299e-08	3.01199e-08	6	ENSG00000123374/ENSG00000149554/ENSG00000158402/ENSG00000164045/ENSG00000166483/ENSG00000196132
S2D	Nut10h.vs.Nut0h.Downregulated	C2	BIOCARTA_SKP2E2F_PATHWAY	3/423	10/38473	0.000149529	0.00117513	0.000854327	3	ENSG00000101412/ENSG00000105173/ENSG00000123374
S2D	Nut10h.vs.Nut0h.Downregulated	C2	BIOCARTA_SRCRPTP_PATHWAY	3/423	11/38473	0.000203926	0.00157011	0.00114148	3	ENSG00000134057/ENSG00000158402/ENSG00000164045
S2D	Nut10h.vs.Nut0h.Downregulated	C2	BLANCO_MELO_BETA_INTERFERON_TREATED_BRONCHIAL_EPITHELIAL_CELLS_DN	15/423	212/38473	1.63903e-08	2.24543e-07	1.63245e-07	15	ENSG00000004777/ENSG00000013573/ENSG00000071282/ENSG00000075702/ENSG00000101412/ENSG00000125319/ENSG00000129173/ENSG00000134253/ENSG00000154920/ENSG00000160298/ENSG00000162062/ENSG00000169683/ENSG00000172731/ENSG00000173894/ENSG00000175643
S2D	Nut10h.vs.Nut0h.Downregulated	C2	BLANCO_MELO_BRONCHIAL_EPITHELIAL_CELLS_INFLUENZA_A_DEL_NS1_INFECTION_DN	112/423	185/38473	1.16252e-174	3.23568e-171	2.35237e-171	112	ENSG00000011426/ENSG00000012048/ENSG00000013573/ENSG00000013810/ENSG00000035499/ENSG00000051180/ENSG00000065328/ENSG00000072571/ENSG00000073111/ENSG00000075702/ENSG00000076382/ENSG00000077152/ENSG00000080839/ENSG00000085840/ENSG00000085999/ENSG00000087586/ENSG00000089685/ENSG00000090889/ENSG00000092470/ENSG00000092853/ENSG00000093009/ENSG00000094804/ENSG00000097046/ENSG00000100162/ENSG00000100526…
S2D	Nut10h.vs.Nut0h.Downregulated	C2	BLANCO_MELO_BRONCHIAL_EPITHELIAL_CELLS_INFLUENZA_A_INFECTION_DN	8/423	81/38473	3.19056e-06	3.32391e-05	2.41652e-05	8	ENSG00000019102/ENSG00000093009/ENSG00000101412/ENSG00000108106/ENSG00000121211/ENSG00000160957/ENSG00000162062/ENSG00000189057
S2D	Nut10h.vs.Nut0h.Downregulated	C2	BLANCO_MELO_COVID19_SARS_COV_2_INFECTION_A594_CELLS_DN	16/423	77/38473	2.54827e-16	6.38024e-15	4.63849e-15	16	ENSG00000065328/ENSG00000100297/ENSG00000116133/ENSG00000123080/ENSG00000128408/ENSG00000139438/ENSG00000154146/ENSG00000157927/ENSG00000160949/ENSG00000160957/ENSG00000168496/ENSG00000169683/ENSG00000188486/ENSG00000189057/ENSG00000213347/ENSG00000242265
S2D	Nut10h.vs.Nut0h.Downregulated	C2	BLANCO_MELO_COVID19_SARS_COV_2_INFECTION_CALU3_CELLS_DN	3/423	23/38473	0.00198459	0.0117736	0.00855949	3	ENSG00000169683/ENSG00000188486/ENSG00000213347
S2D	Nut10h.vs.Nut0h.Downregulated	C2	BLANCO_MELO_RESPIRATORY_SYNCYTIAL_VIRUS_INFECTION_A594_CELLS_DN	8/423	116/38473	4.51247e-05	0.000397669	0.000289109	8	ENSG00000007968/ENSG00000056736/ENSG00000117983/ENSG00000128408/ENSG00000160051/ENSG00000160949/ENSG00000162062/ENSG00000164362
S2D	Nut10h.vs.Nut0h.Downregulated	C2	BLANCO_MELO_SARS_COV_1_INFECTION_MCR5_CELLS_UP	9/423	12/38473	4.60888e-16	1.14027e-14	8.28987e-15	9	ENSG00000066279/ENSG00000113810/ENSG00000117724/ENSG00000118193/ENSG00000138182/ENSG00000138778/ENSG00000139618/ENSG00000163535/ENSG00000189057
S2D	Nut10h.vs.Nut0h.Downregulated	C2	BLUM_RESPONSE_TO_SALIRASIB_DN	104/423	340/38473	1.1941e-121	1.04955e-118	7.63036e-119	104	ENSG00000012048/ENSG00000013810/ENSG00000014138/ENSG00000049541/ENSG00000051180/ENSG00000072571/ENSG00000073111/ENSG00000076003/ENSG00000076382/ENSG00000079616/ENSG00000080986/ENSG00000085840/ENSG00000087586/ENSG00000088325/ENSG00000090889/ENSG00000091651/ENSG00000093009/ENSG00000094804/ENSG00000095002/ENSG00000097046/ENSG00000100297/ENSG00000100479/ENSG00000100526/ENSG00000101057/ENSG00000101412…
S2D	Nut10h.vs.Nut0h.Downregulated	C2	BOHN_PRIMARY_IMMUNODEFICIENCY_SYNDROM_UP	9/423	46/38473	1.65853e-09	2.55512e-08	1.85759e-08	9	ENSG00000066279/ENSG00000126787/ENSG00000131747/ENSG00000136824/ENSG00000137804/ENSG00000138778/ENSG00000148773/ENSG00000175063/ENSG00000197299
S2D	Nut10h.vs.Nut0h.Downregulated	C2	BONCI_TARGETS_OF_MIR15A_AND_MIR16_1	5/423	91/38473	0.00336634	0.0189925	0.0138077	5	ENSG00000105173/ENSG00000137807/ENSG00000164045/ENSG00000166483/ENSG00000170779
S2D	Nut10h.vs.Nut0h.Downregulated	C2	BOQUEST_STEM_CELL_CULTURED_VS_FRESH_UP	15/423	427/38473	9.15096e-05	0.000736487	0.000535433	15	ENSG00000066279/ENSG00000088325/ENSG00000107968/ENSG00000120802/ENSG00000126787/ENSG00000131747/ENSG00000138180/ENSG00000153487/ENSG00000165304/ENSG00000166922/ENSG00000170745/ENSG00000170873/ENSG00000171848/ENSG00000178878/ENSG00000204388
S2D	Nut10h.vs.Nut0h.Downregulated	C2	BORCZUK_MALIGNANT_MESOTHELIOMA_UP	24/423	309/38473	1.07235e-13	2.29299e-12	1.66702e-12	24	ENSG00000049541/ENSG00000076003/ENSG00000088325/ENSG00000101003/ENSG00000108106/ENSG00000113810/ENSG00000116062/ENSG00000122952/ENSG00000123080/ENSG00000123975/ENSG00000131747/ENSG00000134057/ENSG00000138160/ENSG00000156970/ENSG00000162063/ENSG00000163918/ENSG00000164032/ENSG00000164105/ENSG00000164109/ENSG00000166483/ENSG00000175063/ENSG00000175305/ENSG00000182481/ENSG00000198081
S2D	Nut10h.vs.Nut0h.Downregulated	C2	BORLAK_LIVER_CANCER_EGF_UP	5/423	54/38473	0.000318669	0.00237898	0.00172954	5	ENSG00000114346/ENSG00000134057/ENSG00000148773/ENSG00000170345/ENSG00000171848
S2D	Nut10h.vs.Nut0h.Downregulated	C2	BOSCO_TH1_CYTOTOXIC_MODULE	6/423	113/38473	0.00160261	0.0100747	0.00732441	6	ENSG00000023902/ENSG00000097046/ENSG00000137812/ENSG00000138346/ENSG00000148773/ENSG00000171848
S2D	Nut10h.vs.Nut0h.Downregulated	C2	BOYAULT_LIVER_CANCER_SUBCLASS_G123_UP	11/423	46/38473	2.35513e-12	4.55743e-11	3.31329e-11	11	ENSG00000101003/ENSG00000112984/ENSG00000113810/ENSG00000120802/ENSG00000128708/ENSG00000138376/ENSG00000156802/ENSG00000157456/ENSG00000163918/ENSG00000182481/ENSG00000242265
S2D	Nut10h.vs.Nut0h.Downregulated	C2	BOYAULT_LIVER_CANCER_SUBCLASS_G23_UP	19/423	53/38473	3.41822e-24	1.24911e-22	9.08114e-23	19	ENSG00000006634/ENSG00000073111/ENSG00000076003/ENSG00000090889/ENSG00000108106/ENSG00000112118/ENSG00000114346/ENSG00000115163/ENSG00000117650/ENSG00000126787/ENSG00000136824/ENSG00000148773/ENSG00000151725/ENSG00000156970/ENSG00000162607/ENSG00000163950/ENSG00000164032/ENSG00000168496/ENSG00000175305
S2D	Nut10h.vs.Nut0h.Downregulated	C2	BOYAULT_LIVER_CANCER_SUBCLASS_G3_UP	20/423	187/38473	3.11425e-14	6.9344e-13	5.04137e-13	20	ENSG00000013810/ENSG00000072571/ENSG00000075131/ENSG00000080986/ENSG00000094804/ENSG00000100162/ENSG00000106462/ENSG00000109805/ENSG00000111247/ENSG00000112742/ENSG00000123485/ENSG00000133119/ENSG00000138180/ENSG00000142945/ENSG00000145386/ENSG00000163781/ENSG00000164109/ENSG00000165304/ENSG00000169679/ENSG00000198056
S2D	Nut10h.vs.Nut0h.Downregulated	C2	BOYLAN_MULTIPLE_MYELOMA_C_CLUSTER_UP	3/423	35/38473	0.00665438	0.0331161	0.0240757	3	ENSG00000111206/ENSG00000139354/ENSG00000197635
S2D	Nut10h.vs.Nut0h.Downregulated	C2	BOYLAN_MULTIPLE_MYELOMA_C_D_UP	7/423	139/38473	0.000909613	0.00611782	0.00444771	7	ENSG00000067064/ENSG00000085999/ENSG00000121211/ENSG00000149503/ENSG00000166813/ENSG00000171320/ENSG00000187741
S2D	Nut10h.vs.Nut0h.Downregulated	C6	BRCA1_DN.V1_DN	7/423	136/38473	0.000800167	0.00541678	0.00393805	7	ENSG00000007968/ENSG00000012048/ENSG00000023902/ENSG00000154146/ENSG00000183150/ENSG00000184349/ENSG00000188566
S2D	Nut10h.vs.Nut0h.Downregulated	C2	BROWNE_HCMV_INFECTION_14HR_DN	11/423	288/38473	0.000386317	0.00275624	0.00200381	11	ENSG00000072571/ENSG00000080986/ENSG00000101003/ENSG00000121957/ENSG00000122966/ENSG00000137825/ENSG00000137834/ENSG00000138778/ENSG00000156970/ENSG00000157456/ENSG00000164362
S2D	Nut10h.vs.Nut0h.Downregulated	C2	BROWNE_HCMV_INFECTION_14HR_UP	12/423	157/38473	1.93797e-07	2.36926e-06	1.72247e-06	12	ENSG00000006634/ENSG00000094804/ENSG00000105173/ENSG00000108106/ENSG00000123374/ENSG00000148835/ENSG00000153487/ENSG00000162063/ENSG00000162607/ENSG00000168496/ENSG00000170345/ENSG00000175305
S2D	Nut10h.vs.Nut0h.Downregulated	C2	BROWNE_HCMV_INFECTION_18HR_UP	10/423	173/38473	2.40265e-05	0.0002201	0.000160015	10	ENSG00000111445/ENSG00000112118/ENSG00000120802/ENSG00000122952/ENSG00000123374/ENSG00000129484/ENSG00000130052/ENSG00000163781/ENSG00000167191/ENSG00000170745
S2D	Nut10h.vs.Nut0h.Downregulated	C2	BROWNE_HCMV_INFECTION_1HR_DN	7/423	212/38473	0.00936863	0.0437151	0.0317812	7	ENSG00000101412/ENSG00000105173/ENSG00000118193/ENSG00000118513/ENSG00000134057/ENSG00000169689/ENSG00000183150
S2D	Nut10h.vs.Nut0h.Downregulated	C2	BROWNE_HCMV_INFECTION_24HR_UP	7/423	145/38473	0.00116372	0.00766029	0.0055691	7	ENSG00000100297/ENSG00000114646/ENSG00000123374/ENSG00000129484/ENSG00000166508/ENSG00000171848/ENSG00000198056
S2D	Nut10h.vs.Nut0h.Downregulated	C2	BROWNE_HCMV_INFECTION_2HR_DN	7/423	48/38473	9.22687e-07	1.03207e-05	7.50328e-06	7	ENSG00000089685/ENSG00000115163/ENSG00000117724/ENSG00000118515/ENSG00000137807/ENSG00000138778/ENSG00000175063
S2D	Nut10h.vs.Nut0h.Downregulated	C2	BROWNE_HCMV_INFECTION_30MIN_DN	7/423	140/38473	0.000948603	0.00635446	0.00461975	7	ENSG00000087586/ENSG00000121152/ENSG00000137825/ENSG00000138778/ENSG00000138835/ENSG00000139618/ENSG00000237649
S2D	Nut10h.vs.Nut0h.Downregulated	C2	BROWNE_HCMV_INFECTION_48HR_UP	18/423	177/38473	1.44654e-12	2.83868e-11	2.06375e-11	18	ENSG00000012048/ENSG00000014138/ENSG00000095002/ENSG00000097046/ENSG00000100479/ENSG00000105173/ENSG00000123975/ENSG00000126803/ENSG00000128708/ENSG00000132016/ENSG00000133119/ENSG00000162063/ENSG00000162607/ENSG00000163918/ENSG00000164032/ENSG00000164105/ENSG00000164109/ENSG00000170873
S2D	Nut10h.vs.Nut0h.Downregulated	C2	BROWNE_HCMV_INFECTION_6HR_DN	6/423	161/38473	0.0090249	0.0422647	0.0307268	6	ENSG00000074047/ENSG00000100526/ENSG00000117724/ENSG00000118515/ENSG00000137337/ENSG00000166483
S2D	Nut10h.vs.Nut0h.Downregulated	C2	BROWNE_HCMV_INFECTION_8HR_UP	6/423	106/38473	0.00115363	0.00760586	0.00552953	6	ENSG00000006634/ENSG00000090382/ENSG00000105173/ENSG00000114646/ENSG00000170345/ENSG00000188486
S2D	Nut10h.vs.Nut0h.Downregulated	C2	BRUINS_UVC_RESPONSE_EARLY_LATE	16/423	311/38473	4.45567e-07	5.12463e-06	3.72565e-06	16	ENSG00000079156/ENSG00000112029/ENSG00000112312/ENSG00000114346/ENSG00000118412/ENSG00000123473/ENSG00000127423/ENSG00000132016/ENSG00000137834/ENSG00000163888/ENSG00000166963/ENSG00000167513/ENSG00000174371/ENSG00000175305/ENSG00000188229/ENSG00000213689
S2D	Nut10h.vs.Nut0h.Downregulated	C2	BUFFA_HYPOXIA_METAGENE	6/423	50/38473	1.7999e-05	0.000166898	0.000121336	6	ENSG00000011426/ENSG00000090889/ENSG00000100526/ENSG00000112984/ENSG00000134222/ENSG00000171241
S2D	Nut10h.vs.Nut0h.Downregulated	C2	BURTON_ADIPOGENESIS_12	4/423	33/38473	0.00045802	0.00321519	0.00233747	4	ENSG00000118412/ENSG00000148773/ENSG00000163507/ENSG00000169679
S2D	Nut10h.vs.Nut0h.Downregulated	C2	BURTON_ADIPOGENESIS_3	59/423	102/38473	3.0922e-89	9.38905e-87	6.82592e-87	59	ENSG00000012048/ENSG00000013810/ENSG00000051180/ENSG00000065328/ENSG00000073111/ENSG00000079616/ENSG00000087586/ENSG00000089685/ENSG00000090889/ENSG00000093009/ENSG00000094804/ENSG00000097046/ENSG00000100297/ENSG00000104738/ENSG00000105011/ENSG00000106462/ENSG00000111247/ENSG00000111445/ENSG00000112118/ENSG00000112742/ENSG00000112984/ENSG00000117399/ENSG00000119969/ENSG00000121152/ENSG00000123219…
S2D	Nut10h.vs.Nut0h.Downregulated	C2	BURTON_ADIPOGENESIS_PEAK_AT_16HR	20/423	41/38473	9.25039e-29	3.90105e-27	2.8361e-27	20	ENSG00000014138/ENSG00000051180/ENSG00000076003/ENSG00000094804/ENSG00000100297/ENSG00000104738/ENSG00000105011/ENSG00000112118/ENSG00000116062/ENSG00000119969/ENSG00000128708/ENSG00000130816/ENSG00000136824/ENSG00000144354/ENSG00000159259/ENSG00000164104/ENSG00000166508/ENSG00000168496/ENSG00000171848/ENSG00000184207
S2D	Nut10h.vs.Nut0h.Downregulated	C2	BURTON_ADIPOGENESIS_PEAK_AT_24HR	21/423	45/38473	1.31912e-29	5.72189e-28	4.15987e-28	21	ENSG00000011426/ENSG00000072571/ENSG00000079616/ENSG00000112984/ENSG00000117399/ENSG00000120334/ENSG00000131747/ENSG00000134057/ENSG00000137804/ENSG00000145386/ENSG00000158402/ENSG00000161800/ENSG00000164611/ENSG00000165304/ENSG00000169679/ENSG00000175063/ENSG00000178999/ENSG00000182481/ENSG00000188486/ENSG00000198901/ENSG00000237649
S2D	Nut10h.vs.Nut0h.Downregulated	C8	BUSSLINGER_DUODENAL_DIFFERENTIATING_STEM_CELLS	14/423	304/38473	8.30722e-06	8.36196e-05	6.07922e-05	14	ENSG00000066279/ENSG00000113810/ENSG00000117724/ENSG00000120802/ENSG00000123975/ENSG00000124795/ENSG00000131747/ENSG00000144354/ENSG00000148773/ENSG00000164032/ENSG00000164104/ENSG00000166508/ENSG00000170540/ENSG00000171848
S2D	Nut10h.vs.Nut0h.Downregulated	C8	BUSSLINGER_ESOPHAGEAL_EARLY_SUPRABASAL_CELLS	15/423	79/38473	9.20291e-15	2.1058e-13	1.53093e-13	15	ENSG00000066279/ENSG00000113810/ENSG00000117724/ENSG00000120802/ENSG00000124795/ENSG00000131747/ENSG00000134057/ENSG00000141401/ENSG00000148773/ENSG00000164032/ENSG00000164104/ENSG00000164611/ENSG00000170345/ENSG00000171848/ENSG00000198901
S2D	Nut10h.vs.Nut0h.Downregulated	C8	BUSSLINGER_ESOPHAGEAL_PROLIFERATING_BASAL_CELLS	12/423	70/38473	1.59966e-11	2.89744e-10	2.10646e-10	12	ENSG00000066279/ENSG00000113810/ENSG00000117724/ENSG00000131747/ENSG00000137804/ENSG00000148773/ENSG00000164032/ENSG00000164104/ENSG00000166508/ENSG00000170540/ENSG00000171848/ENSG00000198901
S2D	Nut10h.vs.Nut0h.Downregulated	C8	BUSSLINGER_GASTRIC_ISTHMUS_CELLS	20/423	455/38473	2.10548e-07	2.56093e-06	1.86182e-06	20	ENSG00000013810/ENSG00000066279/ENSG00000088325/ENSG00000106003/ENSG00000113810/ENSG00000116133/ENSG00000117724/ENSG00000123975/ENSG00000131747/ENSG00000134057/ENSG00000137804/ENSG00000138778/ENSG00000148773/ENSG00000164032/ENSG00000164104/ENSG00000164611/ENSG00000170540/ENSG00000175063/ENSG00000188229/ENSG00000198901
S2D	Nut10h.vs.Nut0h.Downregulated	C3	CACTTTG_MIR520G_MIR520H	8/423	238/38473	0.00508683	0.027406	0.0199244	8	ENSG00000013573/ENSG00000101412/ENSG00000101447/ENSG00000109685/ENSG00000121753/ENSG00000137834/ENSG00000157851/ENSG00000173894
S2D	Nut10h.vs.Nut0h.Downregulated	C2	CAFFAREL_RESPONSE_TO_THC_24HR_3_DN	2/423	12/38473	0.00739989	0.0355314	0.0258316	2	ENSG00000137804/ENSG00000171848
S2D	Nut10h.vs.Nut0h.Downregulated	C2	CAFFAREL_RESPONSE_TO_THC_24HR_5_DN	5/423	56/38473	0.000378049	0.002726	0.00198183	5	ENSG00000111206/ENSG00000120334/ENSG00000137804/ENSG00000171848/ENSG00000175063
S2D	Nut10h.vs.Nut0h.Downregulated	C2	CAFFAREL_RESPONSE_TO_THC_8HR_5_DN	2/423	12/38473	0.00739989	0.0355314	0.0258316	2	ENSG00000126803/ENSG00000171848
S2D	Nut10h.vs.Nut0h.Downregulated	C2	CAFFAREL_RESPONSE_TO_THC_DN	6/423	31/38473	9.94739e-07	1.10895e-05	8.0622e-06	6	ENSG00000076003/ENSG00000112118/ENSG00000122952/ENSG00000126803/ENSG00000145386/ENSG00000171848
S2D	Nut10h.vs.Nut0h.Downregulated	C3	CAGCAGG_MIR370	7/423	153/38473	0.0015855	0.0100257	0.00728877	7	ENSG00000012048/ENSG00000107968/ENSG00000118655/ENSG00000122966/ENSG00000138835/ENSG00000170873/ENSG00000183763
S2D	Nut10h.vs.Nut0h.Downregulated	C2	CAIRO_PML_TARGETS_BOUND_BY_MYC_DN	2/423	13/38473	0.0086821	0.0407737	0.0296428	2	ENSG00000164362/ENSG00000204388
S2D	Nut10h.vs.Nut0h.Downregulated	C2	CAIRO_PML_TARGETS_BOUND_BY_MYC_UP	3/423	22/38473	0.00173983	0.0105425	0.00766449	3	ENSG00000134057/ENSG00000144354/ENSG00000164045
S2D	Nut10h.vs.Nut0h.Downregulated	C2	CARD_MIR302A_TARGETS	7/423	77/38473	2.29213e-05	0.000210321	0.000152906	7	ENSG00000101412/ENSG00000123374/ENSG00000130816/ENSG00000165244/ENSG00000166483/ENSG00000182481/ENSG00000196132
S2D	Nut10h.vs.Nut0h.Downregulated	C3	CATTGTYY_SOX9_B1	18/423	363/38473	1.47575e-07	1.8242e-06	1.32621e-06	18	ENSG00000006634/ENSG00000123374/ENSG00000138182/ENSG00000144354/ENSG00000144355/ENSG00000157851/ENSG00000157927/ENSG00000162073/ENSG00000164985/ENSG00000166483/ENSG00000168496/ENSG00000170390/ENSG00000170873/ENSG00000171848/ENSG00000181544/ENSG00000181588/ENSG00000196550/ENSG00000213689
S2D	Nut10h.vs.Nut0h.Downregulated	C3	CCAATNNSNNNGCG_UNKNOWN	6/423	59/38473	4.69573e-05	0.00041273	0.000300059	6	ENSG00000092853/ENSG00000106689/ENSG00000116133/ENSG00000120802/ENSG00000134222/ENSG00000137834
S2D	Nut10h.vs.Nut0h.Downregulated	C3	CCAWYNNGAAR_UNKNOWN	7/423	146/38473	0.001211	0.00795286	0.0057818	7	ENSG00000004777/ENSG00000093009/ENSG00000123374/ENSG00000134057/ENSG00000142731/ENSG00000152253/ENSG00000165490
S2D	Nut10h.vs.Nut0h.Downregulated	C3	CCCNNGGGAR_OLF1_01	14/423	321/38473	1.52896e-05	0.000143528	0.000104346	14	ENSG00000076248/ENSG00000106689/ENSG00000111087/ENSG00000116667/ENSG00000121753/ENSG00000129484/ENSG00000131094/ENSG00000138835/ENSG00000144355/ENSG00000149564/ENSG00000157851/ENSG00000170873/ENSG00000172731/ENSG00000198944
S2D	Nut10h.vs.Nut0h.Downregulated	C3	CDPCR3_01	4/423	56/38473	0.00337133	0.0190078	0.0138189	4	ENSG00000123095/ENSG00000187123/ENSG00000196132/ENSG00000198944
S2D	Nut10h.vs.Nut0h.Downregulated	C2	CEBALLOS_TARGETS_OF_TP53_AND_MYC_DN	3/423	33/38473	0.00563761	0.0296716	0.0215715	3	ENSG00000118193/ENSG00000159259/ENSG00000169607
S2D	Nut10h.vs.Nut0h.Downregulated	C2	CERVERA_SDHB_TARGETS_1_DN	3/423	36/38473	0.00720092	0.0348163	0.0253118	3	ENSG00000090382/ENSG00000183779/ENSG00000242265
S2D	Nut10h.vs.Nut0h.Downregulated	C3	CHAMP1_TARGET_GENES	10/423	205/38473	0.000100327	0.000803576	0.000584207	10	ENSG00000117724/ENSG00000129534/ENSG00000138778/ENSG00000143228/ENSG00000145386/ENSG00000163535/ENSG00000169679/ENSG00000183150/ENSG00000184661/ENSG00000187951
S2D	Nut10h.vs.Nut0h.Downregulated	C2	CHARAFE_BREAST_CANCER_LUMINAL_VS_MESENCHYMAL_DN	22/423	464/38473	1.36324e-08	1.87684e-07	1.36448e-07	22	ENSG00000011426/ENSG00000024526/ENSG00000040275/ENSG00000080986/ENSG00000089685/ENSG00000108106/ENSG00000109805/ENSG00000117399/ENSG00000118515/ENSG00000120693/ENSG00000123080/ENSG00000123473/ENSG00000123485/ENSG00000149503/ENSG00000164611/ENSG00000166851/ENSG00000167191/ENSG00000169607/ENSG00000169679/ENSG00000170955/ENSG00000186185/ENSG00000197256
S2D	Nut10h.vs.Nut0h.Downregulated	C2	CHAUHAN_RESPONSE_TO_METHOXYESTRADIOL_DN	5/423	104/38473	0.00593151	0.0309358	0.0224906	5	ENSG00000108106/ENSG00000148773/ENSG00000164032/ENSG00000170540/ENSG00000216775
S2D	Nut10h.vs.Nut0h.Downregulated	C2	CHAUHAN_RESPONSE_TO_METHOXYESTRADIOL_UP	5/423	49/38473	0.000200982	0.00155389	0.00112969	5	ENSG00000108106/ENSG00000123975/ENSG00000131094/ENSG00000134057/ENSG00000164611
S2D	Nut10h.vs.Nut0h.Downregulated	C2	CHEMNITZ_RESPONSE_TO_PROSTAGLANDIN_E2_UP	46/423	146/38473	5.53651e-54	6.16398e-52	4.48127e-52	46	ENSG00000040275/ENSG00000066279/ENSG00000075218/ENSG00000076382/ENSG00000087586/ENSG00000088325/ENSG00000089685/ENSG00000092470/ENSG00000093009/ENSG00000094804/ENSG00000100526/ENSG00000104738/ENSG00000105011/ENSG00000108106/ENSG00000109805/ENSG00000112742/ENSG00000112984/ENSG00000113368/ENSG00000113810/ENSG00000117724/ENSG00000121152/ENSG00000123485/ENSG00000123975/ENSG00000126787/ENSG00000129195…
S2D	Nut10h.vs.Nut0h.Downregulated	C2	CHEN_ETV5_TARGETS_TESTIS	9/423	26/38473	5.71239e-12	1.08529e-10	7.89015e-11	9	ENSG00000051180/ENSG00000073111/ENSG00000080839/ENSG00000119969/ENSG00000123374/ENSG00000144354/ENSG00000148773/ENSG00000164109/ENSG00000175305
S2D	Nut10h.vs.Nut0h.Downregulated	C2	CHESLER_BRAIN_HIGHEST_GENETIC_VARIANCE	4/423	38/38473	0.000791224	0.00537569	0.00390818	4	ENSG00000123485/ENSG00000164611/ENSG00000166922/ENSG00000172244
S2D	Nut10h.vs.Nut0h.Downregulated	C2	CHESLER_BRAIN_QTL_CIS	4/423	73/38473	0.00863787	0.0407737	0.0296428	4	ENSG00000123485/ENSG00000164611/ENSG00000166922/ENSG00000172244
S2D	Nut10h.vs.Nut0h.Downregulated	C2	CHIANG_LIVER_CANCER_SUBCLASS_PROLIFERATION_UP	68/423	176/38473	5.03683e-87	1.45026e-84	1.05435e-84	68	ENSG00000011426/ENSG00000024526/ENSG00000035499/ENSG00000066279/ENSG00000073111/ENSG00000080986/ENSG00000087586/ENSG00000088325/ENSG00000089685/ENSG00000090889/ENSG00000091651/ENSG00000094804/ENSG00000097046/ENSG00000100526/ENSG00000105173/ENSG00000106462/ENSG00000111206/ENSG00000111247/ENSG00000112029/ENSG00000112742/ENSG00000112984/ENSG00000113368/ENSG00000113810/ENSG00000114346/ENSG00000117399…
S2D	Nut10h.vs.Nut0h.Downregulated	C2	CHIANG_LIVER_CANCER_SUBCLASS_UNANNOTATED_DN	20/423	191/38473	4.67405e-14	1.03523e-12	7.52624e-13	20	ENSG00000077152/ENSG00000088325/ENSG00000090382/ENSG00000095002/ENSG00000100479/ENSG00000100526/ENSG00000111247/ENSG00000111445/ENSG00000112312/ENSG00000114346/ENSG00000128708/ENSG00000133119/ENSG00000141401/ENSG00000152240/ENSG00000157456/ENSG00000163918/ENSG00000164032/ENSG00000164109/ENSG00000168078/ENSG00000168496
S2D	Nut10h.vs.Nut0h.Downregulated	C2	CHIARADONNA_NEOPLASTIC_TRANSFORMATION_KRAS_UP	19/423	131/38473	4.6322e-16	1.14266e-14	8.30721e-15	19	ENSG00000051180/ENSG00000080839/ENSG00000087586/ENSG00000097046/ENSG00000111445/ENSG00000115163/ENSG00000121152/ENSG00000122952/ENSG00000129173/ENSG00000130816/ENSG00000131747/ENSG00000132436/ENSG00000136824/ENSG00000142731/ENSG00000163781/ENSG00000163950/ENSG00000166833/ENSG00000171848/ENSG00000188486
S2D	Nut10h.vs.Nut0h.Downregulated	C2	CHIARETTI_T_ALL_RELAPSE_PROGNOSIS	9/423	19/38473	1.80785e-13	3.79285e-12	2.75743e-12	9	ENSG00000080986/ENSG00000097046/ENSG00000112742/ENSG00000117724/ENSG00000124795/ENSG00000156970/ENSG00000162607/ENSG00000165304/ENSG00000188486
S2D	Nut10h.vs.Nut0h.Downregulated	C2	CHICAS_RB1_TARGETS_GROWING	63/423	240/38473	3.61812e-68	5.86627e-66	4.26483e-66	63	ENSG00000012963/ENSG00000024526/ENSG00000066279/ENSG00000072571/ENSG00000073111/ENSG00000075218/ENSG00000076003/ENSG00000077684/ENSG00000088325/ENSG00000090889/ENSG00000095002/ENSG00000097046/ENSG00000100479/ENSG00000100526/ENSG00000101003/ENSG00000104738/ENSG00000106462/ENSG00000109685/ENSG00000111206/ENSG00000111247/ENSG00000112118/ENSG00000112312/ENSG00000112742/ENSG00000112984/ENSG00000113810…
S2D	Nut10h.vs.Nut0h.Downregulated	C2	CHICAS_RB1_TARGETS_LOW_SERUM	14/423	104/38473	9.86515e-12	1.83257e-10	1.33229e-10	14	ENSG00000024526/ENSG00000076003/ENSG00000092470/ENSG00000100297/ENSG00000104738/ENSG00000109685/ENSG00000112118/ENSG00000113368/ENSG00000119969/ENSG00000143476/ENSG00000144354/ENSG00000165244/ENSG00000167513/ENSG00000175305
S2D	Nut10h.vs.Nut0h.Downregulated	C2	CHIN_BREAST_CANCER_COPY_NUMBER_UP	3/423	28/38473	0.00352496	0.0197606	0.0143662	3	ENSG00000087586/ENSG00000101057/ENSG00000131747
S2D	Nut10h.vs.Nut0h.Downregulated	C2	CHOW_RASSF1_TARGETS_UP	5/423	25/38473	6.95413e-06	7.07271e-05	5.14193e-05	5	ENSG00000129484/ENSG00000163918/ENSG00000171848/ENSG00000186480/ENSG00000221829
S2D	Nut10h.vs.Nut0h.Downregulated	C2	CHUANG_OXIDATIVE_STRESS_RESPONSE_DN	5/423	11/38473	6.86569e-08	8.71916e-07	6.33891e-07	5	ENSG00000076248/ENSG00000145386/ENSG00000149554/ENSG00000166851/ENSG00000175063
S2D	Nut10h.vs.Nut0h.Downregulated	C2	CHUNG_BLISTER_CYTOTOXICITY_UP	8/423	137/38473	0.000145384	0.0011474	0.000834174	8	ENSG00000100297/ENSG00000123975/ENSG00000136122/ENSG00000137337/ENSG00000161800/ENSG00000169689/ENSG00000187951/ENSG00000188229
S2D	Nut10h.vs.Nut0h.Downregulated	C2	CHYLA_CBFA2T3_TARGETS_DN	9/423	242/38473	0.0015424	0.00981634	0.00713657	9	ENSG00000071282/ENSG00000121957/ENSG00000137460/ENSG00000160957/ENSG00000162073/ENSG00000170390/ENSG00000180044/ENSG00000183779/ENSG00000213347
S2D	Nut10h.vs.Nut0h.Downregulated	C3	CIC_TARGET_GENES	14/423	409/38473	0.00020308	0.00156938	0.00114095	14	ENSG00000049541/ENSG00000100297/ENSG00000106031/ENSG00000111665/ENSG00000112984/ENSG00000118193/ENSG00000135476/ENSG00000146670/ENSG00000157470/ENSG00000164611/ENSG00000168496/ENSG00000172167/ENSG00000178878/ENSG00000213186
S2D	Nut10h.vs.Nut0h.Downregulated	C2	COLINA_TARGETS_OF_4EBP1_AND_4EBP2	40/423	357/38473	4.88844e-28	2.02573e-26	1.47272e-26	40	ENSG00000006634/ENSG00000011426/ENSG00000013810/ENSG00000051180/ENSG00000072571/ENSG00000077152/ENSG00000079616/ENSG00000080986/ENSG00000088325/ENSG00000089685/ENSG00000105011/ENSG00000111206/ENSG00000112029/ENSG00000112312/ENSG00000112742/ENSG00000112984/ENSG00000114346/ENSG00000117399/ENSG00000117650/ENSG00000119969/ENSG00000123219/ENSG00000126787/ENSG00000128708/ENSG00000131747/ENSG00000134057…
S2D	Nut10h.vs.Nut0h.Downregulated	C2	CONCANNON_APOPTOSIS_BY_EPOXOMICIN_DN	27/423	173/38473	3.75542e-23	1.29577e-21	9.4204e-22	27	ENSG00000072571/ENSG00000087586/ENSG00000089685/ENSG00000115163/ENSG00000116133/ENSG00000117399/ENSG00000118513/ENSG00000126787/ENSG00000131747/ENSG00000135476/ENSG00000137807/ENSG00000137834/ENSG00000138030/ENSG00000143847/ENSG00000145386/ENSG00000148773/ENSG00000152253/ENSG00000164104/ENSG00000164109/ENSG00000164611/ENSG00000166851/ENSG00000169679/ENSG00000175063/ENSG00000178999/ENSG00000186480…
S2D	Nut10h.vs.Nut0h.Downregulated	C6	CORDENONSI_YAP_CONSERVED_SIGNATURE	9/423	57/38473	1.21724e-08	1.68278e-07	1.22339e-07	9	ENSG00000072571/ENSG00000089685/ENSG00000114346/ENSG00000117399/ENSG00000117724/ENSG00000118515/ENSG00000123080/ENSG00000131747/ENSG00000171241
S2D	Nut10h.vs.Nut0h.Downregulated	C2	CORRE_MULTIPLE_MYELOMA_DN	7/423	59/38473	3.85311e-06	4.00167e-05	2.90925e-05	7	ENSG00000117650/ENSG00000138376/ENSG00000141401/ENSG00000146670/ENSG00000170345/ENSG00000186480/ENSG00000213186
S2D	Nut10h.vs.Nut0h.Downregulated	C3	CREB_Q4	8/423	270/38473	0.0104994	0.0480253	0.0349148	8	ENSG00000071282/ENSG00000137812/ENSG00000142731/ENSG00000165244/ENSG00000166813/ENSG00000170345/ENSG00000177508/ENSG00000198554
S2D	Nut10h.vs.Nut0h.Downregulated	C2	CREIGHTON_ENDOCRINE_THERAPY_RESISTANCE_2	21/423	469/38473	7.67811e-08	9.72134e-07	7.0675e-07	21	ENSG00000068615/ENSG00000078900/ENSG00000106689/ENSG00000115687/ENSG00000117650/ENSG00000123473/ENSG00000128408/ENSG00000142731/ENSG00000157927/ENSG00000162073/ENSG00000164985/ENSG00000165730/ENSG00000167523/ENSG00000168077/ENSG00000178878/ENSG00000178966/ENSG00000184986/ENSG00000186638/ENSG00000188229/ENSG00000216775/ENSG00000273117
S2D	Nut10h.vs.Nut0h.Downregulated	C2	CREIGHTON_ENDOCRINE_THERAPY_RESISTANCE_4	12/423	310/38473	0.000188115	0.00146185	0.00106278	12	ENSG00000056736/ENSG00000077684/ENSG00000112984/ENSG00000118513/ENSG00000134057/ENSG00000135643/ENSG00000163485/ENSG00000164105/ENSG00000173894/ENSG00000177508/ENSG00000183779/ENSG00000221829
S2D	Nut10h.vs.Nut0h.Downregulated	C2	CROONQUIST_IL6_DEPRIVATION_DN	55/423	95/38473	3.3243e-83	8.1641e-81	5.93537e-81	55	ENSG00000012048/ENSG00000072571/ENSG00000073111/ENSG00000076382/ENSG00000079616/ENSG00000087586/ENSG00000088325/ENSG00000093009/ENSG00000094804/ENSG00000100479/ENSG00000100526/ENSG00000101003/ENSG00000101057/ENSG00000104738/ENSG00000111206/ENSG00000112118/ENSG00000113810/ENSG00000115163/ENSG00000117399/ENSG00000118193/ENSG00000121152/ENSG00000122952/ENSG00000123473/ENSG00000123975/ENSG00000131747…
S2D	Nut10h.vs.Nut0h.Downregulated	C2	CROONQUIST_NRAS_SIGNALING_DN	44/423	70/38473	5.69059e-69	9.50328e-67	6.90897e-67	44	ENSG00000073111/ENSG00000076382/ENSG00000077514/ENSG00000079616/ENSG00000080986/ENSG00000087586/ENSG00000088325/ENSG00000094804/ENSG00000100526/ENSG00000101003/ENSG00000101057/ENSG00000104738/ENSG00000111206/ENSG00000112118/ENSG00000113810/ENSG00000115163/ENSG00000117399/ENSG00000121152/ENSG00000122952/ENSG00000123473/ENSG00000131747/ENSG00000133119/ENSG00000134057/ENSG00000136824/ENSG00000138160…
S2D	Nut10h.vs.Nut0h.Downregulated	C2	CROONQUIST_NRAS_VS_STROMAL_STIMULATION_DN	30/423	95/38473	1.50099e-35	8.19166e-34	5.95541e-34	30	ENSG00000073111/ENSG00000087586/ENSG00000088325/ENSG00000093009/ENSG00000094804/ENSG00000100526/ENSG00000106462/ENSG00000111206/ENSG00000111247/ENSG00000112118/ENSG00000115163/ENSG00000117399/ENSG00000126787/ENSG00000134057/ENSG00000135451/ENSG00000138778/ENSG00000142945/ENSG00000145386/ENSG00000148773/ENSG00000157456/ENSG00000160957/ENSG00000162063/ENSG00000164611/ENSG00000166508/ENSG00000170345…
S2D	Nut10h.vs.Nut0h.Downregulated	C6	CRX_DN.V1_UP	6/423	133/38473	0.00362385	0.0202606	0.0147296	6	ENSG00000051180/ENSG00000121957/ENSG00000137404/ENSG00000156970/ENSG00000162073/ENSG00000204388
S2D	Nut10h.vs.Nut0h.Downregulated	C6	CRX_NRL_DN.V1_UP	7/423	138/38473	0.000871897	0.00587361	0.00427017	7	ENSG00000121957/ENSG00000123080/ENSG00000137404/ENSG00000156970/ENSG00000162073/ENSG00000164105/ENSG00000204388
S2D	Nut10h.vs.Nut0h.Downregulated	C6	CSR_LATE_UP.V1_UP	29/423	164/38473	2.13097e-26	8.35379e-25	6.07328e-25	29	ENSG00000011426/ENSG00000079616/ENSG00000089685/ENSG00000092853/ENSG00000094804/ENSG00000097046/ENSG00000101057/ENSG00000101447/ENSG00000103495/ENSG00000106462/ENSG00000111206/ENSG00000112118/ENSG00000112312/ENSG00000122952/ENSG00000128708/ENSG00000133302/ENSG00000134690/ENSG00000136108/ENSG00000137310/ENSG00000143228/ENSG00000165244/ENSG00000168078/ENSG00000168496/ENSG00000171241/ENSG00000171848…
S2D	Nut10h.vs.Nut0h.Downregulated	C3	CTATGCA_MIR153	11/423	217/38473	3.21131e-05	0.000287863	0.000209279	11	ENSG00000079156/ENSG00000118513/ENSG00000135045/ENSG00000141622/ENSG00000144355/ENSG00000148835/ENSG00000157851/ENSG00000166833/ENSG00000168556/ENSG00000173456/ENSG00000181472
S2D	Nut10h.vs.Nut0h.Downregulated	C3	CTGAGCC_MIR24	8/423	231/38473	0.00426206	0.0235061	0.0170891	8	ENSG00000068615/ENSG00000109685/ENSG00000141622/ENSG00000148835/ENSG00000166833/ENSG00000171522/ENSG00000186480/ENSG00000188486
S2D	Nut10h.vs.Nut0h.Downregulated	C8	CUI_DEVELOPING_HEART_LEFT_VENTRICULAR_CARDIOMYOCYTE	4/423	40/38473	0.000962822	0.00642908	0.004674	4	ENSG00000136492/ENSG00000149564/ENSG00000177508/ENSG00000183763
S2D	Nut10h.vs.Nut0h.Downregulated	C2	CUI_GLUCOSE_DEPRIVATION	4/423	60/38473	0.00432495	0.0237666	0.0172785	4	ENSG00000011426/ENSG00000167513/ENSG00000168078/ENSG00000171848
S2D	Nut10h.vs.Nut0h.Downregulated	C2	CUI_TCF21_TARGETS_2_UP	46/423	429/38473	2.86726e-31	1.31162e-29	9.53562e-30	46	ENSG00000013810/ENSG00000051180/ENSG00000066279/ENSG00000072571/ENSG00000077152/ENSG00000079616/ENSG00000088325/ENSG00000093009/ENSG00000100297/ENSG00000101945/ENSG00000111665/ENSG00000112118/ENSG00000113368/ENSG00000115163/ENSG00000119969/ENSG00000121152/ENSG00000123219/ENSG00000123485/ENSG00000128944/ENSG00000129195/ENSG00000131094/ENSG00000133119/ENSG00000134690/ENSG00000135476/ENSG00000136982…
S2D	Nut10h.vs.Nut0h.Downregulated	C2	DACOSTA_ERCC3_ALLELE_XPCS_VS_TTD_UP	3/423	27/38473	0.00317293	0.017962	0.0130586	3	ENSG00000106689/ENSG00000163485/ENSG00000170345
S2D	Nut10h.vs.Nut0h.Downregulated	C2	DACOSTA_UV_RESPONSE_VIA_ERCC3_COMMON_DN	21/423	466/38473	6.89447e-08	8.74906e-07	6.36064e-07	21	ENSG00000007968/ENSG00000012048/ENSG00000080986/ENSG00000081913/ENSG00000095002/ENSG00000101003/ENSG00000115163/ENSG00000117724/ENSG00000118193/ENSG00000123473/ENSG00000131747/ENSG00000137807/ENSG00000138160/ENSG00000138182/ENSG00000138376/ENSG00000138778/ENSG00000156970/ENSG00000163781/ENSG00000165304/ENSG00000167081/ENSG00000197299
S2D	Nut10h.vs.Nut0h.Downregulated	C2	DACOSTA_UV_RESPONSE_VIA_ERCC3_COMMON_UP	7/423	74/38473	1.76441e-05	0.000164613	0.000119675	7	ENSG00000094804/ENSG00000106689/ENSG00000111445/ENSG00000167191/ENSG00000175305/ENSG00000188229/ENSG00000213689
S2D	Nut10h.vs.Nut0h.Downregulated	C2	DACOSTA_UV_RESPONSE_VIA_ERCC3_UP	22/423	315/38473	9.48314e-12	1.76948e-10	1.28643e-10	22	ENSG00000049541/ENSG00000094804/ENSG00000100297/ENSG00000101057/ENSG00000101412/ENSG00000103495/ENSG00000104738/ENSG00000105173/ENSG00000106689/ENSG00000111445/ENSG00000123080/ENSG00000123374/ENSG00000126803/ENSG00000127564/ENSG00000131470/ENSG00000162073/ENSG00000167191/ENSG00000167513/ENSG00000168496/ENSG00000173894/ENSG00000175305/ENSG00000213689
S2D	Nut10h.vs.Nut0h.Downregulated	C2	DAIRKEE_CANCER_PRONE_RESPONSE_BPA_E2	8/423	118/38473	5.09791e-05	0.000445734	0.000324052	8	ENSG00000111445/ENSG00000127564/ENSG00000137825/ENSG00000138376/ENSG00000164104/ENSG00000166508/ENSG00000167670/ENSG00000171848
S2D	Nut10h.vs.Nut0h.Downregulated	C2	DANG_MYC_TARGETS_UP	11/423	130/38473	2.24672e-07	2.72478e-06	1.98094e-06	11	ENSG00000049541/ENSG00000095002/ENSG00000101412/ENSG00000123975/ENSG00000134057/ENSG00000141401/ENSG00000158402/ENSG00000164032/ENSG00000164045/ENSG00000164362/ENSG00000175063
S2D	Nut10h.vs.Nut0h.Downregulated	C2	DARWICHE_PAPILLOMA_RISK_HIGH_DN	7/423	181/38473	0.00405265	0.0224327	0.0163087	7	ENSG00000040608/ENSG00000076382/ENSG00000090382/ENSG00000105711/ENSG00000143228/ENSG00000161888/ENSG00000173456
S2D	Nut10h.vs.Nut0h.Downregulated	C2	DARWICHE_PAPILLOMA_RISK_LOW_UP	6/423	164/38473	0.00982952	0.0456361	0.0331778	6	ENSG00000076382/ENSG00000078900/ENSG00000105711/ENSG00000161888/ENSG00000164032/ENSG00000175063
S2D	Nut10h.vs.Nut0h.Downregulated	C2	DARWICHE_SQUAMOUS_CELL_CARCINOMA_DN	7/423	181/38473	0.00405265	0.0224327	0.0163087	7	ENSG00000040608/ENSG00000076382/ENSG00000105711/ENSG00000143228/ENSG00000161800/ENSG00000161888/ENSG00000173456
S2D	Nut10h.vs.Nut0h.Downregulated	C2	DASU_IL6_SIGNALING_SCAR_UP	4/423	31/38473	0.000358347	0.00261483	0.00190101	4	ENSG00000088325/ENSG00000108106/ENSG00000134057/ENSG00000167081
S2D	Nut10h.vs.Nut0h.Downregulated	C2	DAZARD_RESPONSE_TO_UV_NHEK_DN	23/423	300/38473	4.62127e-13	9.49264e-12	6.90124e-12	23	ENSG00000077514/ENSG00000081913/ENSG00000087586/ENSG00000100479/ENSG00000105173/ENSG00000113810/ENSG00000115163/ENSG00000117724/ENSG00000118193/ENSG00000131747/ENSG00000134057/ENSG00000137337/ENSG00000137807/ENSG00000138160/ENSG00000142731/ENSG00000148773/ENSG00000156970/ENSG00000157456/ENSG00000162607/ENSG00000163950/ENSG00000166483/ENSG00000186480/ENSG00000198554
S2D	Nut10h.vs.Nut0h.Downregulated	C2	DAZARD_RESPONSE_TO_UV_SCC_DN	5/423	116/38473	0.00930359	0.0434358	0.0315782	5	ENSG00000007968/ENSG00000087586/ENSG00000115163/ENSG00000166483/ENSG00000237649
S2D	Nut10h.vs.Nut0h.Downregulated	C2	DAZARD_UV_RESPONSE_CLUSTER_G6	14/423	144/38473	8.20401e-10	1.30111e-08	9.4592e-09	14	ENSG00000077514/ENSG00000081913/ENSG00000100479/ENSG00000113810/ENSG00000115163/ENSG00000118193/ENSG00000131747/ENSG00000134057/ENSG00000137807/ENSG00000138160/ENSG00000148773/ENSG00000156970/ENSG00000157456/ENSG00000163950
S2D	Nut10h.vs.Nut0h.Downregulated	C2	DEBIASI_APOPTOSIS_BY_REOVIRUS_INFECTION_DN	12/423	272/38473	5.50856e-05	0.00047938	0.000348513	12	ENSG00000012048/ENSG00000014138/ENSG00000085999/ENSG00000105173/ENSG00000114646/ENSG00000116062/ENSG00000116133/ENSG00000138030/ENSG00000141401/ENSG00000148773/ENSG00000186480/ENSG00000187741
S2D	Nut10h.vs.Nut0h.Downregulated	C2	DEBIASI_APOPTOSIS_BY_REOVIRUS_INFECTION_UP	9/423	296/38473	0.0058226	0.0304903	0.0221668	9	ENSG00000012048/ENSG00000101003/ENSG00000111247/ENSG00000122952/ENSG00000142731/ENSG00000148835/ENSG00000149554/ENSG00000166483/ENSG00000175305
S2D	Nut10h.vs.Nut0h.Downregulated	C2	DELACROIX_RAR_BOUND_ES	17/423	461/38473	1.71908e-05	0.000160473	0.000116665	17	ENSG00000100162/ENSG00000101057/ENSG00000111087/ENSG00000112312/ENSG00000114346/ENSG00000116062/ENSG00000117650/ENSG00000125319/ENSG00000129195/ENSG00000129534/ENSG00000132436/ENSG00000137310/ENSG00000152253/ENSG00000153487/ENSG00000166483/ENSG00000167523/ENSG00000170873
S2D	Nut10h.vs.Nut0h.Downregulated	C2	DELPUECH_FOXO3_TARGETS_DN	11/423	40/38473	4.32971e-13	8.90469e-12	6.47379e-12	11	ENSG00000079616/ENSG00000087586/ENSG00000111206/ENSG00000113810/ENSG00000117650/ENSG00000117724/ENSG00000122952/ENSG00000137804/ENSG00000148773/ENSG00000175063/ENSG00000198901
S2D	Nut10h.vs.Nut0h.Downregulated	C8	DESCARTES_FETAL_EYE_RETINAL_PROGENITORS_AND_MULLER_GLIA	4/423	17/38473	3.06124e-05	0.000275743	0.000200468	4	ENSG00000109674/ENSG00000118513/ENSG00000158402/ENSG00000196550
S2D	Nut10h.vs.Nut0h.Downregulated	C8	DESCARTES_FETAL_HEART_ERYTHROBLASTS	10/423	283/38473	0.00126554	0.0083003	0.00603439	10	ENSG00000109674/ENSG00000136824/ENSG00000139618/ENSG00000151849/ENSG00000154839/ENSG00000167513/ENSG00000172167/ENSG00000198056/ENSG00000198901/ENSG00000237649
S2D	Nut10h.vs.Nut0h.Downregulated	C8	DESCARTES_FETAL_KIDNEY_ERYTHROBLASTS	6/423	168/38473	0.0109801	0.0499774	0.0363341	6	ENSG00000087586/ENSG00000101447/ENSG00000105173/ENSG00000137460/ENSG00000196132/ENSG00000231007
S2D	Nut10h.vs.Nut0h.Downregulated	C8	DESCARTES_FETAL_LUNG_VISCERAL_NEURONS	7/423	212/38473	0.00936863	0.0437151	0.0317812	7	ENSG00000100167/ENSG00000106689/ENSG00000144355/ENSG00000157851/ENSG00000169258/ENSG00000175785/ENSG00000237517
S2D	Nut10h.vs.Nut0h.Downregulated	C8	DESCARTES_FETAL_MUSCLE_ERYTHROBLASTS	11/423	131/38473	2.42873e-07	2.93912e-06	2.13677e-06	11	ENSG00000031691/ENSG00000072571/ENSG00000092470/ENSG00000100526/ENSG00000101057/ENSG00000123374/ENSG00000128408/ENSG00000134690/ENSG00000135451/ENSG00000173456/ENSG00000177602
S2D	Nut10h.vs.Nut0h.Downregulated	C8	DESCARTES_FETAL_PANCREAS_ERYTHROBLASTS	6/423	136/38473	0.00404158	0.0224159	0.0162966	6	ENSG00000007968/ENSG00000072571/ENSG00000105173/ENSG00000135045/ENSG00000164045/ENSG00000171848
S2D	Nut10h.vs.Nut0h.Downregulated	C8	DESCARTES_FETAL_STOMACH_ERYTHROBLASTS	12/423	100/38473	1.17408e-09	1.82054e-08	1.32355e-08	12	ENSG00000007968/ENSG00000035499/ENSG00000089685/ENSG00000101447/ENSG00000117399/ENSG00000126787/ENSG00000146670/ENSG00000149503/ENSG00000152253/ENSG00000163808/ENSG00000171241/ENSG00000213347
S2D	Nut10h.vs.Nut0h.Downregulated	C8	DESCARTES_FETAL_THYMUS_THYMOCYTES	3/423	30/38473	0.00429828	0.0236512	0.0171946	3	ENSG00000109674/ENSG00000142731/ENSG00000165480
S2D	Nut10h.vs.Nut0h.Downregulated	C8	DESCARTES_MAIN_FETAL_DUCTAL_CELLS	4/423	71/38473	0.0078437	0.0374043	0.0271932	4	ENSG00000112312/ENSG00000163485/ENSG00000171119/ENSG00000188290
S2D	Nut10h.vs.Nut0h.Downregulated	C8	DESCARTES_MAIN_FETAL_ERYTHROBLASTS	30/423	243/38473	1.56859e-22	5.15659e-21	3.74889e-21	30	ENSG00000006634/ENSG00000007968/ENSG00000072571/ENSG00000076382/ENSG00000079616/ENSG00000085840/ENSG00000087586/ENSG00000090889/ENSG00000101447/ENSG00000102384/ENSG00000109805/ENSG00000117399/ENSG00000120334/ENSG00000123473/ENSG00000123485/ENSG00000126787/ENSG00000135045/ENSG00000135451/ENSG00000135476/ENSG00000137804/ENSG00000137807/ENSG00000138778/ENSG00000160957/ENSG00000162063/ENSG00000165244…
S2D	Nut10h.vs.Nut0h.Downregulated	C8	DESCARTES_MAIN_FETAL_HEMATOPOIETIC_STEM_CELLS	4/423	74/38473	0.00905393	0.0423413	0.0307825	4	ENSG00000075131/ENSG00000144354/ENSG00000163918/ENSG00000180385
S2D	Nut10h.vs.Nut0h.Downregulated	C8	DESCARTES_MAIN_FETAL_SLC26A4_PAEP_POSITIVE_CELLS	11/423	349/38473	0.00183324	0.0109379	0.00795192	11	ENSG00000076248/ENSG00000081913/ENSG00000125319/ENSG00000125885/ENSG00000127423/ENSG00000128944/ENSG00000132773/ENSG00000138180/ENSG00000154839/ENSG00000164109/ENSG00000221829
S2D	Nut10h.vs.Nut0h.Downregulated	C2	DESERT_STEM_CELL_HEPATOCELLULAR_CARCINOMA_SUBCLASS_UP	35/423	240/38473	1.26234e-28	5.29676e-27	3.85079e-27	35	ENSG00000013810/ENSG00000073111/ENSG00000076382/ENSG00000088325/ENSG00000100162/ENSG00000109805/ENSG00000111247/ENSG00000112118/ENSG00000112742/ENSG00000112984/ENSG00000115163/ENSG00000119969/ENSG00000123485/ENSG00000123975/ENSG00000126787/ENSG00000130816/ENSG00000131747/ENSG00000134222/ENSG00000135451/ENSG00000136122/ENSG00000137807/ENSG00000138160/ENSG00000138180/ENSG00000138778/ENSG00000142945…
S2D	Nut10h.vs.Nut0h.Downregulated	C2	DEURIG_T_CELL_PROLYMPHOCYTIC_LEUKEMIA_UP	13/423	357/38473	0.000187346	0.00145723	0.00105942	13	ENSG00000013573/ENSG00000073111/ENSG00000075702/ENSG00000104738/ENSG00000114346/ENSG00000134057/ENSG00000134253/ENSG00000148773/ENSG00000157456/ENSG00000164105/ENSG00000166508/ENSG00000170873/ENSG00000197275
S2D	Nut10h.vs.Nut0h.Downregulated	C2	DE_YY1_TARGETS_DN	6/423	93/38473	0.000580732	0.00401916	0.00292196	6	ENSG00000080839/ENSG00000112742/ENSG00000114346/ENSG00000118412/ENSG00000138376/ENSG00000175305
S2D	Nut10h.vs.Nut0h.Downregulated	C2	DITTMER_PTHLH_TARGETS_UP	9/423	112/38473	4.3667e-06	4.52101e-05	3.28681e-05	9	ENSG00000077514/ENSG00000111445/ENSG00000111665/ENSG00000123975/ENSG00000162607/ENSG00000163918/ENSG00000164032/ENSG00000175063/ENSG00000242265
S2D	Nut10h.vs.Nut0h.Downregulated	C2	DOANE_RESPONSE_TO_ANDROGEN_DN	23/423	242/38473	4.76902e-15	1.12331e-13	8.16655e-14	23	ENSG00000085999/ENSG00000100297/ENSG00000104738/ENSG00000109685/ENSG00000119969/ENSG00000121753/ENSG00000123080/ENSG00000128408/ENSG00000129173/ENSG00000136492/ENSG00000137834/ENSG00000138030/ENSG00000142731/ENSG00000160957/ENSG00000162073/ENSG00000164045/ENSG00000164985/ENSG00000167670/ENSG00000171848/ENSG00000175305/ENSG00000183763/ENSG00000197275/ENSG00000213347
S2D	Nut10h.vs.Nut0h.Downregulated	C2	DORMOY_ELAVL1_TARGETS	5/423	17/38473	8.70839e-07	9.76041e-06	7.09591e-06	5	ENSG00000097046/ENSG00000100526/ENSG00000123374/ENSG00000145386/ENSG00000196132
S2D	Nut10h.vs.Nut0h.Downregulated	C8	DURANTE_ADULT_OLFACTORY_NEUROEPITHELIUM_GLOBOSE_BASAL_CELLS	3/423	35/38473	0.00665438	0.0331161	0.0240757	3	ENSG00000106689/ENSG00000164032/ENSG00000164985
S2D	Nut10h.vs.Nut0h.Downregulated	C8	DURANTE_ADULT_OLFACTORY_NEUROEPITHELIUM_UNSPECIFIED	3/423	36/38473	0.00720092	0.0348163	0.0253118	3	ENSG00000164032/ENSG00000164611/ENSG00000188229
S2D	Nut10h.vs.Nut0h.Downregulated	C2	DUTERTRE_ESTRADIOL_RESPONSE_24HR_UP	160/423	321/38473	2.67386e-234	4.46535e-230	3.24635e-230	160	ENSG00000007968/ENSG00000011426/ENSG00000012048/ENSG00000013810/ENSG00000014138/ENSG00000035499/ENSG00000040275/ENSG00000049541/ENSG00000051180/ENSG00000051341/ENSG00000056736/ENSG00000065328/ENSG00000066279/ENSG00000073111/ENSG00000075218/ENSG00000075702/ENSG00000076003/ENSG00000076248/ENSG00000076382/ENSG00000077152/ENSG00000077514/ENSG00000080839/ENSG00000085999/ENSG00000087586/ENSG00000088325…
S2D	Nut10h.vs.Nut0h.Downregulated	C2	DUTERTRE_ESTRADIOL_RESPONSE_6HR_UP	42/423	226/38473	1.01077e-38	6.41817e-37	4.66607e-37	42	ENSG00000012048/ENSG00000014138/ENSG00000056736/ENSG00000065328/ENSG00000073111/ENSG00000076003/ENSG00000076248/ENSG00000080839/ENSG00000092470/ENSG00000093009/ENSG00000094804/ENSG00000100297/ENSG00000100479/ENSG00000101412/ENSG00000104738/ENSG00000112118/ENSG00000118513/ENSG00000118515/ENSG00000119969/ENSG00000125885/ENSG00000126215/ENSG00000131153/ENSG00000133119/ENSG00000136492/ENSG00000136982…
S2D	Nut10h.vs.Nut0h.Downregulated	C3	E2F1DP1RB_01	47/423	232/38473	4.08293e-45	3.40925e-43	2.47855e-43	47	ENSG00000012963/ENSG00000014138/ENSG00000051180/ENSG00000073111/ENSG00000075702/ENSG00000076003/ENSG00000076248/ENSG00000077514/ENSG00000077684/ENSG00000092853/ENSG00000094804/ENSG00000095002/ENSG00000100479/ENSG00000101412/ENSG00000103495/ENSG00000106462/ENSG00000112029/ENSG00000112118/ENSG00000112312/ENSG00000116273/ENSG00000118412/ENSG00000120802/ENSG00000125885/ENSG00000127564/ENSG00000129173…
S2D	Nut10h.vs.Nut0h.Downregulated	C3	E2F1DP1_01	47/423	238/38473	1.46521e-44	1.18782e-42	8.63555e-43	47	ENSG00000012963/ENSG00000073111/ENSG00000075702/ENSG00000076003/ENSG00000076248/ENSG00000077514/ENSG00000077684/ENSG00000080839/ENSG00000092853/ENSG00000094804/ENSG00000095002/ENSG00000100479/ENSG00000101412/ENSG00000101945/ENSG00000103495/ENSG00000104738/ENSG00000106462/ENSG00000112029/ENSG00000112118/ENSG00000112312/ENSG00000118412/ENSG00000120802/ENSG00000125885/ENSG00000127564/ENSG00000129173…
S2D	Nut10h.vs.Nut0h.Downregulated	C3	E2F1DP2_01	47/423	238/38473	1.46521e-44	1.18782e-42	8.63555e-43	47	ENSG00000012963/ENSG00000073111/ENSG00000075702/ENSG00000076003/ENSG00000076248/ENSG00000077514/ENSG00000077684/ENSG00000080839/ENSG00000092853/ENSG00000094804/ENSG00000095002/ENSG00000100479/ENSG00000101412/ENSG00000101945/ENSG00000103495/ENSG00000104738/ENSG00000106462/ENSG00000112029/ENSG00000112118/ENSG00000112312/ENSG00000118412/ENSG00000120802/ENSG00000125885/ENSG00000127564/ENSG00000129173…
S2D	Nut10h.vs.Nut0h.Downregulated	C3	E2F1_Q3	48/423	245/38473	2.54113e-45	2.14328e-43	1.55818e-43	48	ENSG00000012963/ENSG00000073111/ENSG00000075131/ENSG00000075702/ENSG00000076003/ENSG00000077514/ENSG00000077684/ENSG00000080839/ENSG00000085840/ENSG00000092853/ENSG00000094804/ENSG00000095002/ENSG00000100479/ENSG00000101412/ENSG00000103495/ENSG00000106462/ENSG00000112029/ENSG00000112118/ENSG00000112312/ENSG00000118412/ENSG00000120802/ENSG00000125885/ENSG00000127564/ENSG00000129173/ENSG00000130816…
S2D	Nut10h.vs.Nut0h.Downregulated	C3	E2F1_Q3_01	22/423	247/38473	7.19936e-14	1.57574e-12	1.14558e-12	22	ENSG00000080839/ENSG00000101412/ENSG00000103495/ENSG00000106031/ENSG00000106462/ENSG00000106689/ENSG00000112312/ENSG00000130816/ENSG00000137825/ENSG00000142731/ENSG00000154146/ENSG00000156802/ENSG00000163781/ENSG00000164045/ENSG00000165244/ENSG00000166483/ENSG00000166508/ENSG00000166963/ENSG00000175643/ENSG00000185262/ENSG00000197771/ENSG00000198056
S2D	Nut10h.vs.Nut0h.Downregulated	C3	E2F1_Q4	26/423	247/38473	6.10842e-18	1.62956e-16	1.18471e-16	26	ENSG00000014138/ENSG00000051180/ENSG00000076248/ENSG00000090889/ENSG00000092853/ENSG00000093009/ENSG00000094804/ENSG00000100479/ENSG00000101412/ENSG00000104369/ENSG00000104738/ENSG00000106462/ENSG00000112029/ENSG00000116273/ENSG00000122966/ENSG00000127564/ENSG00000129173/ENSG00000136122/ENSG00000137834/ENSG00000163950/ENSG00000165304/ENSG00000166483/ENSG00000175643/ENSG00000185262/ENSG00000196550…
S2D	Nut10h.vs.Nut0h.Downregulated	C3	E2F1_Q4_01	43/423	226/38473	4.34578e-40	2.90298e-38	2.1105e-38	43	ENSG00000014138/ENSG00000051180/ENSG00000073111/ENSG00000075702/ENSG00000076003/ENSG00000076248/ENSG00000077684/ENSG00000093009/ENSG00000094804/ENSG00000100479/ENSG00000101412/ENSG00000101945/ENSG00000103495/ENSG00000104369/ENSG00000104738/ENSG00000106462/ENSG00000112029/ENSG00000112118/ENSG00000112312/ENSG00000116273/ENSG00000118412/ENSG00000125885/ENSG00000127564/ENSG00000129173/ENSG00000130816…
S2D	Nut10h.vs.Nut0h.Downregulated	C3	E2F1_Q6	50/423	236/38473	5.2581e-49	4.93316e-47	3.58645e-47	50	ENSG00000012963/ENSG00000073111/ENSG00000075702/ENSG00000076003/ENSG00000076248/ENSG00000077514/ENSG00000077684/ENSG00000080839/ENSG00000085840/ENSG00000092853/ENSG00000094804/ENSG00000095002/ENSG00000100479/ENSG00000101412/ENSG00000101945/ENSG00000103495/ENSG00000104738/ENSG00000106462/ENSG00000112029/ENSG00000112118/ENSG00000112312/ENSG00000116273/ENSG00000118412/ENSG00000120802/ENSG00000125885…
S2D	Nut10h.vs.Nut0h.Downregulated	C3	E2F1_Q6_01	49/423	241/38473	4.27675e-47	3.81935e-45	2.7767e-45	49	ENSG00000012963/ENSG00000014138/ENSG00000051180/ENSG00000073111/ENSG00000076003/ENSG00000076248/ENSG00000077514/ENSG00000077684/ENSG00000080839/ENSG00000085840/ENSG00000092853/ENSG00000093009/ENSG00000095002/ENSG00000100479/ENSG00000101412/ENSG00000101945/ENSG00000103495/ENSG00000104369/ENSG00000104738/ENSG00000106462/ENSG00000112029/ENSG00000112118/ENSG00000112312/ENSG00000116273/ENSG00000118412…
S2D	Nut10h.vs.Nut0h.Downregulated	C6	E2F1_UP.V1_UP	30/423	187/38473	5.8608e-26	2.24485e-24	1.63203e-24	30	ENSG00000006634/ENSG00000014138/ENSG00000065328/ENSG00000077152/ENSG00000104738/ENSG00000106462/ENSG00000113368/ENSG00000121152/ENSG00000123473/ENSG00000126787/ENSG00000129173/ENSG00000129810/ENSG00000131747/ENSG00000136824/ENSG00000138346/ENSG00000139618/ENSG00000141314/ENSG00000142731/ENSG00000144355/ENSG00000149554/ENSG00000159259/ENSG00000163950/ENSG00000167081/ENSG00000168496/ENSG00000169679…
S2D	Nut10h.vs.Nut0h.Downregulated	C6	E2F3_UP.V1_UP	37/423	188/38473	3.44956e-35	1.86432e-33	1.35538e-33	37	ENSG00000040608/ENSG00000056736/ENSG00000068615/ENSG00000076248/ENSG00000100167/ENSG00000100479/ENSG00000101003/ENSG00000104369/ENSG00000105173/ENSG00000114646/ENSG00000116014/ENSG00000118513/ENSG00000118655/ENSG00000121753/ENSG00000123080/ENSG00000126803/ENSG00000137834/ENSG00000139438/ENSG00000143476/ENSG00000148835/ENSG00000149679/ENSG00000156802/ENSG00000160957/ENSG00000165244/ENSG00000168496…
S2D	Nut10h.vs.Nut0h.Downregulated	C3	E2F4DP1_01	47/423	242/38473	3.36399e-44	2.66038e-42	1.93412e-42	47	ENSG00000012963/ENSG00000073111/ENSG00000075702/ENSG00000076003/ENSG00000076248/ENSG00000077514/ENSG00000077684/ENSG00000080839/ENSG00000092853/ENSG00000094804/ENSG00000095002/ENSG00000100479/ENSG00000101412/ENSG00000101945/ENSG00000103495/ENSG00000104738/ENSG00000106462/ENSG00000112029/ENSG00000112118/ENSG00000112312/ENSG00000118412/ENSG00000120802/ENSG00000125885/ENSG00000127564/ENSG00000129173…
S2D	Nut10h.vs.Nut0h.Downregulated	C3	E2F4DP2_01	47/423	238/38473	1.46521e-44	1.18782e-42	8.63555e-43	47	ENSG00000012963/ENSG00000073111/ENSG00000075702/ENSG00000076003/ENSG00000076248/ENSG00000077514/ENSG00000077684/ENSG00000080839/ENSG00000092853/ENSG00000094804/ENSG00000095002/ENSG00000100479/ENSG00000101412/ENSG00000101945/ENSG00000103495/ENSG00000104738/ENSG00000106462/ENSG00000112029/ENSG00000112118/ENSG00000112312/ENSG00000118412/ENSG00000120802/ENSG00000125885/ENSG00000127564/ENSG00000129173…
S2D	Nut10h.vs.Nut0h.Downregulated	C3	E2F_01	11/423	66/38473	1.5572e-10	2.62413e-09	1.90777e-09	11	ENSG00000073111/ENSG00000101412/ENSG00000104738/ENSG00000111445/ENSG00000112118/ENSG00000113810/ENSG00000130816/ENSG00000163781/ENSG00000166483/ENSG00000175643/ENSG00000188486
S2D	Nut10h.vs.Nut0h.Downregulated	C3	E2F_02	47/423	238/38473	1.46521e-44	1.18782e-42	8.63555e-43	47	ENSG00000012963/ENSG00000073111/ENSG00000075702/ENSG00000076003/ENSG00000076248/ENSG00000077514/ENSG00000077684/ENSG00000080839/ENSG00000092853/ENSG00000094804/ENSG00000095002/ENSG00000100479/ENSG00000101412/ENSG00000101945/ENSG00000103495/ENSG00000104738/ENSG00000106462/ENSG00000112029/ENSG00000112118/ENSG00000112312/ENSG00000118412/ENSG00000120802/ENSG00000125885/ENSG00000127564/ENSG00000129173…
S2D	Nut10h.vs.Nut0h.Downregulated	C3	E2F_03	43/423	248/38473	2.85082e-38	1.74391e-36	1.26784e-36	43	ENSG00000014138/ENSG00000051180/ENSG00000073111/ENSG00000075131/ENSG00000076003/ENSG00000076248/ENSG00000077684/ENSG00000080839/ENSG00000085840/ENSG00000093009/ENSG00000094804/ENSG00000101412/ENSG00000101945/ENSG00000103495/ENSG00000104369/ENSG00000104738/ENSG00000106462/ENSG00000112029/ENSG00000112118/ENSG00000112312/ENSG00000118412/ENSG00000127564/ENSG00000129173/ENSG00000130816/ENSG00000136824…
S2D	Nut10h.vs.Nut0h.Downregulated	C3	E2F_Q3	41/423	226/38473	2.27793e-37	1.36349e-35	9.91269e-36	41	ENSG00000014138/ENSG00000051180/ENSG00000073111/ENSG00000075131/ENSG00000076003/ENSG00000076248/ENSG00000077684/ENSG00000085840/ENSG00000093009/ENSG00000094804/ENSG00000100479/ENSG00000101412/ENSG00000103495/ENSG00000104369/ENSG00000104738/ENSG00000106462/ENSG00000112029/ENSG00000112118/ENSG00000112312/ENSG00000116273/ENSG00000118412/ENSG00000125885/ENSG00000127564/ENSG00000129173/ENSG00000130816…
S2D	Nut10h.vs.Nut0h.Downregulated	C3	E2F_Q3_01	44/423	233/38473	7.48177e-41	5.09982e-39	3.70762e-39	44	ENSG00000014138/ENSG00000051180/ENSG00000073111/ENSG00000075131/ENSG00000075702/ENSG00000076003/ENSG00000076248/ENSG00000077684/ENSG00000093009/ENSG00000094804/ENSG00000100479/ENSG00000101412/ENSG00000101945/ENSG00000103495/ENSG00000104369/ENSG00000104738/ENSG00000106462/ENSG00000112029/ENSG00000112118/ENSG00000112312/ENSG00000116273/ENSG00000118412/ENSG00000125885/ENSG00000127564/ENSG00000129173…
S2D	Nut10h.vs.Nut0h.Downregulated	C3	E2F_Q4	52/423	237/38473	8.36125e-52	8.72706e-50	6.34465e-50	52	ENSG00000012963/ENSG00000014138/ENSG00000051180/ENSG00000073111/ENSG00000075702/ENSG00000076003/ENSG00000076248/ENSG00000077514/ENSG00000077684/ENSG00000080839/ENSG00000092853/ENSG00000093009/ENSG00000094804/ENSG00000095002/ENSG00000100479/ENSG00000101412/ENSG00000103495/ENSG00000104369/ENSG00000104738/ENSG00000106462/ENSG00000112029/ENSG00000112118/ENSG00000112312/ENSG00000116273/ENSG00000118412…
S2D	Nut10h.vs.Nut0h.Downregulated	C3	E2F_Q4_01	45/423	237/38473	7.05764e-42	5.05848e-40	3.67756e-40	45	ENSG00000014138/ENSG00000051180/ENSG00000073111/ENSG00000075131/ENSG00000075702/ENSG00000076003/ENSG00000076248/ENSG00000077684/ENSG00000085840/ENSG00000093009/ENSG00000094804/ENSG00000100479/ENSG00000101412/ENSG00000101945/ENSG00000103495/ENSG00000104369/ENSG00000104738/ENSG00000106462/ENSG00000112029/ENSG00000112118/ENSG00000112312/ENSG00000118412/ENSG00000127564/ENSG00000129173/ENSG00000130816…
S2D	Nut10h.vs.Nut0h.Downregulated	C3	E2F_Q6	52/423	236/38473	6.5894e-52	6.96474e-50	5.06343e-50	52	ENSG00000012963/ENSG00000014138/ENSG00000051180/ENSG00000073111/ENSG00000075702/ENSG00000076003/ENSG00000076248/ENSG00000077514/ENSG00000077684/ENSG00000080839/ENSG00000092853/ENSG00000093009/ENSG00000094804/ENSG00000095002/ENSG00000100479/ENSG00000101412/ENSG00000103495/ENSG00000104369/ENSG00000104738/ENSG00000106462/ENSG00000112029/ENSG00000112118/ENSG00000112312/ENSG00000116273/ENSG00000118412…
S2D	Nut10h.vs.Nut0h.Downregulated	C3	E2F_Q6_01	42/423	241/38473	1.69933e-37	1.02082e-35	7.42146e-36	42	ENSG00000051180/ENSG00000073111/ENSG00000075131/ENSG00000076003/ENSG00000076248/ENSG00000077684/ENSG00000080839/ENSG00000085840/ENSG00000093009/ENSG00000094804/ENSG00000100479/ENSG00000101412/ENSG00000101945/ENSG00000103495/ENSG00000104738/ENSG00000106462/ENSG00000112029/ENSG00000112118/ENSG00000112312/ENSG00000118412/ENSG00000127564/ENSG00000129173/ENSG00000130816/ENSG00000136824/ENSG00000142731…
S2D	Nut10h.vs.Nut0h.Downregulated	C3	E47_01	9/423	254/38473	0.00214254	0.0126343	0.00918525	9	ENSG00000080839/ENSG00000103495/ENSG00000115596/ENSG00000132016/ENSG00000142731/ENSG00000157851/ENSG00000164985/ENSG00000166963/ENSG00000170873
S2D	Nut10h.vs.Nut0h.Downregulated	C6	EGFR_UP.V1_DN	13/423	190/38473	2.18753e-07	2.65492e-06	1.93015e-06	13	ENSG00000024526/ENSG00000106462/ENSG00000118513/ENSG00000123473/ENSG00000129173/ENSG00000136492/ENSG00000138160/ENSG00000143476/ENSG00000151725/ENSG00000168411/ENSG00000178718/ENSG00000181588/ENSG00000242265
S2D	Nut10h.vs.Nut0h.Downregulated	C3	EGR2_01	7/423	195/38473	0.00604995	0.0313771	0.0228114	7	ENSG00000118513/ENSG00000120539/ENSG00000123080/ENSG00000137825/ENSG00000141314/ENSG00000154146/ENSG00000166963
S2D	Nut10h.vs.Nut0h.Downregulated	C2	EGUCHI_CELL_CYCLE_RB1_TARGETS	22/423	22/38473	4.64913e-44	3.62806e-42	2.63763e-42	22	ENSG00000073111/ENSG00000076003/ENSG00000080986/ENSG00000100297/ENSG00000104738/ENSG00000112118/ENSG00000112984/ENSG00000113810/ENSG00000114346/ENSG00000117650/ENSG00000121621/ENSG00000134690/ENSG00000136824/ENSG00000138160/ENSG00000138778/ENSG00000145386/ENSG00000158402/ENSG00000164104/ENSG00000166508/ENSG00000168496/ENSG00000169679/ENSG00000175305
S2D	Nut10h.vs.Nut0h.Downregulated	C2	ELVIDGE_HYPOXIA_DN	6/423	145/38473	0.00550892	0.029132	0.0211792	6	ENSG00000103495/ENSG00000117399/ENSG00000127423/ENSG00000163485/ENSG00000166451/ENSG00000178718
S2D	Nut10h.vs.Nut0h.Downregulated	C2	ENK_UV_RESPONSE_KERATINOCYTE_DN	14/423	479/38473	0.000963796	0.00643044	0.00467499	14	ENSG00000076003/ENSG00000088325/ENSG00000097046/ENSG00000122952/ENSG00000123374/ENSG00000124795/ENSG00000130816/ENSG00000131747/ENSG00000162607/ENSG00000163950/ENSG00000164109/ENSG00000168496/ENSG00000170345/ENSG00000175063
S2D	Nut10h.vs.Nut0h.Downregulated	C2	EPPERT_PROGENITOR	13/423	138/38473	4.86684e-09	7.19895e-08	5.23371e-08	13	ENSG00000075131/ENSG00000080986/ENSG00000100479/ENSG00000122952/ENSG00000131153/ENSG00000133119/ENSG00000133302/ENSG00000142731/ENSG00000143476/ENSG00000149554/ENSG00000151725/ENSG00000157456/ENSG00000161800
S2D	Nut10h.vs.Nut0h.Downregulated	C6	ERBB2_UP.V1_DN	18/423	195/38473	7.51831e-12	1.42031e-10	1.03258e-10	18	ENSG00000006634/ENSG00000024526/ENSG00000095002/ENSG00000109805/ENSG00000111247/ENSG00000112029/ENSG00000112742/ENSG00000114346/ENSG00000118513/ENSG00000123473/ENSG00000138778/ENSG00000142731/ENSG00000143476/ENSG00000163781/ENSG00000164109/ENSG00000178966/ENSG00000197275/ENSG00000242265
S2D	Nut10h.vs.Nut0h.Downregulated	C6	ESC_J1_UP_EARLY.V1_DN	7/423	171/38473	0.00296594	0.0168933	0.0122816	7	ENSG00000118655/ENSG00000157851/ENSG00000177602/ENSG00000178718/ENSG00000183763/ENSG00000184986/ENSG00000213689
S2D	Nut10h.vs.Nut0h.Downregulated	C6	ESC_J1_UP_LATE.V1_DN	10/423	167/38473	1.77197e-05	0.000165226	0.000120121	10	ENSG00000074047/ENSG00000111087/ENSG00000115687/ENSG00000129173/ENSG00000137561/ENSG00000177084/ENSG00000178718/ENSG00000183763/ENSG00000184986/ENSG00000186871
S2D	Nut10h.vs.Nut0h.Downregulated	C6	ESC_V6.5_UP_LATE.V1_DN	7/423	176/38473	0.00347706	0.0195643	0.0142234	7	ENSG00000074047/ENSG00000111087/ENSG00000118515/ENSG00000118655/ENSG00000121621/ENSG00000129173/ENSG00000178718
S2D	Nut10h.vs.Nut0h.Downregulated	C8	FAN_EMBRYONIC_CTX_MICROGLIA_1	107/423	154/38473	8.09584e-177	2.70401e-173	1.96584e-173	107	ENSG00000011426/ENSG00000013810/ENSG00000024526/ENSG00000035499/ENSG00000051341/ENSG00000066279/ENSG00000072571/ENSG00000075218/ENSG00000076382/ENSG00000077152/ENSG00000079616/ENSG00000080986/ENSG00000087586/ENSG00000088325/ENSG00000089685/ENSG00000090889/ENSG00000092853/ENSG00000100162/ENSG00000100526/ENSG00000101447/ENSG00000105011/ENSG00000106462/ENSG00000109805/ENSG00000111206/ENSG00000111247…
S2D	Nut10h.vs.Nut0h.Downregulated	C8	FAN_EMBRYONIC_CTX_NSC_2	129/423	233/38473	6.95468e-195	3.87144e-191	2.81457e-191	129	ENSG00000006634/ENSG00000013810/ENSG00000024526/ENSG00000035499/ENSG00000040275/ENSG00000066279/ENSG00000072571/ENSG00000075218/ENSG00000076382/ENSG00000077152/ENSG00000077684/ENSG00000079616/ENSG00000080986/ENSG00000087586/ENSG00000088325/ENSG00000089685/ENSG00000090889/ENSG00000091651/ENSG00000100162/ENSG00000100526/ENSG00000101003/ENSG00000101447/ENSG00000105011/ENSG00000106462/ENSG00000108106…
S2D	Nut10h.vs.Nut0h.Downregulated	C2	FARMER_BREAST_CANCER_APOCRINE_VS_BASAL	19/423	328/38473	5.57863e-09	8.17938e-08	5.94648e-08	19	ENSG00000067064/ENSG00000101003/ENSG00000112984/ENSG00000116133/ENSG00000117399/ENSG00000118193/ENSG00000123473/ENSG00000131747/ENSG00000137807/ENSG00000138160/ENSG00000138180/ENSG00000148773/ENSG00000148835/ENSG00000164985/ENSG00000165304/ENSG00000166833/ENSG00000175063/ENSG00000186185/ENSG00000216775
S2D	Nut10h.vs.Nut0h.Downregulated	C2	FARMER_BREAST_CANCER_BASAL_VS_LULMINAL	21/423	328/38473	1.41717e-10	2.39542e-09	1.74149e-09	21	ENSG00000065328/ENSG00000068615/ENSG00000080986/ENSG00000088325/ENSG00000090889/ENSG00000100297/ENSG00000105173/ENSG00000111206/ENSG00000111247/ENSG00000112742/ENSG00000115163/ENSG00000117399/ENSG00000118193/ENSG00000118412/ENSG00000118513/ENSG00000123473/ENSG00000149554/ENSG00000164611/ENSG00000165304/ENSG00000169679/ENSG00000171119
S2D	Nut10h.vs.Nut0h.Downregulated	C2	FARMER_BREAST_CANCER_CLUSTER_2	24/423	33/38473	1.77768e-40	1.19707e-38	8.70278e-39	24	ENSG00000066279/ENSG00000080986/ENSG00000088325/ENSG00000090889/ENSG00000104738/ENSG00000109805/ENSG00000112984/ENSG00000115163/ENSG00000117650/ENSG00000137804/ENSG00000138160/ENSG00000138180/ENSG00000138778/ENSG00000145386/ENSG00000156802/ENSG00000156970/ENSG00000157456/ENSG00000163808/ENSG00000164109/ENSG00000164611/ENSG00000165304/ENSG00000169679/ENSG00000197275/ENSG00000198901
S2D	Nut10h.vs.Nut0h.Downregulated	C2	FERNANDEZ_BOUND_BY_MYC	8/423	181/38473	0.000936508	0.00629111	0.00457369	8	ENSG00000101057/ENSG00000101412/ENSG00000111206/ENSG00000139618/ENSG00000141401/ENSG00000163950/ENSG00000164362/ENSG00000166508
S2D	Nut10h.vs.Nut0h.Downregulated	C2	FERRANDO_HOX11_NEIGHBORS	5/423	23/38473	4.48477e-06	4.62605e-05	3.36318e-05	5	ENSG00000076248/ENSG00000100297/ENSG00000104738/ENSG00000131747/ENSG00000145386
S2D	Nut10h.vs.Nut0h.Downregulated	C2	FERRANDO_T_ALL_WITH_MLL_ENL_FUSION_DN	14/423	89/38473	1.09948e-12	2.17294e-11	1.57974e-11	14	ENSG00000014138/ENSG00000073111/ENSG00000100297/ENSG00000108106/ENSG00000113368/ENSG00000123374/ENSG00000127564/ENSG00000131747/ENSG00000137825/ENSG00000138376/ENSG00000164104/ENSG00000167670/ENSG00000169689/ENSG00000175063
S2D	Nut10h.vs.Nut0h.Downregulated	C2	FERREIRA_EWINGS_SARCOMA_UNSTABLE_VS_STABLE_UP	56/423	165/38473	8.80032e-68	1.41313e-65	1.02736e-65	56	ENSG00000006634/ENSG00000011426/ENSG00000012048/ENSG00000051341/ENSG00000077152/ENSG00000080986/ENSG00000088325/ENSG00000094804/ENSG00000100479/ENSG00000100526/ENSG00000109805/ENSG00000112312/ENSG00000113368/ENSG00000117724/ENSG00000120802/ENSG00000121152/ENSG00000121211/ENSG00000121621/ENSG00000122952/ENSG00000123219/ENSG00000123485/ENSG00000126215/ENSG00000126787/ENSG00000131747/ENSG00000134057…
S2D	Nut10h.vs.Nut0h.Downregulated	C2	FIGUEROA_AML_METHYLATION_CLUSTER_6_UP	6/423	139/38473	0.00449389	0.024614	0.0178946	6	ENSG00000035499/ENSG00000116273/ENSG00000128944/ENSG00000166922/ENSG00000173825/ENSG00000198081
S2D	Nut10h.vs.Nut0h.Downregulated	C2	FINETTI_BREAST_CANCER_KINOME_RED	13/423	16/38473	1.55103e-23	5.43023e-22	3.94783e-22	13	ENSG00000087586/ENSG00000097046/ENSG00000112742/ENSG00000117650/ENSG00000120539/ENSG00000142731/ENSG00000149554/ENSG00000156970/ENSG00000165304/ENSG00000166851/ENSG00000168078/ENSG00000169679/ENSG00000178999
S2D	Nut10h.vs.Nut0h.Downregulated	C2	FIRESTEIN_CTNNB1_PATHWAY	3/423	32/38473	0.00516673	0.0275845	0.0200542	3	ENSG00000142731/ENSG00000166851/ENSG00000170390
S2D	Nut10h.vs.Nut0h.Downregulated	C2	FISCHER_G1_S_CELL_CYCLE	69/423	194/38473	2.73614e-85	7.25295e-83	5.27296e-83	69	ENSG00000007968/ENSG00000012048/ENSG00000012963/ENSG00000014138/ENSG00000031691/ENSG00000049541/ENSG00000051180/ENSG00000065328/ENSG00000068615/ENSG00000073111/ENSG00000075131/ENSG00000076003/ENSG00000076248/ENSG00000077514/ENSG00000079156/ENSG00000092470/ENSG00000092853/ENSG00000094804/ENSG00000095002/ENSG00000097046/ENSG00000100297/ENSG00000100479/ENSG00000101412/ENSG00000105173/ENSG00000106462…
S2D	Nut10h.vs.Nut0h.Downregulated	C2	FISCHER_G2_M_CELL_CYCLE	95/423	235/38473	1.14606e-124	1.06328e-121	7.73018e-122	95	ENSG00000006634/ENSG00000011426/ENSG00000013810/ENSG00000024526/ENSG00000035499/ENSG00000051341/ENSG00000066279/ENSG00000072571/ENSG00000075218/ENSG00000076382/ENSG00000079616/ENSG00000080986/ENSG00000087586/ENSG00000088325/ENSG00000089685/ENSG00000101447/ENSG00000108106/ENSG00000109674/ENSG00000111206/ENSG00000111665/ENSG00000112742/ENSG00000112984/ENSG00000114346/ENSG00000115163/ENSG00000117399…
S2D	Nut10h.vs.Nut0h.Downregulated	C2	FLORIO_NEOCORTEX_BASAL_RADIAL_GLIA_DN	108/423	190/38473	7.91281e-164	1.88777e-160	1.37243e-160	108	ENSG00000011426/ENSG00000012048/ENSG00000013810/ENSG00000024526/ENSG00000035499/ENSG00000051341/ENSG00000066279/ENSG00000072571/ENSG00000075218/ENSG00000076382/ENSG00000077152/ENSG00000079616/ENSG00000080986/ENSG00000087586/ENSG00000088325/ENSG00000089685/ENSG00000090889/ENSG00000093009/ENSG00000100162/ENSG00000100526/ENSG00000101003/ENSG00000101057/ENSG00000111206/ENSG00000111247/ENSG00000111665…
S2D	Nut10h.vs.Nut0h.Downregulated	C2	FLORIO_NEOCORTEX_BASAL_RADIAL_GLIA_UP	15/423	383/38473	2.6887e-05	0.000245094	0.000178186	15	ENSG00000007968/ENSG00000090382/ENSG00000101447/ENSG00000102384/ENSG00000114346/ENSG00000123473/ENSG00000126803/ENSG00000137812/ENSG00000138180/ENSG00000140451/ENSG00000160298/ENSG00000162063/ENSG00000178878/ENSG00000186193/ENSG00000187951
S2D	Nut10h.vs.Nut0h.Downregulated	C2	FLOTHO_PEDIATRIC_ALL_THERAPY_RESPONSE_DN	4/423	31/38473	0.000358347	0.00261483	0.00190101	4	ENSG00000105011/ENSG00000113368/ENSG00000118412/ENSG00000135476
S2D	Nut10h.vs.Nut0h.Downregulated	C2	FOSTER_KDM1A_TARGETS_DN	8/423	201/38473	0.00182233	0.0108872	0.00791507	8	ENSG00000012963/ENSG00000014138/ENSG00000074047/ENSG00000117399/ENSG00000126787/ENSG00000148835/ENSG00000156970/ENSG00000164105
S2D	Nut10h.vs.Nut0h.Downregulated	C2	FOURNIER_ACINAR_DEVELOPMENT_LATE_2	58/423	279/38473	2.67824e-56	3.10601e-54	2.2581e-54	58	ENSG00000006634/ENSG00000013573/ENSG00000024526/ENSG00000051341/ENSG00000066279/ENSG00000067064/ENSG00000073111/ENSG00000075131/ENSG00000076003/ENSG00000080986/ENSG00000087586/ENSG00000089685/ENSG00000090889/ENSG00000093009/ENSG00000094804/ENSG00000097046/ENSG00000100526/ENSG00000101003/ENSG00000104738/ENSG00000109685/ENSG00000111206/ENSG00000111665/ENSG00000112118/ENSG00000112742/ENSG00000113810…
S2D	Nut10h.vs.Nut0h.Downregulated	C2	FOURNIER_ACINAR_DEVELOPMENT_LATE_DN	8/423	22/38473	5.5867e-11	9.83577e-10	7.15069e-10	8	ENSG00000066279/ENSG00000087586/ENSG00000100526/ENSG00000109805/ENSG00000111206/ENSG00000123975/ENSG00000138180/ENSG00000171848
S2D	Nut10h.vs.Nut0h.Downregulated	C2	FRASOR_RESPONSE_TO_ESTRADIOL_UP	4/423	35/38473	0.000576005	0.0039881	0.00289938	4	ENSG00000094804/ENSG00000131747/ENSG00000170345/ENSG00000242265
S2D	Nut10h.vs.Nut0h.Downregulated	C2	FRASOR_RESPONSE_TO_SERM_OR_FULVESTRANT_DN	27/423	49/38473	2.23238e-40	1.49722e-38	1.08849e-38	27	ENSG00000014138/ENSG00000049541/ENSG00000073111/ENSG00000076003/ENSG00000087586/ENSG00000100297/ENSG00000101412/ENSG00000103495/ENSG00000111206/ENSG00000111445/ENSG00000112118/ENSG00000117399/ENSG00000117724/ENSG00000118513/ENSG00000123080/ENSG00000138160/ENSG00000138376/ENSG00000142945/ENSG00000145386/ENSG00000166483/ENSG00000166508/ENSG00000167670/ENSG00000175063/ENSG00000177084/ENSG00000188486…
S2D	Nut10h.vs.Nut0h.Downregulated	C2	FUJII_YBX1_TARGETS_DN	72/423	191/38473	2.97256e-91	1.0342e-88	7.51876e-89	72	ENSG00000012048/ENSG00000014138/ENSG00000024526/ENSG00000035499/ENSG00000051180/ENSG00000065328/ENSG00000066279/ENSG00000073111/ENSG00000075131/ENSG00000076003/ENSG00000076248/ENSG00000090889/ENSG00000094804/ENSG00000100297/ENSG00000100479/ENSG00000100526/ENSG00000101057/ENSG00000104369/ENSG00000104738/ENSG00000105011/ENSG00000109674/ENSG00000109685/ENSG00000111206/ENSG00000111445/ENSG00000112029…
S2D	Nut10h.vs.Nut0h.Downregulated	C2	FURUKAWA_DUSP6_TARGETS_PCI35_DN	34/423	73/38473	3.29584e-47	2.99134e-45	2.17473e-45	34	ENSG00000051341/ENSG00000087586/ENSG00000088325/ENSG00000091651/ENSG00000100297/ENSG00000104738/ENSG00000109805/ENSG00000115163/ENSG00000117724/ENSG00000123473/ENSG00000123485/ENSG00000126787/ENSG00000128944/ENSG00000134057/ENSG00000136108/ENSG00000137804/ENSG00000138160/ENSG00000138180/ENSG00000138182/ENSG00000142945/ENSG00000143476/ENSG00000145386/ENSG00000146410/ENSG00000157456/ENSG00000161800…
S2D	Nut10h.vs.Nut0h.Downregulated	C3	GAGCTGG_MIR337	6/423	162/38473	0.00928767	0.0433858	0.0315418	6	ENSG00000012963/ENSG00000104369/ENSG00000109685/ENSG00000116273/ENSG00000141622/ENSG00000170345
S2D	Nut10h.vs.Nut0h.Downregulated	C2	GAJATE_RESPONSE_TO_TRABECTEDIN_DN	3/423	20/38473	0.00130907	0.00851969	0.00619389	3	ENSG00000007968/ENSG00000100297/ENSG00000169689
S2D	Nut10h.vs.Nut0h.Downregulated	C2	GAL_LEUKEMIC_STEM_CELL_DN	41/423	231/38473	5.81697e-37	3.36136e-35	2.44374e-35	41	ENSG00000007968/ENSG00000014138/ENSG00000051180/ENSG00000072571/ENSG00000075218/ENSG00000085840/ENSG00000089685/ENSG00000090382/ENSG00000093009/ENSG00000094804/ENSG00000100162/ENSG00000100526/ENSG00000101412/ENSG00000105011/ENSG00000109805/ENSG00000112984/ENSG00000113368/ENSG00000115163/ENSG00000115687/ENSG00000117399/ENSG00000122952/ENSG00000129173/ENSG00000131153/ENSG00000131747/ENSG00000134057…
S2D	Nut10h.vs.Nut0h.Downregulated	C8	GAO_LARGE_INTESTINE_24W_C2_MKI67POS_PROGENITOR	34/423	112/38473	1.78312e-39	1.16321e-37	8.45665e-38	34	ENSG00000011426/ENSG00000013810/ENSG00000066279/ENSG00000071282/ENSG00000077152/ENSG00000080986/ENSG00000088325/ENSG00000089685/ENSG00000100526/ENSG00000117399/ENSG00000117724/ENSG00000119403/ENSG00000126787/ENSG00000128944/ENSG00000129195/ENSG00000131747/ENSG00000134057/ENSG00000135451/ENSG00000137804/ENSG00000138182/ENSG00000143228/ENSG00000145386/ENSG00000148773/ENSG00000149564/ENSG00000151503…
S2D	Nut10h.vs.Nut0h.Downregulated	C8	GAO_LARGE_INTESTINE_ADULT_CE_OLFM4HIGH_STEM_CELL	17/423	368/38473	8.72811e-07	9.77595e-06	7.1072e-06	17	ENSG00000051341/ENSG00000093009/ENSG00000101003/ENSG00000112742/ENSG00000113368/ENSG00000118193/ENSG00000127423/ENSG00000131351/ENSG00000138778/ENSG00000141314/ENSG00000154146/ENSG00000172731/ENSG00000175643/ENSG00000181588/ENSG00000183186/ENSG00000196132/ENSG00000197299
S2D	Nut10h.vs.Nut0h.Downregulated	C8	GAO_LARGE_INTESTINE_ADULT_CH_MKI67HIGH_CELLS	72/423	104/38473	7.72386e-118	5.86311e-115	4.26253e-115	72	ENSG00000011426/ENSG00000013810/ENSG00000024526/ENSG00000035499/ENSG00000051180/ENSG00000065328/ENSG00000072571/ENSG00000075218/ENSG00000080986/ENSG00000085999/ENSG00000088325/ENSG00000089685/ENSG00000090889/ENSG00000093009/ENSG00000101057/ENSG00000109674/ENSG00000109805/ENSG00000111206/ENSG00000111247/ENSG00000111665/ENSG00000112984/ENSG00000115163/ENSG00000117724/ENSG00000121152/ENSG00000122966…
S2D	Nut10h.vs.Nut0h.Downregulated	C8	GAO_STOMACH_24W_C1_PROCRPOS_MULTIPOTENT_PROGENITOR	6/423	40/38473	4.76996e-06	4.91111e-05	3.57043e-05	6	ENSG00000031691/ENSG00000093009/ENSG00000108106/ENSG00000118515/ENSG00000142731/ENSG00000188486
S2D	Nut10h.vs.Nut0h.Downregulated	C7	GARCIA_PINERES_PBMC_HPV_16_L1_VLP_AGE_18_25YO_12MO_CORRELATED_WITH_ANTIBODY_RESPONSE_POSITIVE	3/423	21/38473	0.00151486	0.00966686	0.0070279	3	ENSG00000087586/ENSG00000149929/ENSG00000221829
S2D	Nut10h.vs.Nut0h.Downregulated	C7	GARCIA_PINERES_PBMC_HPV_16_L1_VLP_AGE_18_25YO_2MO_UP	36/423	319/38473	1.92998e-25	7.32515e-24	5.32545e-24	36	ENSG00000012048/ENSG00000056736/ENSG00000067064/ENSG00000080986/ENSG00000087586/ENSG00000093009/ENSG00000094804/ENSG00000100526/ENSG00000101057/ENSG00000109805/ENSG00000112312/ENSG00000112984/ENSG00000113368/ENSG00000115163/ENSG00000122952/ENSG00000123975/ENSG00000131153/ENSG00000131747/ENSG00000133119/ENSG00000137804/ENSG00000138160/ENSG00000148773/ENSG00000149929/ENSG00000157456/ENSG00000163918…
S2D	Nut10h.vs.Nut0h.Downregulated	C7	GARCIA_PINERES_PBMC_HPV_16_L1_VLP_AGE_18_25YO_7MO_CORRELATED_WITH_ANTIBODY_RESPONSE_POSITIVE	3/423	21/38473	0.00151486	0.00966686	0.0070279	3	ENSG00000087586/ENSG00000149929/ENSG00000221829
S2D	Nut10h.vs.Nut0h.Downregulated	C7	GARCIA_PINERES_PBMC_HPV_16_L1_VLP_AGE_18_25YO_STIMULATED_VS_UNSTIMULATED_0DY_VACCINATION_INDEPENDENT_DN	6/423	135/38473	0.00389858	0.0216735	0.0157568	6	ENSG00000118412/ENSG00000137834/ENSG00000141401/ENSG00000167191/ENSG00000183763/ENSG00000184349
S2D	Nut10h.vs.Nut0h.Downregulated	C7	GARCIA_PINERES_PBMC_HPV_16_L1_VLP_AGE_18_25YO_STIMULATED_VS_UNSTIMULATED_0DY_VACCINATION_INDEPENDENT_UP	17/423	253/38473	3.95827e-09	5.92322e-08	4.30623e-08	17	ENSG00000072571/ENSG00000087586/ENSG00000088325/ENSG00000089685/ENSG00000093009/ENSG00000106462/ENSG00000108106/ENSG00000109805/ENSG00000122952/ENSG00000123975/ENSG00000131153/ENSG00000135476/ENSG00000145386/ENSG00000168078/ENSG00000171848/ENSG00000175063/ENSG00000178999
S2D	Nut10h.vs.Nut0h.Downregulated	C2	GARCIA_TARGETS_OF_FLI1_AND_DAX1_DN	31/423	163/38473	3.6423e-29	1.55566e-27	1.13098e-27	31	ENSG00000007968/ENSG00000065328/ENSG00000075131/ENSG00000092470/ENSG00000094804/ENSG00000100162/ENSG00000101057/ENSG00000105173/ENSG00000112312/ENSG00000113368/ENSG00000120802/ENSG00000122952/ENSG00000123374/ENSG00000131153/ENSG00000131470/ENSG00000132773/ENSG00000137310/ENSG00000143476/ENSG00000146670/ENSG00000149554/ENSG00000159259/ENSG00000164032/ENSG00000164045/ENSG00000168005/ENSG00000168496…
S2D	Nut10h.vs.Nut0h.Downregulated	C2	GARGALOVIC_RESPONSE_TO_OXIDIZED_PHOSPHOLIPIDS_GREEN_DN	3/423	23/38473	0.00198459	0.0117736	0.00855949	3	ENSG00000134222/ENSG00000178718/ENSG00000213347
S2D	Nut10h.vs.Nut0h.Downregulated	C2	GARGALOVIC_RESPONSE_TO_OXIDIZED_PHOSPHOLIPIDS_TURQUOISE_DN	22/423	54/38473	2.63275e-29	1.13026e-27	8.21707e-28	22	ENSG00000013810/ENSG00000080986/ENSG00000087586/ENSG00000109674/ENSG00000117399/ENSG00000120802/ENSG00000123080/ENSG00000129173/ENSG00000135476/ENSG00000138376/ENSG00000145386/ENSG00000148773/ENSG00000156970/ENSG00000161888/ENSG00000162063/ENSG00000163535/ENSG00000163808/ENSG00000166851/ENSG00000173894/ENSG00000189057/ENSG00000213689/ENSG00000237649
S2D	Nut10h.vs.Nut0h.Downregulated	C2	GARY_CD5_TARGETS_DN	27/423	432/38473	5.60975e-13	1.14948e-11	8.35685e-12	27	ENSG00000014138/ENSG00000049541/ENSG00000075131/ENSG00000089685/ENSG00000092853/ENSG00000100479/ENSG00000101003/ENSG00000102384/ENSG00000112029/ENSG00000112312/ENSG00000117724/ENSG00000118193/ENSG00000122952/ENSG00000132436/ENSG00000133119/ENSG00000134057/ENSG00000137807/ENSG00000143476/ENSG00000164045/ENSG00000165244/ENSG00000166833/ENSG00000168496/ENSG00000171848/ENSG00000175305/ENSG00000182481…
S2D	Nut10h.vs.Nut0h.Downregulated	C7	GAUCHER_PBMC_YF_VAX_STAMARIL_UNKNOWN_AGE_10DY_UP	11/423	194/38473	1.13612e-05	0.00011187	8.13306e-05	11	ENSG00000100162/ENSG00000104738/ENSG00000108106/ENSG00000117399/ENSG00000137804/ENSG00000144354/ENSG00000146670/ENSG00000157456/ENSG00000164611/ENSG00000175063/ENSG00000188290
S2D	Nut10h.vs.Nut0h.Downregulated	C7	GAUCHER_PBMC_YF_VAX_STAMARIL_UNKNOWN_AGE_14DY_UP	10/423	57/38473	6.3265e-10	1.02178e-08	7.42847e-09	10	ENSG00000100162/ENSG00000104738/ENSG00000108106/ENSG00000117399/ENSG00000137804/ENSG00000144354/ENSG00000146670/ENSG00000157456/ENSG00000164611/ENSG00000175063
S2D	Nut10h.vs.Nut0h.Downregulated	C7	GAUCHER_PBMC_YF_VAX_STAMARIL_UNKNOWN_AGE_7DY_UP	9/423	290/38473	0.00511203	0.027406	0.0199244	9	ENSG00000100162/ENSG00000104738/ENSG00000108106/ENSG00000117399/ENSG00000137804/ENSG00000144354/ENSG00000146670/ENSG00000157456/ENSG00000188290
S2D	Nut10h.vs.Nut0h.Downregulated	C2	GAUSSMANN_MLL_AF4_FUSION_TARGETS_A_UP	7/423	194/38473	0.00588686	0.030722	0.0223352	7	ENSG00000121211/ENSG00000137460/ENSG00000138778/ENSG00000139354/ENSG00000143476/ENSG00000163950/ENSG00000186638
S2D	Nut10h.vs.Nut0h.Downregulated	C2	GAUSSMANN_MLL_AF4_FUSION_TARGETS_G_DN	3/423	35/38473	0.00665438	0.0331161	0.0240757	3	ENSG00000075702/ENSG00000109685/ENSG00000183150
S2D	Nut10h.vs.Nut0h.Downregulated	C8	GAUTAM_EYE_CHOROID_SCLERA_ACTIVATED_T_CELLS	5/423	118/38473	0.00997145	0.0462179	0.0336009	5	ENSG00000013573/ENSG00000097046/ENSG00000164105/ENSG00000166451/ENSG00000213186
S2D	Nut10h.vs.Nut0h.Downregulated	C8	GAUTAM_EYE_CORNEA_CYTOTOXIC_T_CELLS	7/423	148/38473	0.00131005	0.00852273	0.00619611	7	ENSG00000066279/ENSG00000117724/ENSG00000137804/ENSG00000138160/ENSG00000163781/ENSG00000170955/ENSG00000196584
S2D	Nut10h.vs.Nut0h.Downregulated	C8	GAUTAM_EYE_CORNEA_TGFBI_HIGH_EPITHELIAL_CELLS	6/423	115/38473	0.00175243	0.0105956	0.00770308	6	ENSG00000126803/ENSG00000131747/ENSG00000141401/ENSG00000164032/ENSG00000175063/ENSG00000188229
S2D	Nut10h.vs.Nut0h.Downregulated	C2	GAVIN_FOXP3_TARGETS_CLUSTER_P4	5/423	101/38473	0.00524655	0.0279928	0.020351	5	ENSG00000107968/ENSG00000123080/ENSG00000167191/ENSG00000198901/ENSG00000204388
S2D	Nut10h.vs.Nut0h.Downregulated	C2	GAVIN_FOXP3_TARGETS_CLUSTER_P6	38/423	91/38473	2.42386e-50	2.3534e-48	1.71095e-48	38	ENSG00000051180/ENSG00000056736/ENSG00000065328/ENSG00000066279/ENSG00000072571/ENSG00000076382/ENSG00000085999/ENSG00000087586/ENSG00000088325/ENSG00000089685/ENSG00000092853/ENSG00000109805/ENSG00000111665/ENSG00000112984/ENSG00000117399/ENSG00000117650/ENSG00000117724/ENSG00000123219/ENSG00000131153/ENSG00000132436/ENSG00000134057/ENSG00000134690/ENSG00000137804/ENSG00000138180/ENSG00000138778…
S2D	Nut10h.vs.Nut0h.Downregulated	C2	GAZDA_DIAMOND_BLACKFAN_ANEMIA_ERYTHROID_DN	16/423	463/38473	6.52386e-05	0.000560723	0.00040765	16	ENSG00000071282/ENSG00000079616/ENSG00000111445/ENSG00000118513/ENSG00000134222/ENSG00000139618/ENSG00000162073/ENSG00000164985/ENSG00000166483/ENSG00000166851/ENSG00000178878/ENSG00000178999/ENSG00000184349/ENSG00000186480/ENSG00000196584/ENSG00000213689
S2D	Nut10h.vs.Nut0h.Downregulated	C2	GAZIN_EPIGENETIC_SILENCING_BY_KRAS	3/423	25/38473	0.00253581	0.0146838	0.0106752	3	ENSG00000101412/ENSG00000106462/ENSG00000130816
S2D	Nut10h.vs.Nut0h.Downregulated	C4	GCM_ANP32B	3/423	36/38473	0.00720092	0.0348163	0.0253118	3	ENSG00000076003/ENSG00000100297/ENSG00000164032
S2D	Nut10h.vs.Nut0h.Downregulated	C4	GCM_APEX1	5/423	112/38473	0.00806155	0.0383446	0.0278769	5	ENSG00000076003/ENSG00000103495/ENSG00000112118/ENSG00000163950/ENSG00000164032
S2D	Nut10h.vs.Nut0h.Downregulated	C6	GCNP_SHH_UP_EARLY.V1_UP	22/423	172/38473	3.43297e-17	9.00009e-16	6.54315e-16	22	ENSG00000011426/ENSG00000014138/ENSG00000040275/ENSG00000065328/ENSG00000076003/ENSG00000077152/ENSG00000087586/ENSG00000090889/ENSG00000100297/ENSG00000116062/ENSG00000118513/ENSG00000123975/ENSG00000129173/ENSG00000129810/ENSG00000131747/ENSG00000136824/ENSG00000149554/ENSG00000168496/ENSG00000178999/ENSG00000183763/ENSG00000198901/ENSG00000237649
S2D	Nut10h.vs.Nut0h.Downregulated	C6	GCNP_SHH_UP_LATE.V1_UP	28/423	181/38473	7.4412e-24	2.644e-22	1.92221e-22	28	ENSG00000014138/ENSG00000065328/ENSG00000076003/ENSG00000076248/ENSG00000087586/ENSG00000100297/ENSG00000104738/ENSG00000113810/ENSG00000118513/ENSG00000123975/ENSG00000126787/ENSG00000129173/ENSG00000129534/ENSG00000129810/ENSG00000131470/ENSG00000131747/ENSG00000136824/ENSG00000137804/ENSG00000142945/ENSG00000144354/ENSG00000149503/ENSG00000149554/ENSG00000158402/ENSG00000164045/ENSG00000171848…
S2D	Nut10h.vs.Nut0h.Downregulated	C3	GCTNWTTGK_UNKNOWN	10/423	305/38473	0.0021922	0.0128902	0.00937131	10	ENSG00000013810/ENSG00000103495/ENSG00000108106/ENSG00000111665/ENSG00000135476/ENSG00000137807/ENSG00000137834/ENSG00000144355/ENSG00000175305/ENSG00000181588
S2D	Nut10h.vs.Nut0h.Downregulated	C2	GENTILE_RESPONSE_CLUSTER_D3	9/423	53/38473	6.23328e-09	9.03609e-08	6.56932e-08	9	ENSG00000007968/ENSG00000076248/ENSG00000094804/ENSG00000100479/ENSG00000101003/ENSG00000123975/ENSG00000137807/ENSG00000142731/ENSG00000163950
S2D	Nut10h.vs.Nut0h.Downregulated	C2	GENTILE_UV_HIGH_DOSE_DN	17/423	286/38473	2.44097e-08	3.29275e-07	2.39386e-07	17	ENSG00000007968/ENSG00000076248/ENSG00000087586/ENSG00000094804/ENSG00000100479/ENSG00000101003/ENSG00000115163/ENSG00000123975/ENSG00000134057/ENSG00000137807/ENSG00000142731/ENSG00000162607/ENSG00000163781/ENSG00000163950/ENSG00000164104/ENSG00000166483/ENSG00000182481
S2D	Nut10h.vs.Nut0h.Downregulated	C2	GENTILE_UV_RESPONSE_CLUSTER_D4	5/423	54/38473	0.000318669	0.00237898	0.00172954	5	ENSG00000087586/ENSG00000134057/ENSG00000162607/ENSG00000164104/ENSG00000182481
S2D	Nut10h.vs.Nut0h.Downregulated	C2	GENTLES_LEUKEMIC_STEM_CELL_DN	5/423	18/38473	1.19489e-06	1.32413e-05	9.62656e-06	5	ENSG00000011426/ENSG00000121211/ENSG00000122952/ENSG00000126787/ENSG00000165480
S2D	Nut10h.vs.Nut0h.Downregulated	C2	GEORGES_CELL_CYCLE_MIR192_TARGETS	19/423	62/38473	1.12353e-22	3.73764e-21	2.7173e-21	19	ENSG00000012048/ENSG00000051180/ENSG00000051341/ENSG00000065328/ENSG00000076003/ENSG00000097046/ENSG00000112118/ENSG00000118193/ENSG00000121152/ENSG00000124795/ENSG00000137807/ENSG00000138182/ENSG00000143476/ENSG00000148773/ENSG00000161692/ENSG00000161800/ENSG00000162607/ENSG00000164109/ENSG00000170873
S2D	Nut10h.vs.Nut0h.Downregulated	C3	GGAMTNNNNNTCCY_UNKNOWN	5/423	119/38473	0.0103174	0.0473363	0.0344139	5	ENSG00000092853/ENSG00000116273/ENSG00000149929/ENSG00000157851/ENSG00000168496
S2D	Nut10h.vs.Nut0h.Downregulated	C3	GGGNRMNNYCAT_UNKNOWN	5/423	82/38473	0.00213991	0.0126277	0.00918047	5	ENSG00000121753/ENSG00000138835/ENSG00000166813/ENSG00000167081/ENSG00000173456
S2D	Nut10h.vs.Nut0h.Downregulated	C2	GINESTIER_BREAST_CANCER_20Q13_AMPLIFICATION_DN	9/423	184/38473	0.000217177	0.00166752	0.0012123	9	ENSG00000013573/ENSG00000100297/ENSG00000112118/ENSG00000113810/ENSG00000115687/ENSG00000148773/ENSG00000149554/ENSG00000163781/ENSG00000237649
S2D	Nut10h.vs.Nut0h.Downregulated	C2	GLASS_IGF2BP1_CLIP_TARGETS_KNOCKDOWN_DN	19/423	117/38473	5.23208e-17	1.36312e-15	9.90997e-16	19	ENSG00000076382/ENSG00000087586/ENSG00000088325/ENSG00000101412/ENSG00000107957/ENSG00000111206/ENSG00000121152/ENSG00000122952/ENSG00000122966/ENSG00000123485/ENSG00000129810/ENSG00000138092/ENSG00000138160/ENSG00000148773/ENSG00000166851/ENSG00000168411/ENSG00000174371/ENSG00000186193/ENSG00000198901
S2D	Nut10h.vs.Nut0h.Downregulated	C4	GNF2_ANP32B	6/423	37/38473	2.97059e-06	3.10637e-05	2.25836e-05	6	ENSG00000100297/ENSG00000113810/ENSG00000124795/ENSG00000128708/ENSG00000162607/ENSG00000164104
S2D	Nut10h.vs.Nut0h.Downregulated	C4	GNF2_BUB1	24/423	26/38473	1.60679e-45	1.36905e-43	9.95312e-44	24	ENSG00000066279/ENSG00000072571/ENSG00000076382/ENSG00000080986/ENSG00000104738/ENSG00000105011/ENSG00000111206/ENSG00000112312/ENSG00000112984/ENSG00000117399/ENSG00000134690/ENSG00000135476/ENSG00000136824/ENSG00000138778/ENSG00000142945/ENSG00000156970/ENSG00000157456/ENSG00000159259/ENSG00000165304/ENSG00000166851/ENSG00000167513/ENSG00000169679/ENSG00000171848/ENSG00000178999
S2D	Nut10h.vs.Nut0h.Downregulated	C4	GNF2_BUB1B	36/423	49/38473	1.54076e-60	1.9493e-58	1.41716e-58	36	ENSG00000066279/ENSG00000072571/ENSG00000073111/ENSG00000076382/ENSG00000080986/ENSG00000087586/ENSG00000100162/ENSG00000101003/ENSG00000104738/ENSG00000105011/ENSG00000112118/ENSG00000112312/ENSG00000112742/ENSG00000112984/ENSG00000113368/ENSG00000113810/ENSG00000117399/ENSG00000118193/ENSG00000119969/ENSG00000122952/ENSG00000123485/ENSG00000131747/ENSG00000134690/ENSG00000135476/ENSG00000138160…
S2D	Nut10h.vs.Nut0h.Downregulated	C4	GNF2_CCNA2	59/423	68/38473	1.82598e-107	1.05152e-104	7.64461e-105	59	ENSG00000066279/ENSG00000072571/ENSG00000073111/ENSG00000076003/ENSG00000080986/ENSG00000087586/ENSG00000088325/ENSG00000089685/ENSG00000090889/ENSG00000104738/ENSG00000105011/ENSG00000106462/ENSG00000109805/ENSG00000111206/ENSG00000111247/ENSG00000111665/ENSG00000112118/ENSG00000112312/ENSG00000112742/ENSG00000112984/ENSG00000113810/ENSG00000115163/ENSG00000117399/ENSG00000117724/ENSG00000118193…
S2D	Nut10h.vs.Nut0h.Downregulated	C4	GNF2_CCNB2	51/423	57/38473	1.92847e-94	7.31942e-92	5.32129e-92	51	ENSG00000066279/ENSG00000072571/ENSG00000073111/ENSG00000076382/ENSG00000080986/ENSG00000087586/ENSG00000088325/ENSG00000089685/ENSG00000090889/ENSG00000104738/ENSG00000108106/ENSG00000109685/ENSG00000111206/ENSG00000111665/ENSG00000112312/ENSG00000112742/ENSG00000112984/ENSG00000113810/ENSG00000117399/ENSG00000117724/ENSG00000121152/ENSG00000122952/ENSG00000123975/ENSG00000126787/ENSG00000131747…
S2D	Nut10h.vs.Nut0h.Downregulated	C4	GNF2_CDC2	54/423	62/38473	1.58803e-98	7.16761e-96	5.21092e-96	54	ENSG00000066279/ENSG00000072571/ENSG00000073111/ENSG00000080986/ENSG00000087586/ENSG00000088325/ENSG00000089685/ENSG00000090889/ENSG00000101057/ENSG00000106462/ENSG00000108106/ENSG00000109685/ENSG00000109805/ENSG00000111206/ENSG00000111665/ENSG00000112742/ENSG00000112984/ENSG00000113810/ENSG00000117399/ENSG00000117724/ENSG00000120802/ENSG00000122952/ENSG00000123485/ENSG00000123975/ENSG00000126787…
S2D	Nut10h.vs.Nut0h.Downregulated	C4	GNF2_CDC20	49/423	56/38473	1.29157e-89	4.14792e-87	3.01558e-87	49	ENSG00000066279/ENSG00000072571/ENSG00000073111/ENSG00000076382/ENSG00000080986/ENSG00000087586/ENSG00000088325/ENSG00000089685/ENSG00000090889/ENSG00000104738/ENSG00000108106/ENSG00000109685/ENSG00000111206/ENSG00000111665/ENSG00000112312/ENSG00000112742/ENSG00000112984/ENSG00000113810/ENSG00000117399/ENSG00000117724/ENSG00000121152/ENSG00000122952/ENSG00000123975/ENSG00000126787/ENSG00000131747…
S2D	Nut10h.vs.Nut0h.Downregulated	C4	GNF2_CENPE	35/423	41/38473	2.79979e-63	3.99629e-61	2.90534e-61	35	ENSG00000066279/ENSG00000072571/ENSG00000080986/ENSG00000087586/ENSG00000089685/ENSG00000101057/ENSG00000109685/ENSG00000111206/ENSG00000111665/ENSG00000117399/ENSG00000117724/ENSG00000120802/ENSG00000122952/ENSG00000123975/ENSG00000126787/ENSG00000133119/ENSG00000134690/ENSG00000135476/ENSG00000136824/ENSG00000137804/ENSG00000138160/ENSG00000138778/ENSG00000145386/ENSG00000148773/ENSG00000157456…
S2D	Nut10h.vs.Nut0h.Downregulated	C4	GNF2_CENPF	53/423	62/38473	9.7986e-96	3.99114e-93	2.90159e-93	53	ENSG00000065328/ENSG00000066279/ENSG00000072571/ENSG00000073111/ENSG00000080986/ENSG00000087586/ENSG00000088325/ENSG00000089685/ENSG00000090889/ENSG00000101057/ENSG00000108106/ENSG00000109685/ENSG00000111206/ENSG00000111665/ENSG00000112118/ENSG00000112742/ENSG00000113810/ENSG00000117399/ENSG00000117724/ENSG00000120802/ENSG00000122952/ENSG00000123485/ENSG00000123975/ENSG00000126787/ENSG00000128708…
S2D	Nut10h.vs.Nut0h.Downregulated	C4	GNF2_CKS1B	22/423	37/38473	3.74567e-34	1.93661e-32	1.40794e-32	22	ENSG00000066279/ENSG00000076003/ENSG00000080986/ENSG00000088325/ENSG00000089685/ENSG00000105011/ENSG00000112118/ENSG00000112984/ENSG00000117399/ENSG00000133119/ENSG00000134690/ENSG00000135476/ENSG00000136824/ENSG00000138160/ENSG00000138778/ENSG00000142945/ENSG00000145386/ENSG00000163918/ENSG00000165304/ENSG00000169679/ENSG00000175063/ENSG00000178999
S2D	Nut10h.vs.Nut0h.Downregulated	C4	GNF2_CKS2	37/423	50/38473	2.09685e-62	2.77916e-60	2.02047e-60	37	ENSG00000066279/ENSG00000072571/ENSG00000073111/ENSG00000080986/ENSG00000089685/ENSG00000101003/ENSG00000104738/ENSG00000111206/ENSG00000111665/ENSG00000112312/ENSG00000112742/ENSG00000112984/ENSG00000113810/ENSG00000117399/ENSG00000117724/ENSG00000122952/ENSG00000123975/ENSG00000126787/ENSG00000131153/ENSG00000131747/ENSG00000133119/ENSG00000136108/ENSG00000136824/ENSG00000137804/ENSG00000138778…
S2D	Nut10h.vs.Nut0h.Downregulated	C4	GNF2_DEK	8/423	58/38473	2.36981e-07	2.86989e-06	2.08644e-06	8	ENSG00000100297/ENSG00000113810/ENSG00000124795/ENSG00000128708/ENSG00000162607/ENSG00000163781/ENSG00000163950/ENSG00000164104
S2D	Nut10h.vs.Nut0h.Downregulated	C4	GNF2_ESPL1	31/423	35/38473	3.12172e-57	3.69736e-55	2.68802e-55	31	ENSG00000066279/ENSG00000072571/ENSG00000076003/ENSG00000076382/ENSG00000088325/ENSG00000089685/ENSG00000100162/ENSG00000104738/ENSG00000105011/ENSG00000111206/ENSG00000112984/ENSG00000115163/ENSG00000117399/ENSG00000131747/ENSG00000134690/ENSG00000135476/ENSG00000136824/ENSG00000138160/ENSG00000138778/ENSG00000142945/ENSG00000145386/ENSG00000148773/ENSG00000156970/ENSG00000157456/ENSG00000164109…
S2D	Nut10h.vs.Nut0h.Downregulated	C4	GNF2_FEN1	37/423	56/38473	2.36556e-59	2.84208e-57	2.06622e-57	37	ENSG00000072571/ENSG00000073111/ENSG00000080986/ENSG00000095002/ENSG00000100297/ENSG00000100479/ENSG00000101003/ENSG00000104738/ENSG00000111206/ENSG00000111247/ENSG00000111445/ENSG00000112118/ENSG00000112312/ENSG00000112742/ENSG00000113810/ENSG00000117724/ENSG00000122952/ENSG00000123975/ENSG00000126787/ENSG00000128708/ENSG00000129173/ENSG00000131153/ENSG00000131747/ENSG00000137804/ENSG00000138160…
S2D	Nut10h.vs.Nut0h.Downregulated	C4	GNF2_H2AFX	26/423	31/38473	8.7577e-47	7.65726e-45	5.5669e-45	26	ENSG00000066279/ENSG00000073111/ENSG00000087586/ENSG00000089685/ENSG00000108106/ENSG00000109685/ENSG00000111206/ENSG00000113810/ENSG00000117399/ENSG00000117724/ENSG00000120802/ENSG00000122952/ENSG00000126787/ENSG00000134690/ENSG00000137804/ENSG00000138778/ENSG00000145386/ENSG00000157456/ENSG00000162063/ENSG00000164104/ENSG00000164611/ENSG00000171241/ENSG00000171848/ENSG00000186185/ENSG00000188486…
S2D	Nut10h.vs.Nut0h.Downregulated	C4	GNF2_HAT1	13/423	50/38473	7.00928e-15	1.63943e-13	1.19188e-13	13	ENSG00000073111/ENSG00000080986/ENSG00000100297/ENSG00000112118/ENSG00000113810/ENSG00000117724/ENSG00000124795/ENSG00000128708/ENSG00000137804/ENSG00000162607/ENSG00000163950/ENSG00000164104/ENSG00000168496
S2D	Nut10h.vs.Nut0h.Downregulated	C4	GNF2_HMMR	43/423	47/38473	1.13695e-80	2.56582e-78	1.86538e-78	43	ENSG00000066279/ENSG00000072571/ENSG00000073111/ENSG00000080986/ENSG00000087586/ENSG00000089685/ENSG00000104738/ENSG00000111206/ENSG00000111665/ENSG00000112312/ENSG00000112742/ENSG00000112984/ENSG00000113810/ENSG00000117399/ENSG00000117724/ENSG00000122952/ENSG00000123975/ENSG00000126787/ENSG00000129173/ENSG00000131153/ENSG00000131747/ENSG00000133119/ENSG00000134690/ENSG00000135476/ENSG00000136824…
S2D	Nut10h.vs.Nut0h.Downregulated	C4	GNF2_MCM4	43/423	53/38473	1.17257e-75	2.30376e-73	1.67486e-73	43	ENSG00000066279/ENSG00000072571/ENSG00000073111/ENSG00000076003/ENSG00000080986/ENSG00000087586/ENSG00000100162/ENSG00000100297/ENSG00000101003/ENSG00000104738/ENSG00000105011/ENSG00000111206/ENSG00000111247/ENSG00000112118/ENSG00000112312/ENSG00000112742/ENSG00000113368/ENSG00000113810/ENSG00000117399/ENSG00000118193/ENSG00000119969/ENSG00000122952/ENSG00000123975/ENSG00000131153/ENSG00000131747…
S2D	Nut10h.vs.Nut0h.Downregulated	C4	GNF2_MCM5	23/423	61/38473	1.24371e-29	5.42296e-28	3.94254e-28	23	ENSG00000014138/ENSG00000073111/ENSG00000080986/ENSG00000100162/ENSG00000100297/ENSG00000101003/ENSG00000104738/ENSG00000112118/ENSG00000113368/ENSG00000113810/ENSG00000122952/ENSG00000124795/ENSG00000128708/ENSG00000131153/ENSG00000131747/ENSG00000134690/ENSG00000143476/ENSG00000162607/ENSG00000163781/ENSG00000163950/ENSG00000164104/ENSG00000166508/ENSG00000168496
S2D	Nut10h.vs.Nut0h.Downregulated	C4	GNF2_MKI67	23/423	28/38473	4.53227e-41	3.11477e-39	2.26447e-39	23	ENSG00000066279/ENSG00000072571/ENSG00000087586/ENSG00000088325/ENSG00000089685/ENSG00000109805/ENSG00000111206/ENSG00000112984/ENSG00000115163/ENSG00000117399/ENSG00000117724/ENSG00000122952/ENSG00000131747/ENSG00000135476/ENSG00000137804/ENSG00000138160/ENSG00000138778/ENSG00000145386/ENSG00000148773/ENSG00000165304/ENSG00000171848/ENSG00000175063/ENSG00000186185
S2D	Nut10h.vs.Nut0h.Downregulated	C4	GNF2_MLH1	8/423	42/38473	1.7014e-08	2.32635e-07	1.69128e-07	8	ENSG00000080986/ENSG00000095002/ENSG00000112118/ENSG00000116062/ENSG00000162607/ENSG00000163918/ENSG00000163950/ENSG00000164032
S2D	Nut10h.vs.Nut0h.Downregulated	C4	GNF2_MSH2	13/423	28/38473	9.20363e-19	2.54051e-17	1.84697e-17	13	ENSG00000076003/ENSG00000080986/ENSG00000095002/ENSG00000101003/ENSG00000111247/ENSG00000112118/ENSG00000113810/ENSG00000116062/ENSG00000131747/ENSG00000162607/ENSG00000163918/ENSG00000166508/ENSG00000168496
S2D	Nut10h.vs.Nut0h.Downregulated	C4	GNF2_MSH6	7/423	31/38473	3.87069e-08	5.15064e-07	3.74456e-07	7	ENSG00000095002/ENSG00000112118/ENSG00000116062/ENSG00000133119/ENSG00000163918/ENSG00000164032/ENSG00000164109
S2D	Nut10h.vs.Nut0h.Downregulated	C4	GNF2_PA2G4	12/423	79/38473	7.04414e-11	1.2318e-09	8.95532e-10	12	ENSG00000080986/ENSG00000100162/ENSG00000100297/ENSG00000104738/ENSG00000112118/ENSG00000112312/ENSG00000128708/ENSG00000156970/ENSG00000163950/ENSG00000164032/ENSG00000165304/ENSG00000166508
S2D	Nut10h.vs.Nut0h.Downregulated	C4	GNF2_PCNA	56/423	68/38473	3.03123e-99	1.40615e-96	1.02229e-96	56	ENSG00000066279/ENSG00000072571/ENSG00000073111/ENSG00000076003/ENSG00000080986/ENSG00000085999/ENSG00000087586/ENSG00000088325/ENSG00000089685/ENSG00000095002/ENSG00000100297/ENSG00000100479/ENSG00000101003/ENSG00000101057/ENSG00000104738/ENSG00000109685/ENSG00000111206/ENSG00000111247/ENSG00000112118/ENSG00000112312/ENSG00000112742/ENSG00000113810/ENSG00000117399/ENSG00000117724/ENSG00000120802…
S2D	Nut10h.vs.Nut0h.Downregulated	C4	GNF2_RAN	9/423	86/38473	4.69832e-07	5.39999e-06	3.92584e-06	9	ENSG00000112118/ENSG00000112984/ENSG00000116062/ENSG00000117399/ENSG00000133119/ENSG00000163918/ENSG00000163950/ENSG00000164032/ENSG00000165304
S2D	Nut10h.vs.Nut0h.Downregulated	C4	GNF2_RFC3	22/423	41/38473	9.40175e-33	4.56422e-31	3.31823e-31	22	ENSG00000066279/ENSG00000072571/ENSG00000076003/ENSG00000080986/ENSG00000089685/ENSG00000104738/ENSG00000111206/ENSG00000111247/ENSG00000112118/ENSG00000113810/ENSG00000116062/ENSG00000123975/ENSG00000131153/ENSG00000131747/ENSG00000133119/ENSG00000136824/ENSG00000138160/ENSG00000138778/ENSG00000145386/ENSG00000163918/ENSG00000164032/ENSG00000175063
S2D	Nut10h.vs.Nut0h.Downregulated	C4	GNF2_RFC4	36/423	60/38473	1.89817e-55	2.17119e-53	1.57848e-53	36	ENSG00000065328/ENSG00000066279/ENSG00000073111/ENSG00000076003/ENSG00000080986/ENSG00000085999/ENSG00000089685/ENSG00000095002/ENSG00000101003/ENSG00000104738/ENSG00000111206/ENSG00000111247/ENSG00000111445/ENSG00000112118/ENSG00000112312/ENSG00000112742/ENSG00000113810/ENSG00000116062/ENSG00000117724/ENSG00000122952/ENSG00000123975/ENSG00000131153/ENSG00000131747/ENSG00000133119/ENSG00000136824…
S2D	Nut10h.vs.Nut0h.Downregulated	C4	GNF2_RPA1	3/423	28/38473	0.00352496	0.0197606	0.0143662	3	ENSG00000124795/ENSG00000128708/ENSG00000162607
S2D	Nut10h.vs.Nut0h.Downregulated	C4	GNF2_RRM1	56/423	88/38473	3.4173e-88	1.00121e-85	7.27888e-86	56	ENSG00000066279/ENSG00000072571/ENSG00000073111/ENSG00000076003/ENSG00000080986/ENSG00000087586/ENSG00000089685/ENSG00000095002/ENSG00000100162/ENSG00000100297/ENSG00000101003/ENSG00000104738/ENSG00000111206/ENSG00000111247/ENSG00000112118/ENSG00000112312/ENSG00000112742/ENSG00000113810/ENSG00000117399/ENSG00000117724/ENSG00000118193/ENSG00000120802/ENSG00000122952/ENSG00000123975/ENSG00000126787…
S2D	Nut10h.vs.Nut0h.Downregulated	C4	GNF2_RRM2	35/423	40/38473	4.13787e-64	6.11526e-62	4.44585e-62	35	ENSG00000066279/ENSG00000072571/ENSG00000073111/ENSG00000076003/ENSG00000080986/ENSG00000087586/ENSG00000089685/ENSG00000100162/ENSG00000104738/ENSG00000111206/ENSG00000112118/ENSG00000112312/ENSG00000113368/ENSG00000117399/ENSG00000117724/ENSG00000122952/ENSG00000126787/ENSG00000131747/ENSG00000134690/ENSG00000135476/ENSG00000137804/ENSG00000138160/ENSG00000138778/ENSG00000145386/ENSG00000148773…
S2D	Nut10h.vs.Nut0h.Downregulated	C4	GNF2_SMC1L1	7/423	27/38473	1.35769e-08	1.87074e-07	1.36005e-07	7	ENSG00000014138/ENSG00000100162/ENSG00000100297/ENSG00000112118/ENSG00000113368/ENSG00000164985/ENSG00000171848
S2D	Nut10h.vs.Nut0h.Downregulated	C4	GNF2_SMC2L1	28/423	33/38473	1.30123e-50	1.27827e-48	9.29315e-49	28	ENSG00000066279/ENSG00000072571/ENSG00000076003/ENSG00000080986/ENSG00000089685/ENSG00000101057/ENSG00000111206/ENSG00000112118/ENSG00000112742/ENSG00000113810/ENSG00000117399/ENSG00000117724/ENSG00000122952/ENSG00000123975/ENSG00000131747/ENSG00000133119/ENSG00000134690/ENSG00000135476/ENSG00000136824/ENSG00000137804/ENSG00000138160/ENSG00000138778/ENSG00000145386/ENSG00000157456/ENSG00000163918…
S2D	Nut10h.vs.Nut0h.Downregulated	C4	GNF2_SMC4L1	51/423	84/38473	1.01059e-78	2.1637e-76	1.57303e-76	51	ENSG00000066279/ENSG00000072571/ENSG00000073111/ENSG00000080986/ENSG00000087586/ENSG00000095002/ENSG00000100297/ENSG00000100479/ENSG00000101003/ENSG00000104738/ENSG00000111206/ENSG00000111247/ENSG00000112029/ENSG00000112118/ENSG00000112312/ENSG00000112742/ENSG00000113810/ENSG00000117399/ENSG00000117724/ENSG00000120802/ENSG00000122952/ENSG00000123975/ENSG00000124795/ENSG00000126787/ENSG00000128708…
S2D	Nut10h.vs.Nut0h.Downregulated	C4	GNF2_TTK	33/423	39/38473	1.97826e-59	2.41145e-57	1.75315e-57	33	ENSG00000006634/ENSG00000066279/ENSG00000072571/ENSG00000073111/ENSG00000080986/ENSG00000088325/ENSG00000104738/ENSG00000111206/ENSG00000112312/ENSG00000112742/ENSG00000113810/ENSG00000117399/ENSG00000117724/ENSG00000122952/ENSG00000123485/ENSG00000123975/ENSG00000131153/ENSG00000131747/ENSG00000136824/ENSG00000137804/ENSG00000138160/ENSG00000142731/ENSG00000142945/ENSG00000145386/ENSG00000151725…
S2D	Nut10h.vs.Nut0h.Downregulated	C5	GOBP_ACTIVATION_OF_PROTEIN_KINASE_ACTIVITY	8/423	137/38473	0.000145384	0.0011474	0.000834174	8	ENSG00000088325/ENSG00000092853/ENSG00000114346/ENSG00000118193/ENSG00000136122/ENSG00000161692/ENSG00000167191/ENSG00000184349
S2D	Nut10h.vs.Nut0h.Downregulated	C5	GOBP_ADHERENS_JUNCTION_ASSEMBLY	2/423	12/38473	0.00739989	0.0355314	0.0258316	2	ENSG00000166086/ENSG00000183779
S2D	Nut10h.vs.Nut0h.Downregulated	C5	GOBP_AGING	17/423	305/38473	6.21419e-08	7.94616e-07	5.77693e-07	17	ENSG00000080839/ENSG00000085999/ENSG00000095002/ENSG00000111206/ENSG00000112029/ENSG00000116062/ENSG00000123374/ENSG00000139618/ENSG00000141622/ENSG00000149554/ENSG00000164362/ENSG00000168556/ENSG00000170345/ENSG00000178999/ENSG00000188486/ENSG00000197275/ENSG00000213689
S2D	Nut10h.vs.Nut0h.Downregulated	C5	GOBP_ALCOHOL_BIOSYNTHETIC_PROCESS	6/423	143/38473	0.00515365	0.0275587	0.0200355	6	ENSG00000067064/ENSG00000116133/ENSG00000137825/ENSG00000141401/ENSG00000184207/ENSG00000186480
S2D	Nut10h.vs.Nut0h.Downregulated	C5	GOBP_ANAPHASE_PROMOTING_COMPLEX_DEPENDENT_CATABOLIC_PROCESS	5/423	18/38473	1.19489e-06	1.32413e-05	9.62656e-06	5	ENSG00000108106/ENSG00000117399/ENSG00000123374/ENSG00000166851/ENSG00000175063
S2D	Nut10h.vs.Nut0h.Downregulated	C5	GOBP_ANIMAL_ORGAN_REGENERATION	4/423	65/38473	0.0057531	0.0301464	0.0219167	4	ENSG00000087586/ENSG00000106462/ENSG00000111087/ENSG00000145386
S2D	Nut10h.vs.Nut0h.Downregulated	C5	GOBP_ATTACHMENT_OF_MITOTIC_SPINDLE_MICROTUBULES_TO_KINETOCHORE	6/423	15/38473	7.84782e-09	1.10505e-07	8.03379e-08	6	ENSG00000080986/ENSG00000138778/ENSG00000142945/ENSG00000143228/ENSG00000167513/ENSG00000178999
S2D	Nut10h.vs.Nut0h.Downregulated	C5	GOBP_ATTACHMENT_OF_SPINDLE_MICROTUBULES_TO_KINETOCHORE	16/423	37/38473	3.58138e-22	1.17043e-20	8.50915e-21	16	ENSG00000076382/ENSG00000080986/ENSG00000114346/ENSG00000117650/ENSG00000128944/ENSG00000129810/ENSG00000134057/ENSG00000137812/ENSG00000138778/ENSG00000142945/ENSG00000143228/ENSG00000152253/ENSG00000161800/ENSG00000161888/ENSG00000167513/ENSG00000178999
S2D	Nut10h.vs.Nut0h.Downregulated	C5	GOBP_BASE_EXCISION_REPAIR	7/423	43/38473	4.23377e-07	4.88624e-06	3.55234e-06	7	ENSG00000051341/ENSG00000076248/ENSG00000109674/ENSG00000129484/ENSG00000138346/ENSG00000168496/ENSG00000177084
S2D	Nut10h.vs.Nut0h.Downregulated	C5	GOBP_BASE_EXCISION_REPAIR_AP_SITE_FORMATION	2/423	12/38473	0.00739989	0.0355314	0.0258316	2	ENSG00000076248/ENSG00000109674
S2D	Nut10h.vs.Nut0h.Downregulated	C5	GOBP_BASE_EXCISION_REPAIR_GAP_FILLING	2/423	14/38473	0.010056	0.0463523	0.0336986	2	ENSG00000168496/ENSG00000177084
S2D	Nut10h.vs.Nut0h.Downregulated	C5	GOBP_BLASTOCYST_DEVELOPMENT	6/423	112/38473	0.00153145	0.00975038	0.00708862	6	ENSG00000101003/ENSG00000105011/ENSG00000117650/ENSG00000139618/ENSG00000149554/ENSG00000171848
S2D	Nut10h.vs.Nut0h.Downregulated	C5	GOBP_BLASTOCYST_GROWTH	3/423	21/38473	0.00151486	0.00966686	0.0070279	3	ENSG00000101003/ENSG00000139618/ENSG00000149554
S2D	Nut10h.vs.Nut0h.Downregulated	C5	GOBP_B_CELL_ACTIVATION_INVOLVED_IN_IMMUNE_RESPONSE	7/423	86/38473	4.70556e-05	0.000413376	0.000300528	7	ENSG00000076248/ENSG00000095002/ENSG00000106003/ENSG00000109685/ENSG00000116062/ENSG00000174371/ENSG00000176208
S2D	Nut10h.vs.Nut0h.Downregulated	C5	GOBP_B_CELL_MEDIATED_IMMUNITY	7/423	202/38473	0.00728772	0.0352054	0.0255946	7	ENSG00000076248/ENSG00000095002/ENSG00000109685/ENSG00000116062/ENSG00000174371/ENSG00000176208/ENSG00000213689
S2D	Nut10h.vs.Nut0h.Downregulated	C5	GOBP_CELLULAR_COMPONENT_DISASSEMBLY	12/423	462/38473	0.005542	0.0292884	0.0212929	12	ENSG00000088325/ENSG00000118193/ENSG00000121621/ENSG00000126803/ENSG00000131747/ENSG00000136108/ENSG00000142945/ENSG00000166851/ENSG00000166963/ENSG00000186185/ENSG00000186638/ENSG00000197635
S2D	Nut10h.vs.Nut0h.Downregulated	C5	GOBP_CELLULAR_PROCESS_INVOLVED_IN_REPRODUCTION_IN_MULTICELLULAR_ORGANISM	23/423	399/38473	1.50294e-10	2.53783e-09	1.84503e-09	23	ENSG00000066279/ENSG00000080986/ENSG00000087586/ENSG00000095002/ENSG00000112029/ENSG00000112742/ENSG00000120539/ENSG00000121152/ENSG00000121621/ENSG00000126803/ENSG00000131747/ENSG00000132016/ENSG00000132436/ENSG00000136492/ENSG00000137812/ENSG00000139618/ENSG00000157456/ENSG00000164104/ENSG00000166086/ENSG00000166851/ENSG00000168556/ENSG00000187741/ENSG00000221829
S2D	Nut10h.vs.Nut0h.Downregulated	C5	GOBP_CELLULAR_RESPONSE_TO_ABIOTIC_STIMULUS	17/423	320/38473	1.23652e-07	1.53645e-06	1.11701e-06	17	ENSG00000012048/ENSG00000051180/ENSG00000077514/ENSG00000111247/ENSG00000114346/ENSG00000118412/ENSG00000132436/ENSG00000138376/ENSG00000139618/ENSG00000149554/ENSG00000164045/ENSG00000168078/ENSG00000171522/ENSG00000178999/ENSG00000188486/ENSG00000197299/ENSG00000213689
S2D	Nut10h.vs.Nut0h.Downregulated	C5	GOBP_CELLULAR_RESPONSE_TO_ALCOHOL	6/423	90/38473	0.000487604	0.00341425	0.00248219	6	ENSG00000012048/ENSG00000051180/ENSG00000118515/ENSG00000171522/ENSG00000184349/ENSG00000197299
S2D	Nut10h.vs.Nut0h.Downregulated	C5	GOBP_CELLULAR_RESPONSE_TO_ALKALOID	4/423	36/38473	0.000642422	0.00442046	0.00321371	4	ENSG00000051180/ENSG00000145386/ENSG00000149554/ENSG00000197299
S2D	Nut10h.vs.Nut0h.Downregulated	C5	GOBP_CELLULAR_RESPONSE_TO_ESTRADIOL_STIMULUS	4/423	39/38473	0.000874061	0.00588344	0.00427731	4	ENSG00000121621/ENSG00000145386/ENSG00000164032/ENSG00000183779
S2D	Nut10h.vs.Nut0h.Downregulated	C5	GOBP_CELLULAR_RESPONSE_TO_EXTERNAL_STIMULUS	9/423	306/38473	0.00717352	0.0347946	0.025296	9	ENSG00000066735/ENSG00000101945/ENSG00000118412/ENSG00000136492/ENSG00000149554/ENSG00000170345/ENSG00000171522/ENSG00000188566/ENSG00000197256
S2D	Nut10h.vs.Nut0h.Downregulated	C5	GOBP_CELLULAR_RESPONSE_TO_GAMMA_RADIATION	3/423	29/38473	0.00389993	0.0216735	0.0157568	3	ENSG00000051180/ENSG00000188486/ENSG00000213689
S2D	Nut10h.vs.Nut0h.Downregulated	C5	GOBP_CELLULAR_RESPONSE_TO_INORGANIC_SUBSTANCE	8/423	219/38473	0.00309179	0.0175742	0.0127766	8	ENSG00000013573/ENSG00000051180/ENSG00000114346/ENSG00000123374/ENSG00000145386/ENSG00000170345/ENSG00000197299/ENSG00000213689
S2D	Nut10h.vs.Nut0h.Downregulated	C5	GOBP_CELLULAR_RESPONSE_TO_IONIZING_RADIATION	10/423	74/38473	8.91344e-09	1.24773e-07	9.07113e-08	10	ENSG00000012048/ENSG00000051180/ENSG00000111247/ENSG00000114346/ENSG00000132436/ENSG00000138376/ENSG00000139618/ENSG00000188486/ENSG00000197299/ENSG00000213689
S2D	Nut10h.vs.Nut0h.Downregulated	C5	GOBP_CELLULAR_RESPONSE_TO_LIGHT_STIMULUS	6/423	120/38473	0.00217342	0.0128074	0.00931109	6	ENSG00000077514/ENSG00000149554/ENSG00000164045/ENSG00000168078/ENSG00000178999/ENSG00000213689
S2D	Nut10h.vs.Nut0h.Downregulated	C5	GOBP_CELLULAR_RESPONSE_TO_OXYGEN_LEVELS	6/423	159/38473	0.00851538	0.0403195	0.0293126	6	ENSG00000101412/ENSG00000101945/ENSG00000136492/ENSG00000145386/ENSG00000164362/ENSG00000165730
S2D	Nut10h.vs.Nut0h.Downregulated	C5	GOBP_CELLULAR_RESPONSE_TO_RADIATION	15/423	185/38473	2.5757e-09	3.92108e-08	2.85066e-08	15	ENSG00000012048/ENSG00000051180/ENSG00000077514/ENSG00000111247/ENSG00000114346/ENSG00000132436/ENSG00000138376/ENSG00000139618/ENSG00000149554/ENSG00000164045/ENSG00000168078/ENSG00000178999/ENSG00000188486/ENSG00000197299/ENSG00000213689
S2D	Nut10h.vs.Nut0h.Downregulated	C5	GOBP_CELLULAR_RESPONSE_TO_UV	6/423	89/38473	0.000459298	0.0032201	0.00234104	6	ENSG00000077514/ENSG00000149554/ENSG00000164045/ENSG00000168078/ENSG00000178999/ENSG00000213689
S2D	Nut10h.vs.Nut0h.Downregulated	C5	GOBP_CELLULAR_RESPONSE_TO_VITAMIN	3/423	31/38473	0.00472042	0.0256444	0.0186437	3	ENSG00000136492/ENSG00000188566/ENSG00000197256
S2D	Nut10h.vs.Nut0h.Downregulated	C5	GOBP_CELLULAR_SENESCENCE	6/423	84/38473	0.000336391	0.00249899	0.00181679	6	ENSG00000080839/ENSG00000112029/ENSG00000123374/ENSG00000164362/ENSG00000168556/ENSG00000188486
S2D	Nut10h.vs.Nut0h.Downregulated	C5	GOBP_CELL_ACTIVATION_INVOLVED_IN_IMMUNE_RESPONSE	10/423	289/38473	0.00147859	0.00949712	0.00690449	10	ENSG00000076248/ENSG00000095002/ENSG00000106003/ENSG00000109685/ENSG00000116062/ENSG00000118513/ENSG00000171522/ENSG00000174371/ENSG00000176208/ENSG00000213689
S2D	Nut10h.vs.Nut0h.Downregulated	C5	GOBP_CELL_AGING	9/423	120/38473	7.69296e-06	7.78621e-05	5.66065e-05	9	ENSG00000080839/ENSG00000111206/ENSG00000112029/ENSG00000123374/ENSG00000139618/ENSG00000149554/ENSG00000164362/ENSG00000168556/ENSG00000188486
S2D	Nut10h.vs.Nut0h.Downregulated	C5	GOBP_CELL_CYCLE_CHECKPOINT_SIGNALING	38/423	170/38473	2.28881e-38	1.42094e-36	1.03303e-36	38	ENSG00000012048/ENSG00000040275/ENSG00000075131/ENSG00000075218/ENSG00000080986/ENSG00000085840/ENSG00000092470/ENSG00000092853/ENSG00000093009/ENSG00000094804/ENSG00000095002/ENSG00000101412/ENSG00000112742/ENSG00000117724/ENSG00000122952/ENSG00000123374/ENSG00000126215/ENSG00000134057/ENSG00000136492/ENSG00000137337/ENSG00000138346/ENSG00000140534/ENSG00000143476/ENSG00000149554/ENSG00000154920…
S2D	Nut10h.vs.Nut0h.Downregulated	C5	GOBP_CELL_CYCLE_DNA_REPLICATION	22/423	43/38473	3.96249e-32	1.91253e-30	1.39043e-30	22	ENSG00000006634/ENSG00000051180/ENSG00000073111/ENSG00000075131/ENSG00000076003/ENSG00000093009/ENSG00000097046/ENSG00000101003/ENSG00000104738/ENSG00000112029/ENSG00000112118/ENSG00000112312/ENSG00000129173/ENSG00000138346/ENSG00000139618/ENSG00000159147/ENSG00000161692/ENSG00000167513/ENSG00000168496/ENSG00000176208/ENSG00000181938/ENSG00000197299
S2D	Nut10h.vs.Nut0h.Downregulated	C5	GOBP_CELL_CYCLE_G1_S_PHASE_TRANSITION	28/423	245/38473	3.43299e-20	1.00404e-18	7.29949e-19	28	ENSG00000006634/ENSG00000075218/ENSG00000077684/ENSG00000080839/ENSG00000094804/ENSG00000097046/ENSG00000100526/ENSG00000101412/ENSG00000101447/ENSG00000105173/ENSG00000106462/ENSG00000111087/ENSG00000118193/ENSG00000123080/ENSG00000123374/ENSG00000123473/ENSG00000145386/ENSG00000151849/ENSG00000164045/ENSG00000164362/ENSG00000166483/ENSG00000168411/ENSG00000171848/ENSG00000172167/ENSG00000175305…
S2D	Nut10h.vs.Nut0h.Downregulated	C5	GOBP_CELL_CYCLE_G2_M_PHASE_TRANSITION	34/423	153/38473	2.45312e-34	1.29643e-32	9.42515e-33	34	ENSG00000012048/ENSG00000080986/ENSG00000085840/ENSG00000087586/ENSG00000092853/ENSG00000094804/ENSG00000097046/ENSG00000111206/ENSG00000112029/ENSG00000117724/ENSG00000118193/ENSG00000120539/ENSG00000122966/ENSG00000123374/ENSG00000126803/ENSG00000127564/ENSG00000134057/ENSG00000140534/ENSG00000143476/ENSG00000145386/ENSG00000149554/ENSG00000157456/ENSG00000158402/ENSG00000159147/ENSG00000161692…
S2D	Nut10h.vs.Nut0h.Downregulated	C5	GOBP_CELL_GROWTH	14/423	479/38473	0.000963796	0.00643044	0.00467499	14	ENSG00000040608/ENSG00000056736/ENSG00000066735/ENSG00000077684/ENSG00000087586/ENSG00000106689/ENSG00000118193/ENSG00000118515/ENSG00000123080/ENSG00000129484/ENSG00000134222/ENSG00000153487/ENSG00000184349/ENSG00000204388
S2D	Nut10h.vs.Nut0h.Downregulated	C5	GOBP_CENTRIOLE_ASSEMBLY	6/423	47/38473	1.2505e-05	0.000121884	8.86108e-05	6	ENSG00000012048/ENSG00000075702/ENSG00000123374/ENSG00000123473/ENSG00000142731/ENSG00000151849
S2D	Nut10h.vs.Nut0h.Downregulated	C5	GOBP_CENTRIOLE_CENTRIOLE_COHESION	2/423	14/38473	0.010056	0.0463523	0.0336986	2	ENSG00000117650/ENSG00000129810
S2D	Nut10h.vs.Nut0h.Downregulated	C5	GOBP_CENTROMERE_COMPLEX_ASSEMBLY	12/423	31/38473	3.12169e-16	7.80422e-15	5.67374e-15	12	ENSG00000102384/ENSG00000115163/ENSG00000117724/ENSG00000119969/ENSG00000123219/ENSG00000123485/ENSG00000126787/ENSG00000138092/ENSG00000138778/ENSG00000159055/ENSG00000166451/ENSG00000169689
S2D	Nut10h.vs.Nut0h.Downregulated	C5	GOBP_CENTROMERIC_SISTER_CHROMATID_COHESION	4/423	12/38473	6.65064e-06	6.78057e-05	4.92953e-05	4	ENSG00000129810/ENSG00000156970/ENSG00000163535/ENSG00000169679
S2D	Nut10h.vs.Nut0h.Downregulated	C5	GOBP_CENTROSOME_DUPLICATION	11/423	75/38473	6.49958e-10	1.04569e-08	7.60229e-09	11	ENSG00000012048/ENSG00000075702/ENSG00000080986/ENSG00000123374/ENSG00000123473/ENSG00000126215/ENSG00000139618/ENSG00000142731/ENSG00000151849/ENSG00000162063/ENSG00000178295
S2D	Nut10h.vs.Nut0h.Downregulated	C5	GOBP_CENTROSOME_SEPARATION	4/423	15/38473	1.78659e-05	0.000165848	0.000120573	4	ENSG00000087586/ENSG00000117650/ENSG00000138160/ENSG00000149554
S2D	Nut10h.vs.Nut0h.Downregulated	C5	GOBP_CEREBELLAR_CORTEX_DEVELOPMENT	4/423	49/38473	0.00206545	0.0122229	0.00888617	4	ENSG00000074047/ENSG00000106462/ENSG00000111087/ENSG00000118193
S2D	Nut10h.vs.Nut0h.Downregulated	C5	GOBP_CEREBELLAR_CORTEX_MORPHOGENESIS	3/423	33/38473	0.00563761	0.0296716	0.0215715	3	ENSG00000074047/ENSG00000111087/ENSG00000118193
S2D	Nut10h.vs.Nut0h.Downregulated	C5	GOBP_CEREBRAL_CORTEX_DEVELOPMENT	6/423	106/38473	0.00115363	0.00760586	0.00552953	6	ENSG00000013810/ENSG00000066279/ENSG00000075702/ENSG00000106689/ENSG00000118193/ENSG00000188486
S2D	Nut10h.vs.Nut0h.Downregulated	C5	GOBP_CHROMATIN_ASSEMBLY_OR_DISASSEMBLY	16/423	214/38473	2.46736e-09	3.77334e-08	2.74325e-08	16	ENSG00000073111/ENSG00000101945/ENSG00000105011/ENSG00000106462/ENSG00000119969/ENSG00000123374/ENSG00000123485/ENSG00000128708/ENSG00000130816/ENSG00000149929/ENSG00000159055/ENSG00000159259/ENSG00000164104/ENSG00000167670/ENSG00000178409/ENSG00000188486
S2D	Nut10h.vs.Nut0h.Downregulated	C5	GOBP_CHROMATIN_REMODELING	10/423	248/38473	0.000462522	0.00324134	0.00235648	10	ENSG00000073111/ENSG00000105011/ENSG00000118513/ENSG00000119969/ENSG00000123485/ENSG00000159055/ENSG00000159259/ENSG00000164104/ENSG00000167670/ENSG00000188486
S2D	Nut10h.vs.Nut0h.Downregulated	C5	GOBP_CHROMATIN_REMODELING_AT_CENTROMERE	3/423	11/38473	0.000203926	0.00157011	0.00114148	3	ENSG00000119969/ENSG00000123485/ENSG00000159055
S2D	Nut10h.vs.Nut0h.Downregulated	C5	GOBP_CHROMOSOME_CONDENSATION	10/423	49/38473	1.30197e-10	2.20292e-09	1.60154e-09	10	ENSG00000109805/ENSG00000113810/ENSG00000116273/ENSG00000121152/ENSG00000131747/ENSG00000136824/ENSG00000137804/ENSG00000146670/ENSG00000151503/ENSG00000166851
S2D	Nut10h.vs.Nut0h.Downregulated	C5	GOBP_CHROMOSOME_LOCALIZATION	22/423	86/38473	4.15703e-24	1.51577e-22	1.10198e-22	22	ENSG00000031691/ENSG00000040275/ENSG00000076382/ENSG00000079616/ENSG00000080986/ENSG00000101447/ENSG00000117724/ENSG00000118193/ENSG00000121621/ENSG00000126787/ENSG00000134057/ENSG00000134222/ENSG00000134690/ENSG00000138180/ENSG00000138778/ENSG00000142945/ENSG00000143228/ENSG00000146670/ENSG00000149503/ENSG00000167513/ENSG00000178999/ENSG00000237649
S2D	Nut10h.vs.Nut0h.Downregulated	C5	GOBP_CHROMOSOME_ORGANIZATION_INVOLVED_IN_MEIOTIC_CELL_CYCLE	13/423	72/38473	1.12561e-12	2.22194e-11	1.61537e-11	13	ENSG00000051180/ENSG00000105173/ENSG00000113810/ENSG00000121152/ENSG00000129810/ENSG00000131470/ENSG00000136492/ENSG00000136824/ENSG00000151503/ENSG00000156970/ENSG00000163535/ENSG00000169679/ENSG00000175305
S2D	Nut10h.vs.Nut0h.Downregulated	C5	GOBP_CHROMOSOME_SEGREGATION	83/423	350/38473	4.46228e-86	1.242e-83	9.02947e-84	83	ENSG00000012048/ENSG00000013573/ENSG00000013810/ENSG00000031691/ENSG00000040275/ENSG00000076382/ENSG00000079616/ENSG00000080986/ENSG00000090889/ENSG00000094804/ENSG00000101447/ENSG00000105173/ENSG00000109805/ENSG00000112029/ENSG00000112742/ENSG00000113810/ENSG00000114346/ENSG00000116273/ENSG00000117399/ENSG00000117650/ENSG00000117724/ENSG00000118193/ENSG00000121152/ENSG00000121621/ENSG00000122952…
S2D	Nut10h.vs.Nut0h.Downregulated	C5	GOBP_CHROMOSOME_SEPARATION	27/423	97/38473	2.05101e-30	9.25725e-29	6.7301e-29	27	ENSG00000013810/ENSG00000040275/ENSG00000080986/ENSG00000094804/ENSG00000112029/ENSG00000112742/ENSG00000117724/ENSG00000121152/ENSG00000122952/ENSG00000126215/ENSG00000126787/ENSG00000131747/ENSG00000134057/ENSG00000135476/ENSG00000138778/ENSG00000154920/ENSG00000156970/ENSG00000164109/ENSG00000164611/ENSG00000166851/ENSG00000167513/ENSG00000169679/ENSG00000169689/ENSG00000175063/ENSG00000178295…
S2D	Nut10h.vs.Nut0h.Downregulated	C5	GOBP_CIRCADIAN_RHYTHM	7/423	204/38473	0.00767349	0.0367472	0.0267156	7	ENSG00000081913/ENSG00000101945/ENSG00000106462/ENSG00000123095/ENSG00000131747/ENSG00000163485/ENSG00000170955
S2D	Nut10h.vs.Nut0h.Downregulated	C5	GOBP_CONSTITUTIVE_HETEROCHROMATIN_ASSEMBLY	2/423	10/38473	0.00511923	0.027406	0.0199244	2	ENSG00000106462/ENSG00000119969
S2D	Nut10h.vs.Nut0h.Downregulated	C5	GOBP_CORTICAL_ACTIN_CYTOSKELETON_ORGANIZATION	4/423	40/38473	0.000962822	0.00642908	0.004674	4	ENSG00000011426/ENSG00000114346/ENSG00000161800/ENSG00000170955
S2D	Nut10h.vs.Nut0h.Downregulated	C5	GOBP_CORTICAL_CYTOSKELETON_ORGANIZATION	4/423	61/38473	0.00458895	0.0250771	0.0182313	4	ENSG00000011426/ENSG00000114346/ENSG00000161800/ENSG00000170955
S2D	Nut10h.vs.Nut0h.Downregulated	C5	GOBP_CYTOKINESIS	24/423	172/38473	1.54107e-19	4.42959e-18	3.22035e-18	24	ENSG00000011426/ENSG00000087586/ENSG00000090889/ENSG00000094804/ENSG00000100167/ENSG00000112984/ENSG00000114346/ENSG00000115163/ENSG00000118193/ENSG00000122966/ENSG00000129173/ENSG00000135476/ENSG00000136108/ENSG00000137804/ENSG00000137807/ENSG00000138180/ENSG00000138182/ENSG00000139618/ENSG00000142731/ENSG00000149503/ENSG00000161800/ENSG00000166851/ENSG00000178999/ENSG00000198901
S2D	Nut10h.vs.Nut0h.Downregulated	C5	GOBP_CYTOKINETIC_PROCESS	7/423	39/38473	2.0988e-07	2.55467e-06	1.85727e-06	7	ENSG00000011426/ENSG00000112984/ENSG00000114346/ENSG00000138180/ENSG00000138182/ENSG00000161800/ENSG00000178999
S2D	Nut10h.vs.Nut0h.Downregulated	C5	GOBP_CYTOSKELETON_DEPENDENT_CYTOKINESIS	17/423	100/38473	1.05173e-15	2.53082e-14	1.83993e-14	17	ENSG00000011426/ENSG00000090889/ENSG00000100167/ENSG00000112984/ENSG00000114346/ENSG00000115163/ENSG00000122966/ENSG00000135476/ENSG00000136108/ENSG00000137804/ENSG00000137807/ENSG00000138180/ENSG00000138182/ENSG00000149503/ENSG00000161800/ENSG00000166851/ENSG00000178999
S2D	Nut10h.vs.Nut0h.Downregulated	C5	GOBP_DETERMINATION_OF_ADULT_LIFESPAN	5/423	18/38473	1.19489e-06	1.32413e-05	9.62656e-06	5	ENSG00000085999/ENSG00000095002/ENSG00000116062/ENSG00000197275/ENSG00000213689
S2D	Nut10h.vs.Nut0h.Downregulated	C5	GOBP_DEVELOPMENT_OF_PRIMARY_SEXUAL_CHARACTERISTICS	11/423	227/38473	4.83703e-05	0.000424479	0.0003086	11	ENSG00000066279/ENSG00000095002/ENSG00000106003/ENSG00000121621/ENSG00000136492/ENSG00000139618/ENSG00000164104/ENSG00000168556/ENSG00000173894/ENSG00000187741/ENSG00000221829
S2D	Nut10h.vs.Nut0h.Downregulated	C5	GOBP_DNA_BIOSYNTHETIC_PROCESS	23/423	192/38473	2.86545e-17	7.52405e-16	5.47005e-16	23	ENSG00000049541/ENSG00000051341/ENSG00000077514/ENSG00000077684/ENSG00000100479/ENSG00000101003/ENSG00000102977/ENSG00000111445/ENSG00000117650/ENSG00000117724/ENSG00000125319/ENSG00000131153/ENSG00000133119/ENSG00000136982/ENSG00000140451/ENSG00000143476/ENSG00000149554/ENSG00000163918/ENSG00000164362/ENSG00000177084/ENSG00000178999/ENSG00000181938/ENSG00000213689
S2D	Nut10h.vs.Nut0h.Downregulated	C5	GOBP_DNA_CONFORMATION_CHANGE	53/423	333/38473	5.26489e-45	4.37431e-43	3.18016e-43	53	ENSG00000013573/ENSG00000049541/ENSG00000051180/ENSG00000051341/ENSG00000073111/ENSG00000076003/ENSG00000085999/ENSG00000093009/ENSG00000100297/ENSG00000101003/ENSG00000101945/ENSG00000104738/ENSG00000105011/ENSG00000106462/ENSG00000109805/ENSG00000111445/ENSG00000112118/ENSG00000113810/ENSG00000116273/ENSG00000119969/ENSG00000121152/ENSG00000123374/ENSG00000123485/ENSG00000125885/ENSG00000128708…
S2D	Nut10h.vs.Nut0h.Downregulated	C5	GOBP_DNA_DEPENDENT_DNA_REPLICATION	55/423	159/38473	4.0986e-67	6.45723e-65	4.69446e-65	55	ENSG00000006634/ENSG00000013573/ENSG00000014138/ENSG00000049541/ENSG00000051180/ENSG00000051341/ENSG00000065328/ENSG00000073111/ENSG00000075131/ENSG00000076003/ENSG00000077514/ENSG00000085840/ENSG00000091651/ENSG00000093009/ENSG00000094804/ENSG00000097046/ENSG00000100297/ENSG00000100479/ENSG00000101003/ENSG00000104738/ENSG00000105173/ENSG00000111445/ENSG00000112029/ENSG00000112118/ENSG00000112312…
S2D	Nut10h.vs.Nut0h.Downregulated	C5	GOBP_DNA_DEPENDENT_DNA_REPLICATION_MAINTENANCE_OF_FIDELITY	14/423	49/38473	1.44897e-16	3.67189e-15	2.6695e-15	14	ENSG00000013573/ENSG00000051180/ENSG00000075131/ENSG00000138346/ENSG00000139618/ENSG00000154920/ENSG00000159147/ENSG00000160949/ENSG00000168411/ENSG00000169689/ENSG00000177084/ENSG00000178295/ENSG00000183763/ENSG00000197299
S2D	Nut10h.vs.Nut0h.Downregulated	C5	GOBP_DNA_DOUBLE_STRAND_BREAK_PROCESSING	3/423	19/38473	0.00112182	0.00741662	0.00539195	3	ENSG00000136492/ENSG00000138346/ENSG00000197299
S2D	Nut10h.vs.Nut0h.Downregulated	C5	GOBP_DNA_GEOMETRIC_CHANGE	31/423	96/38473	4.75634e-37	2.75802e-35	2.0051e-35	31	ENSG00000013573/ENSG00000049541/ENSG00000051180/ENSG00000051341/ENSG00000073111/ENSG00000076003/ENSG00000085999/ENSG00000093009/ENSG00000100297/ENSG00000101003/ENSG00000104738/ENSG00000111445/ENSG00000112118/ENSG00000125885/ENSG00000131153/ENSG00000131747/ENSG00000133119/ENSG00000136492/ENSG00000136982/ENSG00000138346/ENSG00000140451/ENSG00000160957/ENSG00000163918/ENSG00000164104/ENSG00000166508…
S2D	Nut10h.vs.Nut0h.Downregulated	C5	GOBP_DNA_INTEGRITY_CHECKPOINT_SIGNALING	26/423	123/38473	6.43204e-26	2.45801e-24	1.787e-24	26	ENSG00000012048/ENSG00000075131/ENSG00000075218/ENSG00000085840/ENSG00000092470/ENSG00000092853/ENSG00000093009/ENSG00000094804/ENSG00000095002/ENSG00000101412/ENSG00000123374/ENSG00000136492/ENSG00000137337/ENSG00000138346/ENSG00000140534/ENSG00000143476/ENSG00000149554/ENSG00000154920/ENSG00000159147/ENSG00000163781/ENSG00000166851/ENSG00000167513/ENSG00000168411/ENSG00000188486/ENSG00000197299…
S2D	Nut10h.vs.Nut0h.Downregulated	C5	GOBP_DNA_METHYLATION	7/423	71/38473	1.34129e-05	0.000129852	9.44036e-05	7	ENSG00000012048/ENSG00000106462/ENSG00000119969/ENSG00000130816/ENSG00000159055/ENSG00000170345/ENSG00000178409
S2D	Nut10h.vs.Nut0h.Downregulated	C5	GOBP_DNA_METHYLATION_OR_DEMETHYLATION	7/423	95/38473	8.8923e-05	0.000717052	0.000521303	7	ENSG00000012048/ENSG00000106462/ENSG00000119969/ENSG00000130816/ENSG00000159055/ENSG00000170345/ENSG00000178409
S2D	Nut10h.vs.Nut0h.Downregulated	C5	GOBP_DNA_MODIFICATION	11/423	116/38473	6.97163e-08	8.84026e-07	6.42695e-07	11	ENSG00000012048/ENSG00000076248/ENSG00000106462/ENSG00000109674/ENSG00000119969/ENSG00000129484/ENSG00000130816/ENSG00000159055/ENSG00000170345/ENSG00000178409/ENSG00000213689
S2D	Nut10h.vs.Nut0h.Downregulated	C5	GOBP_DNA_PACKAGING	25/423	235/38473	2.0746e-17	5.47328e-16	3.97913e-16	25	ENSG00000073111/ENSG00000101945/ENSG00000105011/ENSG00000106462/ENSG00000109805/ENSG00000113810/ENSG00000116273/ENSG00000119969/ENSG00000121152/ENSG00000123374/ENSG00000123485/ENSG00000128708/ENSG00000130816/ENSG00000131747/ENSG00000136824/ENSG00000137804/ENSG00000146670/ENSG00000151503/ENSG00000159055/ENSG00000159259/ENSG00000164104/ENSG00000166851/ENSG00000167670/ENSG00000178409/ENSG00000188486
S2D	Nut10h.vs.Nut0h.Downregulated	C5	GOBP_DNA_RECOMBINATION	50/423	319/38473	3.87068e-42	2.79828e-40	2.03438e-40	50	ENSG00000012048/ENSG00000051180/ENSG00000051341/ENSG00000073111/ENSG00000076003/ENSG00000076248/ENSG00000085999/ENSG00000093009/ENSG00000095002/ENSG00000097046/ENSG00000100297/ENSG00000104738/ENSG00000109685/ENSG00000111247/ENSG00000112118/ENSG00000116062/ENSG00000121211/ENSG00000125319/ENSG00000125885/ENSG00000126215/ENSG00000127423/ENSG00000131153/ENSG00000131470/ENSG00000131747/ENSG00000132016…
S2D	Nut10h.vs.Nut0h.Downregulated	C5	GOBP_DNA_REPLICATION	71/423	280/38473	1.02862e-75	2.04499e-73	1.48673e-73	71	ENSG00000006634/ENSG00000013573/ENSG00000014138/ENSG00000049541/ENSG00000051180/ENSG00000051341/ENSG00000065328/ENSG00000073111/ENSG00000074047/ENSG00000075131/ENSG00000076003/ENSG00000077514/ENSG00000077684/ENSG00000085840/ENSG00000091651/ENSG00000093009/ENSG00000094804/ENSG00000097046/ENSG00000100297/ENSG00000100479/ENSG00000101003/ENSG00000104738/ENSG00000105173/ENSG00000111087/ENSG00000111445…
S2D	Nut10h.vs.Nut0h.Downregulated	C5	GOBP_DNA_REPLICATION_CHECKPOINT_SIGNALING	9/423	17/38473	4.85096e-14	1.07299e-12	7.80076e-13	9	ENSG00000075131/ENSG00000085840/ENSG00000092853/ENSG00000093009/ENSG00000094804/ENSG00000138346/ENSG00000140534/ENSG00000163781/ENSG00000167513
S2D	Nut10h.vs.Nut0h.Downregulated	C5	GOBP_DNA_REPLICATION_DEPENDENT_CHROMATIN_ORGANIZATION	4/423	23/38473	0.000108101	0.000862945	0.000627369	4	ENSG00000105011/ENSG00000128708/ENSG00000159259/ENSG00000167670
S2D	Nut10h.vs.Nut0h.Downregulated	C5	GOBP_DNA_REPLICATION_INDEPENDENT_CHROMATIN_ORGANIZATION	4/423	28/38473	0.000239332	0.00182421	0.00132622	4	ENSG00000105011/ENSG00000123485/ENSG00000128708/ENSG00000159055
S2D	Nut10h.vs.Nut0h.Downregulated	C5	GOBP_DNA_REPLICATION_INITIATION	21/423	38/38473	1.07925e-31	5.12031e-30	3.72251e-30	21	ENSG00000014138/ENSG00000065328/ENSG00000073111/ENSG00000076003/ENSG00000085840/ENSG00000091651/ENSG00000093009/ENSG00000094804/ENSG00000100297/ENSG00000104738/ENSG00000105173/ENSG00000112118/ENSG00000112312/ENSG00000123374/ENSG00000140534/ENSG00000163781/ENSG00000166508/ENSG00000167513/ENSG00000175305/ENSG00000181938/ENSG00000198056
S2D	Nut10h.vs.Nut0h.Downregulated	C5	GOBP_DNA_STRAND_ELONGATION	11/423	37/38473	1.64934e-13	3.48658e-12	2.53478e-12	11	ENSG00000077514/ENSG00000101003/ENSG00000104738/ENSG00000112118/ENSG00000118655/ENSG00000133119/ENSG00000138346/ENSG00000163918/ENSG00000164362/ENSG00000166508/ENSG00000177084
S2D	Nut10h.vs.Nut0h.Downregulated	C5	GOBP_DNA_STRAND_ELONGATION_INVOLVED_IN_DNA_REPLICATION	9/423	15/38473	1.01835e-14	2.3167e-13	1.68426e-13	9	ENSG00000077514/ENSG00000101003/ENSG00000104738/ENSG00000112118/ENSG00000133119/ENSG00000138346/ENSG00000163918/ENSG00000166508/ENSG00000177084
S2D	Nut10h.vs.Nut0h.Downregulated	C5	GOBP_DNA_SYNTHESIS_INVOLVED_IN_DNA_REPAIR	7/423	37/38473	1.43173e-07	1.77241e-06	1.28856e-06	7	ENSG00000077514/ENSG00000100479/ENSG00000125319/ENSG00000133119/ENSG00000143476/ENSG00000177084/ENSG00000213689
S2D	Nut10h.vs.Nut0h.Downregulated	C5	GOBP_DNA_UNWINDING_INVOLVED_IN_DNA_REPLICATION	13/423	22/38473	1.29789e-20	3.9337e-19	2.85984e-19	13	ENSG00000051180/ENSG00000073111/ENSG00000076003/ENSG00000093009/ENSG00000100297/ENSG00000101003/ENSG00000104738/ENSG00000112118/ENSG00000131153/ENSG00000160957/ENSG00000166508/ENSG00000181938/ENSG00000197299
S2D	Nut10h.vs.Nut0h.Downregulated	C5	GOBP_DOUBLE_STRAND_BREAK_REPAIR	47/423	272/38473	1.07221e-41	7.55521e-40	5.49271e-40	47	ENSG00000012048/ENSG00000013573/ENSG00000051180/ENSG00000051341/ENSG00000073111/ENSG00000076003/ENSG00000085999/ENSG00000093009/ENSG00000095002/ENSG00000097046/ENSG00000100297/ENSG00000104738/ENSG00000109685/ENSG00000111206/ENSG00000111247/ENSG00000112118/ENSG00000118655/ENSG00000124795/ENSG00000125885/ENSG00000126215/ENSG00000127423/ENSG00000129484/ENSG00000131153/ENSG00000132016/ENSG00000132436…
S2D	Nut10h.vs.Nut0h.Downregulated	C5	GOBP_DOUBLE_STRAND_BREAK_REPAIR_VIA_BREAK_INDUCED_REPLICATION	9/423	12/38473	4.60888e-16	1.14027e-14	8.28987e-15	9	ENSG00000073111/ENSG00000076003/ENSG00000093009/ENSG00000097046/ENSG00000100297/ENSG00000104738/ENSG00000112118/ENSG00000131153/ENSG00000166508
S2D	Nut10h.vs.Nut0h.Downregulated	C5	GOBP_DOUBLE_STRAND_BREAK_REPAIR_VIA_NONHOMOLOGOUS_END_JOINING	6/423	70/38473	0.000123445	0.000979346	0.000711994	6	ENSG00000051341/ENSG00000109685/ENSG00000118655/ENSG00000124795/ENSG00000127423/ENSG00000164104
S2D	Nut10h.vs.Nut0h.Downregulated	C5	GOBP_ENERGY_HOMEOSTASIS	3/423	40/38473	0.00964795	0.0448554	0.0326103	3	ENSG00000101945/ENSG00000115687/ENSG00000177508
S2D	Nut10h.vs.Nut0h.Downregulated	C5	GOBP_ERROR_PRONE_TRANSLESION_SYNTHESIS	2/423	10/38473	0.00511923	0.027406	0.0199244	2	ENSG00000077514/ENSG00000100479
S2D	Nut10h.vs.Nut0h.Downregulated	C5	GOBP_ESTABLISHMENT_OF_CELL_POLARITY	10/423	145/38473	5.11976e-06	5.26802e-05	3.8299e-05	10	ENSG00000040275/ENSG00000080986/ENSG00000115163/ENSG00000121957/ENSG00000138182/ENSG00000164109/ENSG00000166086/ENSG00000166483/ENSG00000166851/ENSG00000186193
S2D	Nut10h.vs.Nut0h.Downregulated	C5	GOBP_ESTABLISHMENT_OF_MITOTIC_SPINDLE_LOCALIZATION	9/423	35/38473	1.18275e-10	2.00936e-09	1.46082e-09	9	ENSG00000040275/ENSG00000080986/ENSG00000115163/ENSG00000121957/ENSG00000135476/ENSG00000137804/ENSG00000164109/ENSG00000166851/ENSG00000186193
S2D	Nut10h.vs.Nut0h.Downregulated	C5	GOBP_ESTABLISHMENT_OF_ORGANELLE_LOCALIZATION	29/423	402/38473	1.91535e-15	4.56296e-14	3.31732e-14	29	ENSG00000031691/ENSG00000040275/ENSG00000076382/ENSG00000079616/ENSG00000080986/ENSG00000101447/ENSG00000115163/ENSG00000117724/ENSG00000118193/ENSG00000121621/ENSG00000121957/ENSG00000126787/ENSG00000134057/ENSG00000134222/ENSG00000134690/ENSG00000135476/ENSG00000137804/ENSG00000138180/ENSG00000138778/ENSG00000142945/ENSG00000143228/ENSG00000146670/ENSG00000149503/ENSG00000164109/ENSG00000166851…
S2D	Nut10h.vs.Nut0h.Downregulated	C5	GOBP_ESTABLISHMENT_OF_PROTEIN_LOCALIZATION_TO_CHROMOSOME	3/423	26/38473	0.00284338	0.0162638	0.0118239	3	ENSG00000102977/ENSG00000139618/ENSG00000164362
S2D	Nut10h.vs.Nut0h.Downregulated	C5	GOBP_ESTABLISHMENT_OF_PROTEIN_LOCALIZATION_TO_TELOMERE	3/423	17/38473	0.000800191	0.00541678	0.00393805	3	ENSG00000102977/ENSG00000139618/ENSG00000164362
S2D	Nut10h.vs.Nut0h.Downregulated	C5	GOBP_ESTABLISHMENT_OF_SISTER_CHROMATID_COHESION	2/423	10/38473	0.00511923	0.027406	0.0199244	2	ENSG00000013573/ENSG00000146670
S2D	Nut10h.vs.Nut0h.Downregulated	C5	GOBP_ESTABLISHMENT_OF_SPINDLE_ORIENTATION	7/423	36/38473	1.17191e-07	1.45942e-06	1.06101e-06	7	ENSG00000040275/ENSG00000080986/ENSG00000115163/ENSG00000121957/ENSG00000164109/ENSG00000166851/ENSG00000186193
S2D	Nut10h.vs.Nut0h.Downregulated	C5	GOBP_ESTABLISHMENT_OR_MAINTENANCE_OF_CELL_POLARITY	12/423	220/38473	6.77691e-06	6.90087e-05	5.017e-05	12	ENSG00000040275/ENSG00000080986/ENSG00000106689/ENSG00000115163/ENSG00000121957/ENSG00000138182/ENSG00000142945/ENSG00000164109/ENSG00000166086/ENSG00000166483/ENSG00000166851/ENSG00000186193
S2D	Nut10h.vs.Nut0h.Downregulated	C5	GOBP_EXIT_FROM_MITOSIS	4/423	30/38473	0.000314826	0.0023545	0.00171174	4	ENSG00000011426/ENSG00000108106/ENSG00000146670/ENSG00000175063
S2D	Nut10h.vs.Nut0h.Downregulated	C5	GOBP_FACULTATIVE_HETEROCHROMATIN_ASSEMBLY	4/423	32/38473	0.000406005	0.00287788	0.00209224	4	ENSG00000101945/ENSG00000119969/ENSG00000130816/ENSG00000178409
S2D	Nut10h.vs.Nut0h.Downregulated	C5	GOBP_FEMALE_GAMETE_GENERATION	14/423	156/38473	2.35155e-09	3.59953e-08	2.61689e-08	14	ENSG00000066279/ENSG00000080986/ENSG00000087586/ENSG00000112029/ENSG00000112742/ENSG00000120539/ENSG00000121152/ENSG00000125319/ENSG00000125885/ENSG00000131747/ENSG00000132016/ENSG00000139618/ENSG00000157456/ENSG00000166851
S2D	Nut10h.vs.Nut0h.Downregulated	C5	GOBP_FEMALE_MEIOSIS_I	5/423	13/38473	1.87816e-07	2.2995e-06	1.67176e-06	5	ENSG00000080986/ENSG00000087586/ENSG00000112029/ENSG00000132016/ENSG00000157456
S2D	Nut10h.vs.Nut0h.Downregulated	C5	GOBP_FEMALE_MEIOTIC_NUCLEAR_DIVISION	10/423	32/38473	1.20719e-12	2.37178e-11	1.72431e-11	10	ENSG00000080986/ENSG00000087586/ENSG00000112029/ENSG00000112742/ENSG00000120539/ENSG00000121152/ENSG00000131747/ENSG00000132016/ENSG00000157456/ENSG00000166851
S2D	Nut10h.vs.Nut0h.Downregulated	C5	GOBP_FLOOR_PLATE_DEVELOPMENT	2/423	10/38473	0.00511923	0.027406	0.0199244	2	ENSG00000074047/ENSG00000123473
S2D	Nut10h.vs.Nut0h.Downregulated	C5	GOBP_FOREBRAIN_DEVELOPMENT	16/423	368/38473	3.96919e-06	4.11967e-05	2.99504e-05	16	ENSG00000013810/ENSG00000040608/ENSG00000066279/ENSG00000074047/ENSG00000075702/ENSG00000099617/ENSG00000101412/ENSG00000106462/ENSG00000106689/ENSG00000111087/ENSG00000118193/ENSG00000123473/ENSG00000144355/ENSG00000154146/ENSG00000170390/ENSG00000188486
S2D	Nut10h.vs.Nut0h.Downregulated	C5	GOBP_FORMATION_OF_EXTRACHROMOSOMAL_CIRCULAR_DNA	4/423	15/38473	1.78659e-05	0.000165848	0.000120573	4	ENSG00000126215/ENSG00000138346/ENSG00000174371/ENSG00000197299
S2D	Nut10h.vs.Nut0h.Downregulated	C5	GOBP_GERM_CELL_DEVELOPMENT	12/423	293/38473	0.000111467	0.00088854	0.000645977	12	ENSG00000066279/ENSG00000087586/ENSG00000095002/ENSG00000112029/ENSG00000126803/ENSG00000136492/ENSG00000137812/ENSG00000139618/ENSG00000164104/ENSG00000166086/ENSG00000168556/ENSG00000221829
S2D	Nut10h.vs.Nut0h.Downregulated	C5	GOBP_HEMATOPOIETIC_PROGENITOR_CELL_DIFFERENTIATION	6/423	122/38473	0.0023616	0.0137657	0.0100078	6	ENSG00000011426/ENSG00000118513/ENSG00000131747/ENSG00000166086/ENSG00000171320/ENSG00000213689
S2D	Nut10h.vs.Nut0h.Downregulated	C5	GOBP_HETEROCHROMATIN_ORGANIZATION	6/423	81/38473	0.000276097	0.00209013	0.00151954	6	ENSG00000101945/ENSG00000106462/ENSG00000119969/ENSG00000123374/ENSG00000130816/ENSG00000178409
S2D	Nut10h.vs.Nut0h.Downregulated	C5	GOBP_HIPPOCAMPUS_DEVELOPMENT	4/423	78/38473	0.0108481	0.0494306	0.0359365	4	ENSG00000106462/ENSG00000118193/ENSG00000144355/ENSG00000170390
S2D	Nut10h.vs.Nut0h.Downregulated	C5	GOBP_HISTONE_H3_ACETYLATION	5/423	73/38473	0.00127655	0.00834706	0.00606839	5	ENSG00000012048/ENSG00000077684/ENSG00000139618/ENSG00000148835/ENSG00000149554
S2D	Nut10h.vs.Nut0h.Downregulated	C5	GOBP_HISTONE_H3_K27_METHYLATION	3/423	19/38473	0.00112182	0.00741662	0.00539195	3	ENSG00000106462/ENSG00000119403/ENSG00000178409
S2D	Nut10h.vs.Nut0h.Downregulated	C5	GOBP_HISTONE_H3_K4_METHYLATION	4/423	70/38473	0.00746526	0.0358041	0.0260299	4	ENSG00000012048/ENSG00000118513/ENSG00000130816/ENSG00000178409
S2D	Nut10h.vs.Nut0h.Downregulated	C5	GOBP_HISTONE_H3_K9_METHYLATION	5/423	39/38473	6.64043e-05	0.000568402	0.000413234	5	ENSG00000012048/ENSG00000101945/ENSG00000118513/ENSG00000130816/ENSG00000178409
S2D	Nut10h.vs.Nut0h.Downregulated	C5	GOBP_HISTONE_H3_K9_MODIFICATION	6/423	53/38473	2.5291e-05	0.000230798	0.000167792	6	ENSG00000012048/ENSG00000101945/ENSG00000118513/ENSG00000130816/ENSG00000149554/ENSG00000178409
S2D	Nut10h.vs.Nut0h.Downregulated	C5	GOBP_HISTONE_H4_ACETYLATION	5/423	73/38473	0.00127655	0.00834706	0.00606839	5	ENSG00000012048/ENSG00000077684/ENSG00000128708/ENSG00000139618/ENSG00000178409
S2D	Nut10h.vs.Nut0h.Downregulated	C5	GOBP_HISTONE_H4_K20_METHYLATION	3/423	13/38473	0.000347733	0.00255596	0.0018582	3	ENSG00000012048/ENSG00000109685/ENSG00000178409
S2D	Nut10h.vs.Nut0h.Downregulated	C5	GOBP_HISTONE_METHYLATION	8/423	157/38473	0.000367509	0.00267076	0.00194167	8	ENSG00000012048/ENSG00000101945/ENSG00000106462/ENSG00000109685/ENSG00000118513/ENSG00000119403/ENSG00000130816/ENSG00000178409
S2D	Nut10h.vs.Nut0h.Downregulated	C5	GOBP_HISTONE_MODIFICATION	21/423	489/38473	1.53897e-07	1.89954e-06	1.38098e-06	21	ENSG00000012048/ENSG00000077684/ENSG00000087586/ENSG00000101945/ENSG00000106462/ENSG00000109685/ENSG00000118513/ENSG00000119403/ENSG00000123374/ENSG00000128708/ENSG00000129484/ENSG00000130816/ENSG00000139618/ENSG00000145386/ENSG00000148835/ENSG00000149503/ENSG00000149554/ENSG00000168556/ENSG00000177602/ENSG00000178409/ENSG00000178999
S2D	Nut10h.vs.Nut0h.Downregulated	C5	GOBP_HISTONE_PHOSPHORYLATION	7/423	44/38473	4.98734e-07	5.71644e-06	4.1559e-06	7	ENSG00000087586/ENSG00000123374/ENSG00000145386/ENSG00000149503/ENSG00000149554/ENSG00000177602/ENSG00000178999
S2D	Nut10h.vs.Nut0h.Downregulated	C5	GOBP_HISTONE_SERINE_PHOSPHORYLATION	2/423	11/38473	0.00621152	0.0318937	0.023187	2	ENSG00000087586/ENSG00000178999
S2D	Nut10h.vs.Nut0h.Downregulated	C5	GOBP_HOMOLOGOUS_CHROMOSOME_PAIRING_AT_MEIOSIS	4/423	53/38473	0.00275801	0.015855	0.0115267	4	ENSG00000105173/ENSG00000131470/ENSG00000136492/ENSG00000175305
S2D	Nut10h.vs.Nut0h.Downregulated	C5	GOBP_HOMOLOGOUS_CHROMOSOME_SEGREGATION	9/423	65/38473	4.00242e-08	5.31323e-07	3.86276e-07	9	ENSG00000105173/ENSG00000129810/ENSG00000131470/ENSG00000135476/ENSG00000136492/ENSG00000163535/ENSG00000164611/ENSG00000166851/ENSG00000175305
S2D	Nut10h.vs.Nut0h.Downregulated	C5	GOBP_HOMOLOGOUS_RECOMBINATION	12/423	59/38473	1.87679e-12	3.65297e-11	2.65574e-11	12	ENSG00000051180/ENSG00000085999/ENSG00000111247/ENSG00000121211/ENSG00000131470/ENSG00000131747/ENSG00000132016/ENSG00000136492/ENSG00000154920/ENSG00000169689/ENSG00000178966/ENSG00000197275
S2D	Nut10h.vs.Nut0h.Downregulated	C5	GOBP_IMMUNOGLOBULIN_PRODUCTION	8/423	212/38473	0.00253528	0.0146838	0.0106752	8	ENSG00000051341/ENSG00000076248/ENSG00000095002/ENSG00000109685/ENSG00000116062/ENSG00000174371/ENSG00000176208/ENSG00000213689
S2D	Nut10h.vs.Nut0h.Downregulated	C5	GOBP_IMMUNOGLOBULIN_PRODUCTION_INVOLVED_IN_IMMUNOGLOBULIN_MEDIATED_IMMUNE_RESPONSE	6/423	71/38473	0.000133601	0.00105741	0.000768749	6	ENSG00000076248/ENSG00000095002/ENSG00000109685/ENSG00000116062/ENSG00000174371/ENSG00000176208
S2D	Nut10h.vs.Nut0h.Downregulated	C5	GOBP_INNER_CELL_MASS_CELL_PROLIFERATION	3/423	13/38473	0.000347733	0.00255596	0.0018582	3	ENSG00000101003/ENSG00000139618/ENSG00000149554
S2D	Nut10h.vs.Nut0h.Downregulated	C5	GOBP_INOSITOL_METABOLIC_PROCESS	2/423	11/38473	0.00621152	0.0318937	0.023187	2	ENSG00000137825/ENSG00000141401
S2D	Nut10h.vs.Nut0h.Downregulated	C5	GOBP_INTEGRIN_ACTIVATION	3/423	26/38473	0.00284338	0.0162638	0.0118239	3	ENSG00000118193/ENSG00000166086/ENSG00000171522
S2D	Nut10h.vs.Nut0h.Downregulated	C5	GOBP_INTERSTRAND_CROSS_LINK_REPAIR	9/423	32/38473	4.83746e-11	8.54874e-10	6.21501e-10	9	ENSG00000051180/ENSG00000109674/ENSG00000111247/ENSG00000118655/ENSG00000125319/ENSG00000125885/ENSG00000126215/ENSG00000168411/ENSG00000169689
S2D	Nut10h.vs.Nut0h.Downregulated	C5	GOBP_INTRINSIC_APOPTOTIC_SIGNALING_PATHWAY	13/423	289/38473	2.22298e-05	0.000204538	0.000148701	13	ENSG00000007968/ENSG00000012048/ENSG00000078900/ENSG00000101412/ENSG00000116062/ENSG00000119969/ENSG00000132436/ENSG00000139618/ENSG00000165304/ENSG00000165490/ENSG00000168556/ENSG00000176208/ENSG00000182010
S2D	Nut10h.vs.Nut0h.Downregulated	C5	GOBP_INTRINSIC_APOPTOTIC_SIGNALING_PATHWAY_BY_P53_CLASS_MEDIATOR	6/423	77/38473	0.000209272	0.00161052	0.00117087	6	ENSG00000007968/ENSG00000078900/ENSG00000101412/ENSG00000139618/ENSG00000168556/ENSG00000176208
S2D	Nut10h.vs.Nut0h.Downregulated	C5	GOBP_INTRINSIC_APOPTOTIC_SIGNALING_PATHWAY_IN_RESPONSE_TO_DNA_DAMAGE	8/423	99/38473	1.42996e-05	0.000136756	9.9423e-05	8	ENSG00000012048/ENSG00000078900/ENSG00000101412/ENSG00000116062/ENSG00000139618/ENSG00000165490/ENSG00000168556/ENSG00000176208
S2D	Nut10h.vs.Nut0h.Downregulated	C5	GOBP_INTRINSIC_APOPTOTIC_SIGNALING_PATHWAY_IN_RESPONSE_TO_DNA_DAMAGE_BY_P53_CLASS_MEDIATOR	4/423	42/38473	0.00115902	0.00763538	0.00555099	4	ENSG00000078900/ENSG00000139618/ENSG00000168556/ENSG00000176208
S2D	Nut10h.vs.Nut0h.Downregulated	C5	GOBP_IN_UTERO_EMBRYONIC_DEVELOPMENT	15/423	384/38473	2.77042e-05	0.00025172	0.000183003	15	ENSG00000095002/ENSG00000101003/ENSG00000105011/ENSG00000107957/ENSG00000117650/ENSG00000123473/ENSG00000129173/ENSG00000134057/ENSG00000137561/ENSG00000139618/ENSG00000142731/ENSG00000149554/ENSG00000157456/ENSG00000171848/ENSG00000196584
S2D	Nut10h.vs.Nut0h.Downregulated	C5	GOBP_KINETOCHORE_ASSEMBLY	7/423	18/38473	5.29929e-10	8.60877e-09	6.25865e-09	7	ENSG00000115163/ENSG00000117724/ENSG00000123219/ENSG00000126787/ENSG00000138778/ENSG00000166451/ENSG00000169689
S2D	Nut10h.vs.Nut0h.Downregulated	C5	GOBP_KINETOCHORE_ORGANIZATION	12/423	23/38473	3.23761e-18	8.84912e-17	6.43339e-17	12	ENSG00000080986/ENSG00000113810/ENSG00000115163/ENSG00000117724/ENSG00000123219/ENSG00000126787/ENSG00000136824/ENSG00000138778/ENSG00000143228/ENSG00000166451/ENSG00000167513/ENSG00000169689
S2D	Nut10h.vs.Nut0h.Downregulated	C5	GOBP_LIVER_REGENERATION	3/423	29/38473	0.00389993	0.0216735	0.0157568	3	ENSG00000087586/ENSG00000106462/ENSG00000111087
S2D	Nut10h.vs.Nut0h.Downregulated	C5	GOBP_LYMPHOCYTE_ACTIVATION_INVOLVED_IN_IMMUNE_RESPONSE	9/423	201/38473	0.000415871	0.00294406	0.00214036	9	ENSG00000076248/ENSG00000095002/ENSG00000106003/ENSG00000109685/ENSG00000116062/ENSG00000118513/ENSG00000171522/ENSG00000174371/ENSG00000176208
S2D	Nut10h.vs.Nut0h.Downregulated	C5	GOBP_MAINTENANCE_OF_ORGANELLE_LOCATION	2/423	11/38473	0.00621152	0.0318937	0.023187	2	ENSG00000066279/ENSG00000121957
S2D	Nut10h.vs.Nut0h.Downregulated	C5	GOBP_MAINTENANCE_OF_SISTER_CHROMATID_COHESION	2/423	12/38473	0.00739989	0.0355314	0.0258316	2	ENSG00000133302/ENSG00000136982
S2D	Nut10h.vs.Nut0h.Downregulated	C5	GOBP_MALE_MEIOSIS_I	3/423	28/38473	0.00352496	0.0197606	0.0143662	3	ENSG00000126803/ENSG00000139618/ENSG00000168556
S2D	Nut10h.vs.Nut0h.Downregulated	C5	GOBP_MALE_MEIOTIC_NUCLEAR_DIVISION	6/423	51/38473	2.02108e-05	0.000186889	0.00013587	6	ENSG00000121621/ENSG00000126803/ENSG00000132436/ENSG00000139618/ENSG00000168556/ENSG00000187741
S2D	Nut10h.vs.Nut0h.Downregulated	C5	GOBP_MALE_SEX_DIFFERENTIATION	9/423	161/38473	7.90946e-05	0.000647808	0.000470962	9	ENSG00000066279/ENSG00000095002/ENSG00000106031/ENSG00000116133/ENSG00000121621/ENSG00000136492/ENSG00000164104/ENSG00000168556/ENSG00000187741
S2D	Nut10h.vs.Nut0h.Downregulated	C5	GOBP_MEIOSIS_II_CELL_CYCLE_PROCESS	5/423	11/38473	6.86569e-08	8.71916e-07	6.33891e-07	5	ENSG00000120539/ENSG00000129810/ENSG00000156970/ENSG00000163535/ENSG00000169679
S2D	Nut10h.vs.Nut0h.Downregulated	C5	GOBP_MEIOSIS_I_CELL_CYCLE_PROCESS	30/423	136/38473	2.54349e-30	1.1327e-28	8.23483e-29	30	ENSG00000051180/ENSG00000080986/ENSG00000085999/ENSG00000087586/ENSG00000105173/ENSG00000111247/ENSG00000112029/ENSG00000116062/ENSG00000121211/ENSG00000123975/ENSG00000126803/ENSG00000129810/ENSG00000131470/ENSG00000131747/ENSG00000132016/ENSG00000135476/ENSG00000136492/ENSG00000139618/ENSG00000154920/ENSG00000157456/ENSG00000158402/ENSG00000163535/ENSG00000164045/ENSG00000164611/ENSG00000166851…
S2D	Nut10h.vs.Nut0h.Downregulated	C5	GOBP_MEIOTIC_CELL_CYCLE	52/423	264/38473	3.4329e-49	3.27596e-47	2.38165e-47	52	ENSG00000051180/ENSG00000066279/ENSG00000080986/ENSG00000085999/ENSG00000087586/ENSG00000105173/ENSG00000106003/ENSG00000111247/ENSG00000112029/ENSG00000112742/ENSG00000113810/ENSG00000116062/ENSG00000117399/ENSG00000117650/ENSG00000120539/ENSG00000121152/ENSG00000121211/ENSG00000121621/ENSG00000123374/ENSG00000123975/ENSG00000126803/ENSG00000127564/ENSG00000129810/ENSG00000131470/ENSG00000131747…
S2D	Nut10h.vs.Nut0h.Downregulated	C5	GOBP_MEIOTIC_CELL_CYCLE_PHASE_TRANSITION	5/423	12/38473	1.16633e-07	1.45574e-06	1.05833e-06	5	ENSG00000080986/ENSG00000112742/ENSG00000157456/ENSG00000158402/ENSG00000164045
S2D	Nut10h.vs.Nut0h.Downregulated	C5	GOBP_MEIOTIC_CELL_CYCLE_PROCESS	45/423	206/38473	8.38031e-45	6.92827e-43	5.03692e-43	45	ENSG00000051180/ENSG00000066279/ENSG00000080986/ENSG00000085999/ENSG00000087586/ENSG00000105173/ENSG00000111247/ENSG00000112029/ENSG00000112742/ENSG00000113810/ENSG00000116062/ENSG00000117399/ENSG00000120539/ENSG00000121152/ENSG00000121211/ENSG00000121621/ENSG00000123975/ENSG00000126803/ENSG00000129810/ENSG00000131470/ENSG00000131747/ENSG00000132016/ENSG00000132436/ENSG00000135476/ENSG00000136492…
S2D	Nut10h.vs.Nut0h.Downregulated	C5	GOBP_MEIOTIC_CHROMOSOME_SEGREGATION	20/423	96/38473	4.2795e-20	1.24725e-18	9.06765e-19	20	ENSG00000105173/ENSG00000112742/ENSG00000113810/ENSG00000121152/ENSG00000129810/ENSG00000131470/ENSG00000131747/ENSG00000135476/ENSG00000136492/ENSG00000136824/ENSG00000143228/ENSG00000154920/ENSG00000156970/ENSG00000163535/ENSG00000164611/ENSG00000166851/ENSG00000169679/ENSG00000169689/ENSG00000175305/ENSG00000178966
S2D	Nut10h.vs.Nut0h.Downregulated	C5	GOBP_MEIOTIC_CHROMOSOME_SEPARATION	7/423	25/38473	7.49006e-09	1.05824e-07	7.6935e-08	7	ENSG00000112742/ENSG00000121152/ENSG00000131747/ENSG00000135476/ENSG00000154920/ENSG00000169689/ENSG00000178966
S2D	Nut10h.vs.Nut0h.Downregulated	C5	GOBP_MEIOTIC_SPINDLE_ORGANIZATION	6/423	14/38473	4.75279e-09	7.05525e-08	5.12923e-08	6	ENSG00000066279/ENSG00000080986/ENSG00000087586/ENSG00000112029/ENSG00000135476/ENSG00000157456
S2D	Nut10h.vs.Nut0h.Downregulated	C5	GOBP_METAPHASE_ANAPHASE_TRANSITION_OF_CELL_CYCLE	21/423	65/38473	1.73693e-25	6.60746e-24	4.80368e-24	21	ENSG00000013810/ENSG00000040275/ENSG00000080986/ENSG00000094804/ENSG00000112029/ENSG00000112742/ENSG00000117724/ENSG00000122952/ENSG00000126215/ENSG00000126787/ENSG00000134057/ENSG00000135476/ENSG00000138778/ENSG00000156970/ENSG00000164109/ENSG00000166851/ENSG00000167513/ENSG00000169679/ENSG00000175063/ENSG00000178295/ENSG00000178999
S2D	Nut10h.vs.Nut0h.Downregulated	C5	GOBP_METAPHASE_PLATE_CONGRESSION	21/423	68/38473	5.20922e-25	1.9332e-23	1.40545e-23	21	ENSG00000031691/ENSG00000040275/ENSG00000076382/ENSG00000079616/ENSG00000080986/ENSG00000101447/ENSG00000117724/ENSG00000118193/ENSG00000121621/ENSG00000134057/ENSG00000134222/ENSG00000134690/ENSG00000138180/ENSG00000138778/ENSG00000142945/ENSG00000143228/ENSG00000146670/ENSG00000149503/ENSG00000167513/ENSG00000178999/ENSG00000237649
S2D	Nut10h.vs.Nut0h.Downregulated	C5	GOBP_METHYLATION	11/423	367/38473	0.00270099	0.0155593	0.0113118	11	ENSG00000012048/ENSG00000101945/ENSG00000106462/ENSG00000109685/ENSG00000118513/ENSG00000119403/ENSG00000119969/ENSG00000130816/ENSG00000159055/ENSG00000170345/ENSG00000178409
S2D	Nut10h.vs.Nut0h.Downregulated	C5	GOBP_MICROTUBULE_BASED_MOVEMENT	19/423	390/38473	8.76678e-08	1.10411e-06	8.027e-07	19	ENSG00000066735/ENSG00000079616/ENSG00000090889/ENSG00000112984/ENSG00000118193/ENSG00000121621/ENSG00000126787/ENSG00000137807/ENSG00000138160/ENSG00000138182/ENSG00000138778/ENSG00000142945/ENSG00000163808/ENSG00000166813/ENSG00000166963/ENSG00000168556/ENSG00000186185/ENSG00000186638/ENSG00000237649
S2D	Nut10h.vs.Nut0h.Downregulated	C5	GOBP_MICROTUBULE_CYTOSKELETON_ORGANIZATION_INVOLVED_IN_MITOSIS	34/423	152/38473	1.92696e-34	1.0216e-32	7.4271e-33	34	ENSG00000013810/ENSG00000040275/ENSG00000075702/ENSG00000080986/ENSG00000087586/ENSG00000088325/ENSG00000090889/ENSG00000101057/ENSG00000112742/ENSG00000115163/ENSG00000117399/ENSG00000117650/ENSG00000121957/ENSG00000123473/ENSG00000126787/ENSG00000134057/ENSG00000134222/ENSG00000135476/ENSG00000136122/ENSG00000137804/ENSG00000137807/ENSG00000138160/ENSG00000138778/ENSG00000143228/ENSG00000152253…
S2D	Nut10h.vs.Nut0h.Downregulated	C5	GOBP_MICROTUBULE_DEPOLYMERIZATION	8/423	47/38473	4.32043e-08	5.69465e-07	4.14006e-07	8	ENSG00000088325/ENSG00000118193/ENSG00000121621/ENSG00000136108/ENSG00000142945/ENSG00000166963/ENSG00000186185/ENSG00000186638
S2D	Nut10h.vs.Nut0h.Downregulated	C5	GOBP_MICROTUBULE_NUCLEATION	3/423	34/38473	0.00613338	0.0317408	0.0230758	3	ENSG00000088325/ENSG00000151849/ENSG00000204388
S2D	Nut10h.vs.Nut0h.Downregulated	C5	GOBP_MICROTUBULE_ORGANIZING_CENTER_LOCALIZATION	5/423	33/38473	2.88965e-05	0.000261982	0.000190463	5	ENSG00000066279/ENSG00000087586/ENSG00000121957/ENSG00000126787/ENSG00000164109
S2D	Nut10h.vs.Nut0h.Downregulated	C5	GOBP_MICROTUBULE_ORGANIZING_CENTER_ORGANIZATION	20/423	146/38473	2.44057e-16	6.11975e-15	4.44911e-15	20	ENSG00000012048/ENSG00000075702/ENSG00000080986/ENSG00000087586/ENSG00000117650/ENSG00000123374/ENSG00000123473/ENSG00000126215/ENSG00000129810/ENSG00000131351/ENSG00000138160/ENSG00000139618/ENSG00000142731/ENSG00000149554/ENSG00000151849/ENSG00000152240/ENSG00000162063/ENSG00000166851/ENSG00000178295/ENSG00000196584
S2D	Nut10h.vs.Nut0h.Downregulated	C5	GOBP_MICROTUBULE_POLYMERIZATION	5/423	83/38473	0.00225687	0.013206	0.00960085	5	ENSG00000088325/ENSG00000112029/ENSG00000134222/ENSG00000151849/ENSG00000204388
S2D	Nut10h.vs.Nut0h.Downregulated	C5	GOBP_MICROTUBULE_POLYMERIZATION_OR_DEPOLYMERIZATION	14/423	122/38473	8.86917e-11	1.53966e-09	1.11935e-09	14	ENSG00000088325/ENSG00000112029/ENSG00000118193/ENSG00000121621/ENSG00000134222/ENSG00000136108/ENSG00000142945/ENSG00000151849/ENSG00000154839/ENSG00000165480/ENSG00000166963/ENSG00000186185/ENSG00000186638/ENSG00000204388
S2D	Nut10h.vs.Nut0h.Downregulated	C5	GOBP_MISMATCH_REPAIR	6/423	33/38473	1.46881e-06	1.62122e-05	1.17864e-05	6	ENSG00000077514/ENSG00000078900/ENSG00000095002/ENSG00000116062/ENSG00000174371/ENSG00000213689
S2D	Nut10h.vs.Nut0h.Downregulated	C5	GOBP_MITOCHONDRIAL_GENOME_MAINTENANCE	3/423	23/38473	0.00198459	0.0117736	0.00855949	3	ENSG00000138346/ENSG00000140451/ENSG00000165730
S2D	Nut10h.vs.Nut0h.Downregulated	C5	GOBP_MITOTIC_CELL_CYCLE_CHECKPOINT_SIGNALING	32/423	130/38473	6.23845e-34	3.15703e-32	2.29519e-32	32	ENSG00000012048/ENSG00000040275/ENSG00000075131/ENSG00000075218/ENSG00000080986/ENSG00000085840/ENSG00000092853/ENSG00000094804/ENSG00000095002/ENSG00000112742/ENSG00000117724/ENSG00000122952/ENSG00000123374/ENSG00000126215/ENSG00000134057/ENSG00000137337/ENSG00000140534/ENSG00000143476/ENSG00000149554/ENSG00000154920/ENSG00000156970/ENSG00000159147/ENSG00000163781/ENSG00000164109/ENSG00000166851…
S2D	Nut10h.vs.Nut0h.Downregulated	C5	GOBP_MITOTIC_CELL_CYCLE_PHASE_TRANSITION	72/423	431/38473	9.00178e-63	1.26328e-60	9.18413e-61	72	ENSG00000006634/ENSG00000011426/ENSG00000012048/ENSG00000013810/ENSG00000040275/ENSG00000075218/ENSG00000077684/ENSG00000080839/ENSG00000080986/ENSG00000085840/ENSG00000087586/ENSG00000092853/ENSG00000094804/ENSG00000097046/ENSG00000100526/ENSG00000101412/ENSG00000105173/ENSG00000106462/ENSG00000108106/ENSG00000111206/ENSG00000112029/ENSG00000112742/ENSG00000117724/ENSG00000118193/ENSG00000120539…
S2D	Nut10h.vs.Nut0h.Downregulated	C5	GOBP_MITOTIC_CHROMOSOME_CONDENSATION	9/423	19/38473	1.80785e-13	3.79285e-12	2.75743e-12	9	ENSG00000109805/ENSG00000113810/ENSG00000116273/ENSG00000121152/ENSG00000136824/ENSG00000137804/ENSG00000146670/ENSG00000151503/ENSG00000166851
S2D	Nut10h.vs.Nut0h.Downregulated	C5	GOBP_MITOTIC_CYTOKINESIS	15/423	71/38473	1.6912e-15	4.04627e-14	2.94167e-14	15	ENSG00000011426/ENSG00000090889/ENSG00000112984/ENSG00000114346/ENSG00000115163/ENSG00000122966/ENSG00000135476/ENSG00000136108/ENSG00000137804/ENSG00000137807/ENSG00000138180/ENSG00000138182/ENSG00000149503/ENSG00000161800/ENSG00000166851
S2D	Nut10h.vs.Nut0h.Downregulated	C5	GOBP_MITOTIC_CYTOKINETIC_PROCESS	3/423	23/38473	0.00198459	0.0117736	0.00855949	3	ENSG00000112984/ENSG00000138180/ENSG00000138182
S2D	Nut10h.vs.Nut0h.Downregulated	C5	GOBP_MITOTIC_DNA_INTEGRITY_CHECKPOINT_SIGNALING	19/423	85/38473	8.86286e-20	2.5563e-18	1.85845e-18	19	ENSG00000012048/ENSG00000075131/ENSG00000075218/ENSG00000085840/ENSG00000092853/ENSG00000094804/ENSG00000095002/ENSG00000123374/ENSG00000137337/ENSG00000140534/ENSG00000143476/ENSG00000149554/ENSG00000154920/ENSG00000159147/ENSG00000163781/ENSG00000166851/ENSG00000168411/ENSG00000197299/ENSG00000213689
S2D	Nut10h.vs.Nut0h.Downregulated	C5	GOBP_MITOTIC_DNA_REPLICATION	9/423	14/38473	4.11324e-15	9.71585e-14	7.06351e-14	9	ENSG00000051180/ENSG00000073111/ENSG00000076003/ENSG00000093009/ENSG00000101003/ENSG00000104738/ENSG00000112118/ENSG00000139618/ENSG00000181938
S2D	Nut10h.vs.Nut0h.Downregulated	C5	GOBP_MITOTIC_DNA_REPLICATION_CHECKPOINT_SIGNALING	5/423	10/38473	3.7791e-08	5.04081e-07	3.66472e-07	5	ENSG00000085840/ENSG00000092853/ENSG00000094804/ENSG00000140534/ENSG00000163781
S2D	Nut10h.vs.Nut0h.Downregulated	C5	GOBP_MITOTIC_G1_S_TRANSITION_CHECKPOINT_SIGNALING	4/423	30/38473	0.000314826	0.0023545	0.00171174	4	ENSG00000075218/ENSG00000123374/ENSG00000168411/ENSG00000213689
S2D	Nut10h.vs.Nut0h.Downregulated	C5	GOBP_MITOTIC_G2_DNA_DAMAGE_CHECKPOINT_SIGNALING	9/423	35/38473	1.18275e-10	2.00936e-09	1.46082e-09	9	ENSG00000012048/ENSG00000092853/ENSG00000140534/ENSG00000143476/ENSG00000149554/ENSG00000159147/ENSG00000163781/ENSG00000166851/ENSG00000197299
S2D	Nut10h.vs.Nut0h.Downregulated	C5	GOBP_MITOTIC_G2_M_TRANSITION_CHECKPOINT	11/423	48/38473	3.91104e-12	7.49879e-11	5.45169e-11	11	ENSG00000012048/ENSG00000085840/ENSG00000092853/ENSG00000094804/ENSG00000140534/ENSG00000143476/ENSG00000149554/ENSG00000159147/ENSG00000163781/ENSG00000166851/ENSG00000197299
S2D	Nut10h.vs.Nut0h.Downregulated	C5	GOBP_MITOTIC_INTRA_S_DNA_DAMAGE_CHECKPOINT_SIGNALING	4/423	17/38473	3.06124e-05	0.000275743	0.000200468	4	ENSG00000075131/ENSG00000095002/ENSG00000137337/ENSG00000154920
S2D	Nut10h.vs.Nut0h.Downregulated	C5	GOBP_MITOTIC_METAPHASE_PLATE_CONGRESSION	16/423	54/38473	4.9496e-19	1.37764e-17	1.00156e-17	16	ENSG00000040275/ENSG00000079616/ENSG00000080986/ENSG00000118193/ENSG00000121621/ENSG00000134057/ENSG00000134222/ENSG00000134690/ENSG00000138180/ENSG00000138778/ENSG00000142945/ENSG00000143228/ENSG00000146670/ENSG00000167513/ENSG00000178999/ENSG00000237649
S2D	Nut10h.vs.Nut0h.Downregulated	C5	GOBP_MITOTIC_NUCLEAR_DIVISION	72/423	297/38473	3.10771e-75	5.96538e-73	4.33688e-73	72	ENSG00000011426/ENSG00000013810/ENSG00000040275/ENSG00000076382/ENSG00000079616/ENSG00000080986/ENSG00000087586/ENSG00000088325/ENSG00000090889/ENSG00000094804/ENSG00000101057/ENSG00000106031/ENSG00000108106/ENSG00000109805/ENSG00000112029/ENSG00000112742/ENSG00000113810/ENSG00000116273/ENSG00000117399/ENSG00000117650/ENSG00000117724/ENSG00000118193/ENSG00000121152/ENSG00000121621/ENSG00000122952…
S2D	Nut10h.vs.Nut0h.Downregulated	C5	GOBP_MITOTIC_RECOMBINATION	6/423	26/38473	3.25851e-07	3.88694e-06	2.82584e-06	6	ENSG00000051180/ENSG00000095002/ENSG00000126215/ENSG00000139618/ENSG00000178295/ENSG00000197275
S2D	Nut10h.vs.Nut0h.Downregulated	C5	GOBP_MITOTIC_SISTER_CHROMATID_COHESION	6/423	28/38473	5.23384e-07	5.99076e-06	4.35533e-06	6	ENSG00000117399/ENSG00000129810/ENSG00000133302/ENSG00000136982/ENSG00000146670/ENSG00000177602
S2D	Nut10h.vs.Nut0h.Downregulated	C5	GOBP_MITOTIC_SISTER_CHROMATID_SEGREGATION	55/423	174/38473	1.43236e-64	2.155e-62	1.5667e-62	55	ENSG00000013810/ENSG00000040275/ENSG00000076382/ENSG00000079616/ENSG00000080986/ENSG00000090889/ENSG00000094804/ENSG00000109805/ENSG00000112029/ENSG00000112742/ENSG00000113810/ENSG00000116273/ENSG00000117399/ENSG00000117650/ENSG00000117724/ENSG00000118193/ENSG00000121152/ENSG00000121621/ENSG00000122952/ENSG00000123219/ENSG00000126215/ENSG00000126787/ENSG00000128944/ENSG00000129810/ENSG00000133302…
S2D	Nut10h.vs.Nut0h.Downregulated	C5	GOBP_MITOTIC_SPINDLE_ASSEMBLY	14/423	71/38473	4.1485e-14	9.20053e-13	6.68887e-13	14	ENSG00000088325/ENSG00000090889/ENSG00000101057/ENSG00000117399/ENSG00000117650/ENSG00000137807/ENSG00000138160/ENSG00000161800/ENSG00000163808/ENSG00000166851/ENSG00000178999/ENSG00000198901/ENSG00000204388/ENSG00000237649
S2D	Nut10h.vs.Nut0h.Downregulated	C5	GOBP_MITOTIC_SPINDLE_ORGANIZATION	28/423	125/38473	1.40567e-28	5.88339e-27	4.27728e-27	28	ENSG00000013810/ENSG00000075702/ENSG00000080986/ENSG00000087586/ENSG00000088325/ENSG00000090889/ENSG00000101057/ENSG00000112742/ENSG00000117399/ENSG00000117650/ENSG00000121957/ENSG00000123473/ENSG00000126787/ENSG00000134057/ENSG00000134222/ENSG00000136122/ENSG00000137807/ENSG00000138160/ENSG00000138778/ENSG00000143228/ENSG00000152253/ENSG00000161800/ENSG00000163808/ENSG00000166851/ENSG00000178999…
S2D	Nut10h.vs.Nut0h.Downregulated	C5	GOBP_MULTICELLULAR_ORGANISM_AGING	6/423	42/38473	6.3991e-06	6.5281e-05	4.74599e-05	6	ENSG00000085999/ENSG00000095002/ENSG00000116062/ENSG00000141622/ENSG00000197275/ENSG00000213689
S2D	Nut10h.vs.Nut0h.Downregulated	C5	GOBP_NEGATIVE_REGULATION_OF_APOPTOTIC_SIGNALING_PATHWAY	11/423	223/38473	4.11748e-05	0.000364978	0.000265342	11	ENSG00000012048/ENSG00000103495/ENSG00000119969/ENSG00000132436/ENSG00000164104/ENSG00000164362/ENSG00000165490/ENSG00000168556/ENSG00000176208/ENSG00000182010/ENSG00000204388
S2D	Nut10h.vs.Nut0h.Downregulated	C5	GOBP_NEGATIVE_REGULATION_OF_BINDING	6/423	165/38473	0.0101087	0.04648	0.0337914	6	ENSG00000013573/ENSG00000087586/ENSG00000101412/ENSG00000106689/ENSG00000117650/ENSG00000178999
S2D	Nut10h.vs.Nut0h.Downregulated	C5	GOBP_NEGATIVE_REGULATION_OF_CELLULAR_MACROMOLECULE_BIOSYNTHETIC_PROCESS	13/423	320/38473	6.33062e-05	0.000545799	0.000396801	13	ENSG00000075131/ENSG00000094804/ENSG00000102977/ENSG00000112029/ENSG00000112312/ENSG00000115687/ENSG00000139618/ENSG00000140451/ENSG00000149554/ENSG00000159147/ENSG00000167513/ENSG00000181588/ENSG00000197299
S2D	Nut10h.vs.Nut0h.Downregulated	C5	GOBP_NEGATIVE_REGULATION_OF_CELLULAR_SENESCENCE	3/423	20/38473	0.00130907	0.00851969	0.00619389	3	ENSG00000080839/ENSG00000112029/ENSG00000164362
S2D	Nut10h.vs.Nut0h.Downregulated	C5	GOBP_NEGATIVE_REGULATION_OF_CELL_AGING	4/423	26/38473	0.000177811	0.00138694	0.00100832	4	ENSG00000080839/ENSG00000111206/ENSG00000112029/ENSG00000164362
S2D	Nut10h.vs.Nut0h.Downregulated	C5	GOBP_NEGATIVE_REGULATION_OF_CELL_CYCLE	53/423	374/38473	2.77255e-42	2.0219e-40	1.46994e-40	53	ENSG00000012048/ENSG00000040275/ENSG00000075131/ENSG00000075218/ENSG00000077684/ENSG00000080839/ENSG00000080986/ENSG00000085840/ENSG00000092470/ENSG00000092853/ENSG00000093009/ENSG00000094804/ENSG00000095002/ENSG00000101412/ENSG00000101945/ENSG00000106462/ENSG00000112029/ENSG00000112312/ENSG00000112742/ENSG00000117650/ENSG00000117724/ENSG00000122952/ENSG00000123080/ENSG00000123374/ENSG00000126215…
S2D	Nut10h.vs.Nut0h.Downregulated	C5	GOBP_NEGATIVE_REGULATION_OF_CELL_CYCLE_G1_S_PHASE_TRANSITION	9/423	89/38473	6.30842e-07	7.15212e-06	5.19965e-06	9	ENSG00000075218/ENSG00000077684/ENSG00000080839/ENSG00000106462/ENSG00000123374/ENSG00000166483/ENSG00000168411/ENSG00000197256/ENSG00000213689
S2D	Nut10h.vs.Nut0h.Downregulated	C5	GOBP_NEGATIVE_REGULATION_OF_CELL_CYCLE_G2_M_PHASE_TRANSITION	12/423	63/38473	4.29994e-12	8.22555e-11	5.98005e-11	12	ENSG00000012048/ENSG00000085840/ENSG00000092853/ENSG00000094804/ENSG00000140534/ENSG00000143476/ENSG00000149554/ENSG00000159147/ENSG00000163781/ENSG00000166851/ENSG00000178999/ENSG00000197299
S2D	Nut10h.vs.Nut0h.Downregulated	C5	GOBP_NEGATIVE_REGULATION_OF_CELL_CYCLE_PHASE_TRANSITION	44/423	246/38473	9.17988e-40	6.01192e-38	4.37072e-38	44	ENSG00000012048/ENSG00000040275/ENSG00000075131/ENSG00000075218/ENSG00000077684/ENSG00000080839/ENSG00000080986/ENSG00000085840/ENSG00000092470/ENSG00000092853/ENSG00000093009/ENSG00000094804/ENSG00000095002/ENSG00000101412/ENSG00000106462/ENSG00000112029/ENSG00000112742/ENSG00000117724/ENSG00000122952/ENSG00000123374/ENSG00000126215/ENSG00000134057/ENSG00000136492/ENSG00000137337/ENSG00000138346…
S2D	Nut10h.vs.Nut0h.Downregulated	C5	GOBP_NEGATIVE_REGULATION_OF_CELL_CYCLE_PROCESS	50/423	290/38473	2.83024e-44	2.26148e-42	1.64412e-42	50	ENSG00000012048/ENSG00000040275/ENSG00000075131/ENSG00000075218/ENSG00000077684/ENSG00000080839/ENSG00000080986/ENSG00000085840/ENSG00000092470/ENSG00000092853/ENSG00000093009/ENSG00000094804/ENSG00000095002/ENSG00000101412/ENSG00000106462/ENSG00000112029/ENSG00000112742/ENSG00000117650/ENSG00000117724/ENSG00000122952/ENSG00000123374/ENSG00000126215/ENSG00000129173/ENSG00000134057/ENSG00000135476…
S2D	Nut10h.vs.Nut0h.Downregulated	C5	GOBP_NEGATIVE_REGULATION_OF_CELL_DIVISION	5/423	16/38473	6.20312e-07	7.03751e-06	5.11633e-06	5	ENSG00000066279/ENSG00000091651/ENSG00000129173/ENSG00000178999/ENSG00000197299
S2D	Nut10h.vs.Nut0h.Downregulated	C5	GOBP_NEGATIVE_REGULATION_OF_CENTROSOME_DUPLICATION	2/423	12/38473	0.00739989	0.0355314	0.0258316	2	ENSG00000012048/ENSG00000162063
S2D	Nut10h.vs.Nut0h.Downregulated	C5	GOBP_NEGATIVE_REGULATION_OF_CHROMOSOME_ORGANIZATION	21/423	90/38473	3.78238e-22	1.23371e-20	8.96915e-21	21	ENSG00000040275/ENSG00000073111/ENSG00000080986/ENSG00000102977/ENSG00000112029/ENSG00000112742/ENSG00000117724/ENSG00000122952/ENSG00000126215/ENSG00000131747/ENSG00000134057/ENSG00000135476/ENSG00000140451/ENSG00000156970/ENSG00000164109/ENSG00000164611/ENSG00000166851/ENSG00000167513/ENSG00000169679/ENSG00000178295/ENSG00000178999
S2D	Nut10h.vs.Nut0h.Downregulated	C5	GOBP_NEGATIVE_REGULATION_OF_CIRCADIAN_RHYTHM	2/423	14/38473	0.010056	0.0463523	0.0336986	2	ENSG00000101945/ENSG00000163485
S2D	Nut10h.vs.Nut0h.Downregulated	C5	GOBP_NEGATIVE_REGULATION_OF_DNA_BIOSYNTHETIC_PROCESS	3/423	37/38473	0.00777329	0.0371109	0.02698	3	ENSG00000102977/ENSG00000140451/ENSG00000149554
S2D	Nut10h.vs.Nut0h.Downregulated	C5	GOBP_NEGATIVE_REGULATION_OF_DNA_DEPENDENT_DNA_REPLICATION	7/423	15/38473	1.10252e-10	1.87686e-09	1.3645e-09	7	ENSG00000075131/ENSG00000112029/ENSG00000112312/ENSG00000139618/ENSG00000159147/ENSG00000167513/ENSG00000197299
S2D	Nut10h.vs.Nut0h.Downregulated	C5	GOBP_NEGATIVE_REGULATION_OF_DNA_METABOLIC_PROCESS	10/423	121/38473	9.92528e-07	1.10723e-05	8.04965e-06	10	ENSG00000051341/ENSG00000095002/ENSG00000102977/ENSG00000116062/ENSG00000127423/ENSG00000140451/ENSG00000149554/ENSG00000175643/ENSG00000181544/ENSG00000197299
S2D	Nut10h.vs.Nut0h.Downregulated	C5	GOBP_NEGATIVE_REGULATION_OF_DNA_RECOMBINATION	6/423	45/38473	9.6632e-06	9.60568e-05	6.98342e-05	6	ENSG00000051341/ENSG00000095002/ENSG00000116062/ENSG00000175643/ENSG00000181544/ENSG00000197299
S2D	Nut10h.vs.Nut0h.Downregulated	C5	GOBP_NEGATIVE_REGULATION_OF_DNA_REPAIR	4/423	36/38473	0.000642422	0.00442046	0.00321371	4	ENSG00000051341/ENSG00000127423/ENSG00000175643/ENSG00000181544
S2D	Nut10h.vs.Nut0h.Downregulated	C5	GOBP_NEGATIVE_REGULATION_OF_DNA_REPLICATION	8/423	31/38473	1.26394e-09	1.95624e-08	1.4222e-08	8	ENSG00000075131/ENSG00000094804/ENSG00000112029/ENSG00000112312/ENSG00000139618/ENSG00000159147/ENSG00000167513/ENSG00000197299
S2D	Nut10h.vs.Nut0h.Downregulated	C5	GOBP_NEGATIVE_REGULATION_OF_DOUBLE_STRAND_BREAK_REPAIR_VIA_HOMOLOGOUS_RECOMBINATION	3/423	19/38473	0.00112182	0.00741662	0.00539195	3	ENSG00000051341/ENSG00000175643/ENSG00000181544
S2D	Nut10h.vs.Nut0h.Downregulated	C5	GOBP_NEGATIVE_REGULATION_OF_GENE_EXPRESSION_EPIGENETIC	7/423	81/38473	3.19181e-05	0.000286268	0.00020812	7	ENSG00000101945/ENSG00000106462/ENSG00000106689/ENSG00000119969/ENSG00000123374/ENSG00000130816/ENSG00000178409
S2D	Nut10h.vs.Nut0h.Downregulated	C5	GOBP_NEGATIVE_REGULATION_OF_GROWTH	8/423	244/38473	0.00588644	0.030722	0.0223352	8	ENSG00000040608/ENSG00000077684/ENSG00000078900/ENSG00000123080/ENSG00000134222/ENSG00000153487/ENSG00000204388/ENSG00000207547
S2D	Nut10h.vs.Nut0h.Downregulated	C5	GOBP_NEGATIVE_REGULATION_OF_HISTONE_H3_K9_METHYLATION	2/423	12/38473	0.00739989	0.0355314	0.0258316	2	ENSG00000012048/ENSG00000130816
S2D	Nut10h.vs.Nut0h.Downregulated	C5	GOBP_NEGATIVE_REGULATION_OF_INCLUSION_BODY_ASSEMBLY	2/423	11/38473	0.00621152	0.0318937	0.023187	2	ENSG00000126803/ENSG00000204388
S2D	Nut10h.vs.Nut0h.Downregulated	C5	GOBP_NEGATIVE_REGULATION_OF_INTRINSIC_APOPTOTIC_SIGNALING_PATHWAY	6/423	99/38473	0.000807966	0.00546498	0.00397309	6	ENSG00000119969/ENSG00000132436/ENSG00000165490/ENSG00000168556/ENSG00000176208/ENSG00000182010
S2D	Nut10h.vs.Nut0h.Downregulated	C5	GOBP_NEGATIVE_REGULATION_OF_INTRINSIC_APOPTOTIC_SIGNALING_PATHWAY_IN_RESPONSE_TO_DNA_DAMAGE	3/423	29/38473	0.00389993	0.0216735	0.0157568	3	ENSG00000165490/ENSG00000168556/ENSG00000176208
S2D	Nut10h.vs.Nut0h.Downregulated	C5	GOBP_NEGATIVE_REGULATION_OF_METAPHASE_ANAPHASE_TRANSITION_OF_CELL_CYCLE	15/423	42/38473	2.43727e-19	6.9458e-18	5.04966e-18	15	ENSG00000040275/ENSG00000080986/ENSG00000112029/ENSG00000112742/ENSG00000117724/ENSG00000122952/ENSG00000126215/ENSG00000134057/ENSG00000156970/ENSG00000164109/ENSG00000166851/ENSG00000167513/ENSG00000169679/ENSG00000178295/ENSG00000178999
S2D	Nut10h.vs.Nut0h.Downregulated	C5	GOBP_NEGATIVE_REGULATION_OF_MITOTIC_CELL_CYCLE	39/423	225/38473	8.77631e-35	4.68257e-33	3.40427e-33	39	ENSG00000012048/ENSG00000040275/ENSG00000075131/ENSG00000075218/ENSG00000077684/ENSG00000080839/ENSG00000080986/ENSG00000085840/ENSG00000092853/ENSG00000094804/ENSG00000095002/ENSG00000106462/ENSG00000112029/ENSG00000112742/ENSG00000117724/ENSG00000122952/ENSG00000123374/ENSG00000126215/ENSG00000134057/ENSG00000137337/ENSG00000140534/ENSG00000143476/ENSG00000149554/ENSG00000154920/ENSG00000156970…
S2D	Nut10h.vs.Nut0h.Downregulated	C5	GOBP_NEGATIVE_REGULATION_OF_MITOTIC_CELL_CYCLE_PHASE_TRANSITION	34/423	175/38473	3.24741e-32	1.57193e-30	1.14281e-30	34	ENSG00000012048/ENSG00000040275/ENSG00000075218/ENSG00000077684/ENSG00000080839/ENSG00000080986/ENSG00000085840/ENSG00000092853/ENSG00000094804/ENSG00000106462/ENSG00000112029/ENSG00000112742/ENSG00000117724/ENSG00000122952/ENSG00000123374/ENSG00000126215/ENSG00000134057/ENSG00000140534/ENSG00000143476/ENSG00000149554/ENSG00000156970/ENSG00000159147/ENSG00000163781/ENSG00000164109/ENSG00000166483…
S2D	Nut10h.vs.Nut0h.Downregulated	C5	GOBP_NEGATIVE_REGULATION_OF_NEURON_DIFFERENTIATION	4/423	72/38473	0.00823451	0.0391339	0.0284507	4	ENSG00000066279/ENSG00000078900/ENSG00000144355/ENSG00000177508
S2D	Nut10h.vs.Nut0h.Downregulated	C5	GOBP_NEGATIVE_REGULATION_OF_NUCLEAR_DIVISION	17/423	55/38473	1.69402e-20	5.11577e-19	3.71921e-19	17	ENSG00000040275/ENSG00000080986/ENSG00000112029/ENSG00000112742/ENSG00000117724/ENSG00000122952/ENSG00000126215/ENSG00000134057/ENSG00000149554/ENSG00000156970/ENSG00000164109/ENSG00000166851/ENSG00000167513/ENSG00000169679/ENSG00000172167/ENSG00000178295/ENSG00000178999
S2D	Nut10h.vs.Nut0h.Downregulated	C5	GOBP_NEGATIVE_REGULATION_OF_ORGANELLE_ORGANIZATION	28/423	348/38473	3.69649e-16	9.21363e-15	6.69839e-15	28	ENSG00000012048/ENSG00000040275/ENSG00000073111/ENSG00000080986/ENSG00000088325/ENSG00000102977/ENSG00000112029/ENSG00000112742/ENSG00000117724/ENSG00000122952/ENSG00000126215/ENSG00000131747/ENSG00000134057/ENSG00000135476/ENSG00000136108/ENSG00000140451/ENSG00000149554/ENSG00000156970/ENSG00000162063/ENSG00000164109/ENSG00000164611/ENSG00000166851/ENSG00000167513/ENSG00000169679/ENSG00000172167…
S2D	Nut10h.vs.Nut0h.Downregulated	C5	GOBP_NEGATIVE_REGULATION_OF_PROTEIN_MODIFICATION_BY_SMALL_PROTEIN_CONJUGATION_OR_REMOVAL	5/423	96/38473	0.00423234	0.0233498	0.0169756	5	ENSG00000112029/ENSG00000117399/ENSG00000156970/ENSG00000164109/ENSG00000204388
S2D	Nut10h.vs.Nut0h.Downregulated	C5	GOBP_NEGATIVE_REGULATION_OF_RESPONSE_TO_DNA_DAMAGE_STIMULUS	8/423	81/38473	3.19056e-06	3.32391e-05	2.41652e-05	8	ENSG00000051341/ENSG00000112029/ENSG00000127423/ENSG00000165490/ENSG00000168556/ENSG00000175643/ENSG00000176208/ENSG00000181544
S2D	Nut10h.vs.Nut0h.Downregulated	C5	GOBP_NEGATIVE_REGULATION_OF_TRANSFERASE_ACTIVITY	8/423	263/38473	0.00905742	0.0423457	0.0307857	8	ENSG00000112029/ENSG00000117399/ENSG00000123080/ENSG00000140451/ENSG00000156970/ENSG00000163888/ENSG00000164109/ENSG00000166851
S2D	Nut10h.vs.Nut0h.Downregulated	C5	GOBP_NEGATIVE_REGULATION_OF_UBIQUITIN_PROTEIN_LIGASE_ACTIVITY	2/423	12/38473	0.00739989	0.0355314	0.0258316	2	ENSG00000112029/ENSG00000164109
S2D	Nut10h.vs.Nut0h.Downregulated	C5	GOBP_NEGATIVE_REGULATION_OF_UBIQUITIN_PROTEIN_TRANSFERASE_ACTIVITY	4/423	22/38473	9.00805e-05	0.000725685	0.00052758	4	ENSG00000112029/ENSG00000117399/ENSG00000156970/ENSG00000164109
S2D	Nut10h.vs.Nut0h.Downregulated	C5	GOBP_NEURAL_PRECURSOR_CELL_PROLIFERATION	8/423	142/38473	0.000186073	0.001448	0.00105271	8	ENSG00000066279/ENSG00000075702/ENSG00000106689/ENSG00000111087/ENSG00000118193/ENSG00000161800/ENSG00000165304/ENSG00000171241
S2D	Nut10h.vs.Nut0h.Downregulated	C5	GOBP_NEURON_DEATH	11/423	348/38473	0.00179267	0.0107303	0.00780105	11	ENSG00000095002/ENSG00000101057/ENSG00000116133/ENSG00000118193/ENSG00000122966/ENSG00000129484/ENSG00000144355/ENSG00000163485/ENSG00000164362/ENSG00000170345/ENSG00000196584
S2D	Nut10h.vs.Nut0h.Downregulated	C5	GOBP_NON_MEMBRANE_BOUNDED_ORGANELLE_ASSEMBLY	38/423	396/38473	3.13479e-24	1.15057e-22	8.36477e-23	38	ENSG00000011426/ENSG00000012048/ENSG00000066279/ENSG00000075702/ENSG00000076382/ENSG00000080986/ENSG00000087586/ENSG00000088325/ENSG00000090889/ENSG00000101057/ENSG00000112029/ENSG00000115163/ENSG00000117399/ENSG00000117650/ENSG00000117724/ENSG00000121957/ENSG00000123219/ENSG00000123374/ENSG00000123473/ENSG00000126787/ENSG00000131351/ENSG00000137807/ENSG00000138160/ENSG00000138778/ENSG00000142731…
S2D	Nut10h.vs.Nut0h.Downregulated	C5	GOBP_NUCLEAR_CHROMOSOME_SEGREGATION	75/423	289/38473	6.91232e-81	1.62586e-78	1.18201e-78	75	ENSG00000013573/ENSG00000013810/ENSG00000031691/ENSG00000040275/ENSG00000076382/ENSG00000079616/ENSG00000080986/ENSG00000090889/ENSG00000094804/ENSG00000101447/ENSG00000105173/ENSG00000109805/ENSG00000112029/ENSG00000112742/ENSG00000113810/ENSG00000114346/ENSG00000116273/ENSG00000117399/ENSG00000117650/ENSG00000117724/ENSG00000118193/ENSG00000121152/ENSG00000121621/ENSG00000122952/ENSG00000123219…
S2D	Nut10h.vs.Nut0h.Downregulated	C5	GOBP_NUCLEIC_ACID_PHOSPHODIESTER_BOND_HYDROLYSIS	12/423	258/38473	3.30612e-05	0.000296202	0.000215342	12	ENSG00000109674/ENSG00000118655/ENSG00000132773/ENSG00000138346/ENSG00000154920/ENSG00000168496/ENSG00000174371/ENSG00000176208/ENSG00000177084/ENSG00000178295/ENSG00000178718/ENSG00000213689
S2D	Nut10h.vs.Nut0h.Downregulated	C5	GOBP_NUCLEOLAR_CHROMATIN_ORGANIZATION	3/423	10/38473	0.000149529	0.00117513	0.000854327	3	ENSG00000013573/ENSG00000101945/ENSG00000178409
S2D	Nut10h.vs.Nut0h.Downregulated	C5	GOBP_NUCLEOLUS_ORGANIZATION	3/423	16/38473	0.000664383	0.00455468	0.00331129	3	ENSG00000013573/ENSG00000101945/ENSG00000178409
S2D	Nut10h.vs.Nut0h.Downregulated	C5	GOBP_NUCLEOSOME_ASSEMBLY	8/423	106/38473	2.35625e-05	0.000216086	0.000157097	8	ENSG00000073111/ENSG00000105011/ENSG00000123485/ENSG00000159055/ENSG00000159259/ENSG00000164104/ENSG00000167670/ENSG00000188486
S2D	Nut10h.vs.Nut0h.Downregulated	C5	GOBP_NUCLEOSOME_ORGANIZATION	8/423	157/38473	0.000367509	0.00267076	0.00194167	8	ENSG00000073111/ENSG00000105011/ENSG00000123485/ENSG00000159055/ENSG00000159259/ENSG00000164104/ENSG00000167670/ENSG00000188486
S2D	Nut10h.vs.Nut0h.Downregulated	C5	GOBP_NUCLEOTIDE_EXCISION_REPAIR	4/423	59/38473	0.00407139	0.0225214	0.0163733	4	ENSG00000077514/ENSG00000136492/ENSG00000139618/ENSG00000177084
S2D	Nut10h.vs.Nut0h.Downregulated	C5	GOBP_NUCLEUS_ORGANIZATION	8/423	141/38473	0.000177264	0.00138527	0.0010071	8	ENSG00000013573/ENSG00000101945/ENSG00000113368/ENSG00000138180/ENSG00000149554/ENSG00000164104/ENSG00000166851/ENSG00000178409
S2D	Nut10h.vs.Nut0h.Downregulated	C5	GOBP_OLFACTORY_LOBE_DEVELOPMENT	3/423	35/38473	0.00665438	0.0331161	0.0240757	3	ENSG00000099617/ENSG00000106689/ENSG00000118193
S2D	Nut10h.vs.Nut0h.Downregulated	C5	GOBP_OOCYTE_MATURATION	3/423	26/38473	0.00284338	0.0162638	0.0118239	3	ENSG00000087586/ENSG00000112029/ENSG00000139618
S2D	Nut10h.vs.Nut0h.Downregulated	C5	GOBP_ORGANELLE_FISSION	97/423	495/38473	2.52602e-92	8.97543e-90	6.52522e-90	97	ENSG00000011426/ENSG00000013810/ENSG00000040275/ENSG00000051180/ENSG00000066279/ENSG00000076382/ENSG00000079616/ENSG00000080986/ENSG00000085999/ENSG00000087586/ENSG00000088325/ENSG00000090889/ENSG00000094804/ENSG00000101057/ENSG00000105173/ENSG00000106031/ENSG00000108106/ENSG00000109805/ENSG00000111247/ENSG00000112029/ENSG00000112742/ENSG00000113810/ENSG00000116273/ENSG00000117399/ENSG00000117650…
S2D	Nut10h.vs.Nut0h.Downregulated	C5	GOBP_PALLIUM_DEVELOPMENT	9/423	162/38473	8.29468e-05	0.000671781	0.000488391	9	ENSG00000013810/ENSG00000066279/ENSG00000075702/ENSG00000106462/ENSG00000106689/ENSG00000118193/ENSG00000144355/ENSG00000170390/ENSG00000188486
S2D	Nut10h.vs.Nut0h.Downregulated	C5	GOBP_PATTERN_SPECIFICATION_PROCESS	15/423	457/38473	0.000191529	0.001487	0.00108106	15	ENSG00000074047/ENSG00000087586/ENSG00000102977/ENSG00000106003/ENSG00000106689/ENSG00000111087/ENSG00000115596/ENSG00000123095/ENSG00000123473/ENSG00000137834/ENSG00000144355/ENSG00000167081/ENSG00000177508/ENSG00000188290/ENSG00000196584
S2D	Nut10h.vs.Nut0h.Downregulated	C5	GOBP_PEPTIDYL_LYSINE_ACETYLATION	7/423	184/38473	0.00443102	0.0243095	0.0176732	7	ENSG00000012048/ENSG00000077684/ENSG00000128708/ENSG00000139618/ENSG00000148835/ENSG00000149554/ENSG00000178409
S2D	Nut10h.vs.Nut0h.Downregulated	C5	GOBP_PEPTIDYL_LYSINE_METHYLATION	8/423	141/38473	0.000177264	0.00138527	0.0010071	8	ENSG00000012048/ENSG00000101945/ENSG00000106462/ENSG00000109685/ENSG00000118513/ENSG00000119403/ENSG00000130816/ENSG00000178409
S2D	Nut10h.vs.Nut0h.Downregulated	C5	GOBP_PEPTIDYL_LYSINE_MODIFICATION	13/423	389/38473	0.000425688	0.00300846	0.00218718	13	ENSG00000012048/ENSG00000077684/ENSG00000101945/ENSG00000106462/ENSG00000109685/ENSG00000118513/ENSG00000119403/ENSG00000128708/ENSG00000130816/ENSG00000139618/ENSG00000148835/ENSG00000149554/ENSG00000178409
S2D	Nut10h.vs.Nut0h.Downregulated	C5	GOBP_PEPTIDYL_SERINE_MODIFICATION	12/423	335/38473	0.00037995	0.00273735	0.00199008	12	ENSG00000087586/ENSG00000092853/ENSG00000097046/ENSG00000112742/ENSG00000118515/ENSG00000120539/ENSG00000123374/ENSG00000129484/ENSG00000165730/ENSG00000166851/ENSG00000170390/ENSG00000178999
S2D	Nut10h.vs.Nut0h.Downregulated	C5	GOBP_PEPTIDYL_THREONINE_MODIFICATION	6/423	122/38473	0.0023616	0.0137657	0.0100078	6	ENSG00000112742/ENSG00000122966/ENSG00000149554/ENSG00000165730/ENSG00000166851/ENSG00000177602
S2D	Nut10h.vs.Nut0h.Downregulated	C5	GOBP_POSITIVE_REGULATION_OF_BINDING	7/423	171/38473	0.00296594	0.0168933	0.0122816	7	ENSG00000013573/ENSG00000102977/ENSG00000106003/ENSG00000112312/ENSG00000164104/ENSG00000164362/ENSG00000167513
S2D	Nut10h.vs.Nut0h.Downregulated	C5	GOBP_POSITIVE_REGULATION_OF_B_CELL_MEDIATED_IMMUNITY	3/423	41/38473	0.0103261	0.0473363	0.0344139	3	ENSG00000095002/ENSG00000109685/ENSG00000176208
S2D	Nut10h.vs.Nut0h.Downregulated	C5	GOBP_POSITIVE_REGULATION_OF_CELLULAR_COMPONENT_BIOGENESIS	15/423	492/38473	0.000417111	0.00295034	0.00214492	15	ENSG00000011426/ENSG00000076382/ENSG00000121957/ENSG00000123374/ENSG00000123473/ENSG00000130816/ENSG00000133302/ENSG00000134222/ENSG00000142731/ENSG00000151849/ENSG00000167513/ENSG00000170873/ENSG00000177508/ENSG00000184349/ENSG00000204388
S2D	Nut10h.vs.Nut0h.Downregulated	C5	GOBP_POSITIVE_REGULATION_OF_CELL_CYCLE	52/423	325/38473	2.76579e-44	2.22061e-42	1.61441e-42	52	ENSG00000006634/ENSG00000013573/ENSG00000076382/ENSG00000080986/ENSG00000087586/ENSG00000094804/ENSG00000097046/ENSG00000101447/ENSG00000106003/ENSG00000106031/ENSG00000106462/ENSG00000111087/ENSG00000111247/ENSG00000112029/ENSG00000114346/ENSG00000118193/ENSG00000121957/ENSG00000122966/ENSG00000123473/ENSG00000123975/ENSG00000126215/ENSG00000126787/ENSG00000126803/ENSG00000129173/ENSG00000133302…
S2D	Nut10h.vs.Nut0h.Downregulated	C5	GOBP_POSITIVE_REGULATION_OF_CELL_CYCLE_CHECKPOINT	4/423	11/38473	4.47264e-06	4.61924e-05	3.35823e-05	4	ENSG00000080986/ENSG00000126215/ENSG00000164109/ENSG00000178295
S2D	Nut10h.vs.Nut0h.Downregulated	C5	GOBP_POSITIVE_REGULATION_OF_CELL_CYCLE_G1_S_PHASE_TRANSITION	9/423	63/38473	3.02133e-08	4.04621e-07	2.94163e-07	9	ENSG00000094804/ENSG00000101447/ENSG00000106462/ENSG00000111087/ENSG00000123473/ENSG00000151849/ENSG00000164362/ENSG00000171848/ENSG00000172167
S2D	Nut10h.vs.Nut0h.Downregulated	C5	GOBP_POSITIVE_REGULATION_OF_CELL_CYCLE_G2_M_PHASE_TRANSITION	10/423	31/38473	8.38116e-13	1.69245e-11	1.23042e-11	10	ENSG00000097046/ENSG00000112029/ENSG00000126803/ENSG00000134057/ENSG00000143476/ENSG00000158402/ENSG00000161692/ENSG00000164045/ENSG00000165730/ENSG00000176208
S2D	Nut10h.vs.Nut0h.Downregulated	C5	GOBP_POSITIVE_REGULATION_OF_CELL_CYCLE_PHASE_TRANSITION	24/423	120/38473	2.09647e-23	7.29395e-22	5.30277e-22	24	ENSG00000094804/ENSG00000097046/ENSG00000101447/ENSG00000106462/ENSG00000111087/ENSG00000112029/ENSG00000123473/ENSG00000126787/ENSG00000126803/ENSG00000134057/ENSG00000135476/ENSG00000143476/ENSG00000146670/ENSG00000151849/ENSG00000158402/ENSG00000161692/ENSG00000164045/ENSG00000164362/ENSG00000165730/ENSG00000167513/ENSG00000171848/ENSG00000172167/ENSG00000175063/ENSG00000176208
S2D	Nut10h.vs.Nut0h.Downregulated	C5	GOBP_POSITIVE_REGULATION_OF_CELL_CYCLE_PROCESS	47/423	243/38473	4.13053e-44	3.23849e-42	2.35441e-42	47	ENSG00000006634/ENSG00000013573/ENSG00000076382/ENSG00000080986/ENSG00000087586/ENSG00000094804/ENSG00000097046/ENSG00000101447/ENSG00000106031/ENSG00000106462/ENSG00000111087/ENSG00000111247/ENSG00000112029/ENSG00000114346/ENSG00000118193/ENSG00000121957/ENSG00000122966/ENSG00000123473/ENSG00000126215/ENSG00000126787/ENSG00000126803/ENSG00000129173/ENSG00000133302/ENSG00000134057/ENSG00000135476…
S2D	Nut10h.vs.Nut0h.Downregulated	C5	GOBP_POSITIVE_REGULATION_OF_CELL_DEVELOPMENT	9/423	293/38473	0.00545838	0.0289105	0.0210182	9	ENSG00000066279/ENSG00000075702/ENSG00000078900/ENSG00000087586/ENSG00000101412/ENSG00000114646/ENSG00000137825/ENSG00000184349/ENSG00000196584
S2D	Nut10h.vs.Nut0h.Downregulated	C5	GOBP_POSITIVE_REGULATION_OF_CELL_DIVISION	8/423	88/38473	5.96333e-06	6.10592e-05	4.43906e-05	8	ENSG00000094804/ENSG00000114346/ENSG00000118193/ENSG00000122966/ENSG00000137807/ENSG00000138182/ENSG00000161800/ENSG00000178999
S2D	Nut10h.vs.Nut0h.Downregulated	C5	GOBP_POSITIVE_REGULATION_OF_CHROMATIN_BINDING	3/423	14/38473	0.000438964	0.00308921	0.00224589	3	ENSG00000013573/ENSG00000112312/ENSG00000167513
S2D	Nut10h.vs.Nut0h.Downregulated	C5	GOBP_POSITIVE_REGULATION_OF_CHROMOSOME_ORGANIZATION	13/423	90/38473	2.18182e-11	3.92212e-10	2.85142e-10	13	ENSG00000013573/ENSG00000102977/ENSG00000109805/ENSG00000113810/ENSG00000117650/ENSG00000121152/ENSG00000123374/ENSG00000130816/ENSG00000133302/ENSG00000136824/ENSG00000167513/ENSG00000168496/ENSG00000178999
S2D	Nut10h.vs.Nut0h.Downregulated	C5	GOBP_POSITIVE_REGULATION_OF_CHROMOSOME_SEGREGATION	4/423	14/38473	1.32164e-05	0.000128024	9.30748e-05	4	ENSG00000094804/ENSG00000134057/ENSG00000167513/ENSG00000178999
S2D	Nut10h.vs.Nut0h.Downregulated	C5	GOBP_POSITIVE_REGULATION_OF_CHROMOSOME_SEPARATION	3/423	18/38473	0.000952425	0.00636985	0.00463094	3	ENSG00000126787/ENSG00000135476/ENSG00000167513
S2D	Nut10h.vs.Nut0h.Downregulated	C5	GOBP_POSITIVE_REGULATION_OF_CYCLIN_DEPENDENT_PROTEIN_KINASE_ACTIVITY	5/423	35/38473	3.88175e-05	0.00034556	0.000251225	5	ENSG00000094804/ENSG00000123975/ENSG00000134057/ENSG00000134222/ENSG00000165730
S2D	Nut10h.vs.Nut0h.Downregulated	C5	GOBP_POSITIVE_REGULATION_OF_CYTOKINESIS	8/423	41/38473	1.39062e-08	1.90981e-07	1.38845e-07	8	ENSG00000094804/ENSG00000114346/ENSG00000118193/ENSG00000122966/ENSG00000137807/ENSG00000138182/ENSG00000161800/ENSG00000178999
S2D	Nut10h.vs.Nut0h.Downregulated	C5	GOBP_POSITIVE_REGULATION_OF_CYTOSKELETON_ORGANIZATION	8/423	194/38473	0.00145837	0.00937081	0.00681267	8	ENSG00000076382/ENSG00000121957/ENSG00000123473/ENSG00000134222/ENSG00000142731/ENSG00000151849/ENSG00000170873/ENSG00000204388
S2D	Nut10h.vs.Nut0h.Downregulated	C5	GOBP_POSITIVE_REGULATION_OF_DNA_BIOSYNTHETIC_PROCESS	11/423	73/38473	4.81568e-10	7.87678e-09	5.72649e-09	11	ENSG00000049541/ENSG00000101003/ENSG00000102977/ENSG00000111445/ENSG00000117650/ENSG00000131153/ENSG00000133119/ENSG00000136982/ENSG00000163918/ENSG00000178999/ENSG00000181938
S2D	Nut10h.vs.Nut0h.Downregulated	C5	GOBP_POSITIVE_REGULATION_OF_DNA_DEPENDENT_DNA_REPLICATION	6/423	14/38473	4.75279e-09	7.05525e-08	5.12923e-08	6	ENSG00000006634/ENSG00000097046/ENSG00000123374/ENSG00000129173/ENSG00000161692/ENSG00000167513
S2D	Nut10h.vs.Nut0h.Downregulated	C5	GOBP_POSITIVE_REGULATION_OF_DNA_METABOLIC_PROCESS	23/423	231/38473	1.73212e-15	4.13825e-14	3.00855e-14	23	ENSG00000012048/ENSG00000013573/ENSG00000049541/ENSG00000051180/ENSG00000095002/ENSG00000101003/ENSG00000102977/ENSG00000109685/ENSG00000111206/ENSG00000111247/ENSG00000111445/ENSG00000117650/ENSG00000123374/ENSG00000131153/ENSG00000133119/ENSG00000133302/ENSG00000136982/ENSG00000163918/ENSG00000176208/ENSG00000178999/ENSG00000181544/ENSG00000181938/ENSG00000188486
S2D	Nut10h.vs.Nut0h.Downregulated	C5	GOBP_POSITIVE_REGULATION_OF_DNA_RECOMBINATION	5/423	70/38473	0.00105658	0.00701586	0.00510059	5	ENSG00000095002/ENSG00000109685/ENSG00000111247/ENSG00000176208/ENSG00000181544
S2D	Nut10h.vs.Nut0h.Downregulated	C5	GOBP_POSITIVE_REGULATION_OF_DNA_REPAIR	7/423	94/38473	8.3148e-05	0.000673083	0.000489338	7	ENSG00000012048/ENSG00000013573/ENSG00000111206/ENSG00000111247/ENSG00000133302/ENSG00000181544/ENSG00000188486
S2D	Nut10h.vs.Nut0h.Downregulated	C5	GOBP_POSITIVE_REGULATION_OF_DNA_REPLICATION	10/423	40/38473	1.46665e-11	2.6594e-10	1.93341e-10	10	ENSG00000006634/ENSG00000074047/ENSG00000097046/ENSG00000111087/ENSG00000123374/ENSG00000129173/ENSG00000138346/ENSG00000161692/ENSG00000167513/ENSG00000176208
S2D	Nut10h.vs.Nut0h.Downregulated	C5	GOBP_POSITIVE_REGULATION_OF_DOUBLE_STRAND_BREAK_REPAIR	5/423	64/38473	0.000702346	0.00479525	0.00348619	5	ENSG00000013573/ENSG00000111206/ENSG00000111247/ENSG00000133302/ENSG00000181544
S2D	Nut10h.vs.Nut0h.Downregulated	C5	GOBP_POSITIVE_REGULATION_OF_FIBROBLAST_PROLIFERATION	4/423	47/38473	0.00176899	0.0106	0.00770627	4	ENSG00000094804/ENSG00000101412/ENSG00000134057/ENSG00000145386
S2D	Nut10h.vs.Nut0h.Downregulated	C5	GOBP_POSITIVE_REGULATION_OF_G1_S_TRANSITION_OF_MITOTIC_CELL_CYCLE	6/423	51/38473	2.02108e-05	0.000186889	0.00013587	6	ENSG00000094804/ENSG00000123473/ENSG00000151849/ENSG00000164362/ENSG00000171848/ENSG00000172167
S2D	Nut10h.vs.Nut0h.Downregulated	C5	GOBP_POSITIVE_REGULATION_OF_HISTONE_H3_K4_METHYLATION	3/423	27/38473	0.00317293	0.017962	0.0130586	3	ENSG00000012048/ENSG00000118513/ENSG00000130816
S2D	Nut10h.vs.Nut0h.Downregulated	C5	GOBP_POSITIVE_REGULATION_OF_HISTONE_H3_K9_METHYLATION	2/423	11/38473	0.00621152	0.0318937	0.023187	2	ENSG00000012048/ENSG00000118513
S2D	Nut10h.vs.Nut0h.Downregulated	C5	GOBP_POSITIVE_REGULATION_OF_HISTONE_METHYLATION	5/423	50/38473	0.000221313	0.00169694	0.00123369	5	ENSG00000012048/ENSG00000101945/ENSG00000118513/ENSG00000119403/ENSG00000130816
S2D	Nut10h.vs.Nut0h.Downregulated	C5	GOBP_POSITIVE_REGULATION_OF_HISTONE_MODIFICATION	6/423	102/38473	0.0009446	0.00633527	0.0046058	6	ENSG00000012048/ENSG00000101945/ENSG00000118513/ENSG00000119403/ENSG00000130816/ENSG00000168556
S2D	Nut10h.vs.Nut0h.Downregulated	C5	GOBP_POSITIVE_REGULATION_OF_ISOTYPE_SWITCHING	3/423	28/38473	0.00352496	0.0197606	0.0143662	3	ENSG00000095002/ENSG00000109685/ENSG00000176208
S2D	Nut10h.vs.Nut0h.Downregulated	C5	GOBP_POSITIVE_REGULATION_OF_ISOTYPE_SWITCHING_TO_IGG_ISOTYPES	2/423	10/38473	0.00511923	0.027406	0.0199244	2	ENSG00000095002/ENSG00000176208
S2D	Nut10h.vs.Nut0h.Downregulated	C5	GOBP_POSITIVE_REGULATION_OF_KINASE_ACTIVITY	18/423	469/38473	5.68374e-06	5.82322e-05	4.23353e-05	18	ENSG00000006634/ENSG00000088325/ENSG00000092853/ENSG00000094804/ENSG00000106462/ENSG00000114346/ENSG00000118193/ENSG00000123975/ENSG00000134057/ENSG00000134222/ENSG00000136122/ENSG00000138778/ENSG00000149503/ENSG00000161692/ENSG00000163485/ENSG00000165730/ENSG00000167191/ENSG00000184349
S2D	Nut10h.vs.Nut0h.Downregulated	C5	GOBP_POSITIVE_REGULATION_OF_MEIOTIC_CELL_CYCLE	4/423	26/38473	0.000177811	0.00138694	0.00100832	4	ENSG00000106003/ENSG00000111247/ENSG00000158402/ENSG00000164045
S2D	Nut10h.vs.Nut0h.Downregulated	C5	GOBP_POSITIVE_REGULATION_OF_METAPHASE_ANAPHASE_TRANSITION_OF_CELL_CYCLE	3/423	16/38473	0.000664383	0.00455468	0.00331129	3	ENSG00000126787/ENSG00000135476/ENSG00000167513
S2D	Nut10h.vs.Nut0h.Downregulated	C5	GOBP_POSITIVE_REGULATION_OF_MITOTIC_CELL_CYCLE	21/423	126/38473	6.65958e-19	1.8505e-17	1.34533e-17	21	ENSG00000094804/ENSG00000097046/ENSG00000112029/ENSG00000123473/ENSG00000126787/ENSG00000126803/ENSG00000134057/ENSG00000135476/ENSG00000139618/ENSG00000143476/ENSG00000146670/ENSG00000151849/ENSG00000158402/ENSG00000161692/ENSG00000164045/ENSG00000164362/ENSG00000165730/ENSG00000167513/ENSG00000171848/ENSG00000172167/ENSG00000175063
S2D	Nut10h.vs.Nut0h.Downregulated	C5	GOBP_POSITIVE_REGULATION_OF_MITOTIC_CELL_CYCLE_PHASE_TRANSITION	20/423	98/38473	6.63883e-20	1.92146e-18	1.39692e-18	20	ENSG00000094804/ENSG00000097046/ENSG00000112029/ENSG00000123473/ENSG00000126787/ENSG00000126803/ENSG00000134057/ENSG00000135476/ENSG00000143476/ENSG00000146670/ENSG00000151849/ENSG00000158402/ENSG00000161692/ENSG00000164045/ENSG00000164362/ENSG00000165730/ENSG00000167513/ENSG00000171848/ENSG00000172167/ENSG00000175063
S2D	Nut10h.vs.Nut0h.Downregulated	C5	GOBP_POSITIVE_REGULATION_OF_MITOTIC_NUCLEAR_DIVISION	6/423	44/38473	8.45278e-06	8.48836e-05	6.17111e-05	6	ENSG00000087586/ENSG00000106031/ENSG00000126787/ENSG00000135476/ENSG00000137804/ENSG00000167513
S2D	Nut10h.vs.Nut0h.Downregulated	C5	GOBP_POSITIVE_REGULATION_OF_NEURAL_PRECURSOR_CELL_PROLIFERATION	4/423	50/38473	0.00222581	0.01307	0.00950201	4	ENSG00000066279/ENSG00000075702/ENSG00000106689/ENSG00000111087
S2D	Nut10h.vs.Nut0h.Downregulated	C5	GOBP_POSITIVE_REGULATION_OF_NEUROGENESIS	7/423	218/38473	0.0108088	0.0493054	0.0358455	7	ENSG00000066279/ENSG00000075702/ENSG00000078900/ENSG00000101412/ENSG00000137825/ENSG00000184349/ENSG00000196584
S2D	Nut10h.vs.Nut0h.Downregulated	C5	GOBP_POSITIVE_REGULATION_OF_NUCLEAR_DIVISION	7/423	59/38473	3.85311e-06	4.00167e-05	2.90925e-05	7	ENSG00000087586/ENSG00000106031/ENSG00000111247/ENSG00000126787/ENSG00000135476/ENSG00000137804/ENSG00000167513
S2D	Nut10h.vs.Nut0h.Downregulated	C5	GOBP_POSITIVE_REGULATION_OF_ORGANELLE_ASSEMBLY	5/423	80/38473	0.00191932	0.0114188	0.00830158	5	ENSG00000076382/ENSG00000121957/ENSG00000123473/ENSG00000142731/ENSG00000151849
S2D	Nut10h.vs.Nut0h.Downregulated	C5	GOBP_POSITIVE_REGULATION_OF_ORGANELLE_ORGANIZATION	27/423	484/38473	7.8478e-12	1.47755e-10	1.07419e-10	27	ENSG00000013573/ENSG00000076382/ENSG00000087586/ENSG00000102977/ENSG00000106031/ENSG00000109805/ENSG00000111247/ENSG00000113810/ENSG00000117650/ENSG00000121152/ENSG00000121957/ENSG00000123374/ENSG00000123473/ENSG00000126787/ENSG00000130816/ENSG00000133302/ENSG00000134222/ENSG00000135476/ENSG00000136824/ENSG00000137804/ENSG00000142731/ENSG00000151849/ENSG00000167513/ENSG00000168496/ENSG00000170873…
S2D	Nut10h.vs.Nut0h.Downregulated	C5	GOBP_POSITIVE_REGULATION_OF_PROTEIN_KINASE_ACTIVITY	18/423	389/38473	4.06969e-07	4.70664e-06	3.42177e-06	18	ENSG00000006634/ENSG00000088325/ENSG00000092853/ENSG00000094804/ENSG00000106462/ENSG00000114346/ENSG00000118193/ENSG00000123975/ENSG00000134057/ENSG00000134222/ENSG00000136122/ENSG00000138778/ENSG00000149503/ENSG00000161692/ENSG00000163485/ENSG00000165730/ENSG00000167191/ENSG00000184349
S2D	Nut10h.vs.Nut0h.Downregulated	C5	GOBP_POSITIVE_REGULATION_OF_PROTEIN_MODIFICATION_BY_SMALL_PROTEIN_CONJUGATION_OR_REMOVAL	7/423	137/38473	0.000835424	0.00564156	0.00410147	7	ENSG00000012048/ENSG00000108106/ENSG00000117399/ENSG00000120539/ENSG00000166851/ENSG00000169689/ENSG00000175063
S2D	Nut10h.vs.Nut0h.Downregulated	C5	GOBP_POSITIVE_REGULATION_OF_PROTEIN_SERINE_THREONINE_KINASE_ACTIVITY	8/423	207/38473	0.00218826	0.0128857	0.00936804	8	ENSG00000006634/ENSG00000094804/ENSG00000106462/ENSG00000123975/ENSG00000134057/ENSG00000134222/ENSG00000149503/ENSG00000161692
S2D	Nut10h.vs.Nut0h.Downregulated	C5	GOBP_POSITIVE_REGULATION_OF_REPRODUCTIVE_PROCESS	5/423	85/38473	0.00250466	0.0145488	0.0105771	5	ENSG00000087586/ENSG00000106003/ENSG00000111247/ENSG00000158402/ENSG00000164045
S2D	Nut10h.vs.Nut0h.Downregulated	C5	GOBP_POSITIVE_REGULATION_OF_RESPONSE_TO_DNA_DAMAGE_STIMULUS	7/423	129/38473	0.000584988	0.00404526	0.00294094	7	ENSG00000012048/ENSG00000013573/ENSG00000111206/ENSG00000111247/ENSG00000133302/ENSG00000181544/ENSG00000188486
S2D	Nut10h.vs.Nut0h.Downregulated	C5	GOBP_POSITIVE_REGULATION_OF_SMOOTHENED_SIGNALING_PATHWAY	3/423	36/38473	0.00720092	0.0348163	0.0253118	3	ENSG00000111087/ENSG00000162062/ENSG00000166813
S2D	Nut10h.vs.Nut0h.Downregulated	C5	GOBP_POSITIVE_REGULATION_OF_TELOMERASE_ACTIVITY	3/423	34/38473	0.00613338	0.0317408	0.0230758	3	ENSG00000102977/ENSG00000117650/ENSG00000178999
S2D	Nut10h.vs.Nut0h.Downregulated	C5	GOBP_POSITIVE_REGULATION_OF_TELOMERE_MAINTENANCE_VIA_TELOMERE_LENGTHENING	3/423	37/38473	0.00777329	0.0371109	0.02698	3	ENSG00000102977/ENSG00000117650/ENSG00000178999
S2D	Nut10h.vs.Nut0h.Downregulated	C5	GOBP_POSITIVE_REGULATION_OF_UBIQUITIN_PROTEIN_LIGASE_ACTIVITY	5/423	11/38473	6.86569e-08	8.71916e-07	6.33891e-07	5	ENSG00000108106/ENSG00000117399/ENSG00000120539/ENSG00000166851/ENSG00000175063
S2D	Nut10h.vs.Nut0h.Downregulated	C5	GOBP_POSITIVE_REGULATION_OF_UBIQUITIN_PROTEIN_TRANSFERASE_ACTIVITY	5/423	31/38473	2.10646e-05	0.000194138	0.00014114	5	ENSG00000108106/ENSG00000117399/ENSG00000120539/ENSG00000166851/ENSG00000175063
S2D	Nut10h.vs.Nut0h.Downregulated	C5	GOBP_POSTREPLICATION_REPAIR	5/423	34/38473	3.3574e-05	0.000300636	0.000218565	5	ENSG00000012048/ENSG00000077514/ENSG00000095002/ENSG00000100479/ENSG00000143476
S2D	Nut10h.vs.Nut0h.Downregulated	C5	GOBP_PRODUCTION_OF_MOLECULAR_MEDIATOR_OF_IMMUNE_RESPONSE	9/423	307/38473	0.00732076	0.0353548	0.0257032	9	ENSG00000051341/ENSG00000076248/ENSG00000095002/ENSG00000109685/ENSG00000116062/ENSG00000167191/ENSG00000174371/ENSG00000176208/ENSG00000213689
S2D	Nut10h.vs.Nut0h.Downregulated	C5	GOBP_PROTEASOMAL_PROTEIN_CATABOLIC_PROCESS	12/423	488/38473	0.00838484	0.0397691	0.0289125	12	ENSG00000087586/ENSG00000108106/ENSG00000117399/ENSG00000118193/ENSG00000123374/ENSG00000143476/ENSG00000162063/ENSG00000166851/ENSG00000166963/ENSG00000168078/ENSG00000175063/ENSG00000204388
S2D	Nut10h.vs.Nut0h.Downregulated	C5	GOBP_PROTEASOME_MEDIATED_UBIQUITIN_DEPENDENT_PROTEIN_CATABOLIC_PROCESS	12/423	411/38473	0.0021903	0.0128902	0.00937131	12	ENSG00000087586/ENSG00000108106/ENSG00000117399/ENSG00000118193/ENSG00000123374/ENSG00000143476/ENSG00000162063/ENSG00000166851/ENSG00000166963/ENSG00000168078/ENSG00000175063/ENSG00000204388
S2D	Nut10h.vs.Nut0h.Downregulated	C5	GOBP_PROTECTION_FROM_NON_HOMOLOGOUS_END_JOINING_AT_TELOMERE	2/423	10/38473	0.00511923	0.027406	0.0199244	2	ENSG00000102977/ENSG00000118655
S2D	Nut10h.vs.Nut0h.Downregulated	C5	GOBP_PROTEIN_ACETYLATION	9/423	212/38473	0.000610539	0.00420975	0.00306052	9	ENSG00000012048/ENSG00000077684/ENSG00000128708/ENSG00000136982/ENSG00000139618/ENSG00000148835/ENSG00000149554/ENSG00000171320/ENSG00000178409
S2D	Nut10h.vs.Nut0h.Downregulated	C5	GOBP_PROTEIN_ACYLATION	9/423	254/38473	0.00214254	0.0126343	0.00918525	9	ENSG00000012048/ENSG00000077684/ENSG00000128708/ENSG00000136982/ENSG00000139618/ENSG00000148835/ENSG00000149554/ENSG00000171320/ENSG00000178409
S2D	Nut10h.vs.Nut0h.Downregulated	C5	GOBP_PROTEIN_COMPLEX_OLIGOMERIZATION	8/423	243/38473	0.00574694	0.0301331	0.021907	8	ENSG00000051341/ENSG00000078900/ENSG00000114346/ENSG00000170745/ENSG00000171848/ENSG00000178409/ENSG00000197299/ENSG00000242265
S2D	Nut10h.vs.Nut0h.Downregulated	C5	GOBP_PROTEIN_CONTAINING_COMPLEX_DISASSEMBLY	8/423	244/38473	0.00588644	0.030722	0.0223352	8	ENSG00000088325/ENSG00000118193/ENSG00000121621/ENSG00000136108/ENSG00000142945/ENSG00000166963/ENSG00000186185/ENSG00000186638
S2D	Nut10h.vs.Nut0h.Downregulated	C5	GOBP_PROTEIN_DEPHOSPHORYLATION	9/423	289/38473	0.00500046	0.0269989	0.0196285	9	ENSG00000081913/ENSG00000100526/ENSG00000120539/ENSG00000158402/ENSG00000163485/ENSG00000164045/ENSG00000184207/ENSG00000184661/ENSG00000235194
S2D	Nut10h.vs.Nut0h.Downregulated	C5	GOBP_PROTEIN_DEPOLYMERIZATION	8/423	119/38473	5.41355e-05	0.000471603	0.000342859	8	ENSG00000088325/ENSG00000118193/ENSG00000121621/ENSG00000136108/ENSG00000142945/ENSG00000166963/ENSG00000186185/ENSG00000186638
S2D	Nut10h.vs.Nut0h.Downregulated	C5	GOBP_PROTEIN_DNA_COMPLEX_ASSEMBLY	23/423	180/38473	6.65673e-18	1.77301e-16	1.28899e-16	23	ENSG00000051180/ENSG00000073111/ENSG00000093009/ENSG00000102384/ENSG00000105011/ENSG00000112312/ENSG00000115163/ENSG00000117724/ENSG00000119969/ENSG00000123219/ENSG00000123485/ENSG00000126787/ENSG00000138092/ENSG00000138778/ENSG00000148835/ENSG00000159055/ENSG00000159259/ENSG00000164104/ENSG00000166451/ENSG00000167513/ENSG00000167670/ENSG00000169689/ENSG00000188486
S2D	Nut10h.vs.Nut0h.Downregulated	C5	GOBP_PROTEIN_DNA_COMPLEX_SUBUNIT_ORGANIZATION	23/423	232/38473	1.90354e-15	4.54131e-14	3.30157e-14	23	ENSG00000051180/ENSG00000073111/ENSG00000093009/ENSG00000102384/ENSG00000105011/ENSG00000112312/ENSG00000115163/ENSG00000117724/ENSG00000119969/ENSG00000123219/ENSG00000123485/ENSG00000126787/ENSG00000138092/ENSG00000138778/ENSG00000148835/ENSG00000159055/ENSG00000159259/ENSG00000164104/ENSG00000166451/ENSG00000167513/ENSG00000167670/ENSG00000169689/ENSG00000188486
S2D	Nut10h.vs.Nut0h.Downregulated	C5	GOBP_PROTEIN_K11_LINKED_UBIQUITINATION	4/423	30/38473	0.000314826	0.0023545	0.00171174	4	ENSG00000077152/ENSG00000108106/ENSG00000173456/ENSG00000175063
S2D	Nut10h.vs.Nut0h.Downregulated	C5	GOBP_PROTEIN_LOCALIZATION_TO_CELL_CORTEX	3/423	11/38473	0.000203926	0.00157011	0.00114148	3	ENSG00000121957/ENSG00000166851/ENSG00000186193
S2D	Nut10h.vs.Nut0h.Downregulated	C5	GOBP_PROTEIN_LOCALIZATION_TO_CHROMATIN	6/423	32/38473	1.21297e-06	1.34327e-05	9.76573e-06	6	ENSG00000095002/ENSG00000106462/ENSG00000125885/ENSG00000146670/ENSG00000166851/ENSG00000171320
S2D	Nut10h.vs.Nut0h.Downregulated	C5	GOBP_PROTEIN_LOCALIZATION_TO_CHROMOSOME	20/423	94/38473	2.72889e-20	8.06594e-19	5.86401e-19	20	ENSG00000031691/ENSG00000040275/ENSG00000080986/ENSG00000095002/ENSG00000102977/ENSG00000106462/ENSG00000112742/ENSG00000115163/ENSG00000125885/ENSG00000133302/ENSG00000137812/ENSG00000139618/ENSG00000146670/ENSG00000164362/ENSG00000166851/ENSG00000167513/ENSG00000171320/ENSG00000172167/ENSG00000177602/ENSG00000178999
S2D	Nut10h.vs.Nut0h.Downregulated	C5	GOBP_PROTEIN_LOCALIZATION_TO_CHROMOSOME_CENTROMERIC_REGION	10/423	25/38473	6.55099e-14	1.43572e-12	1.04378e-12	10	ENSG00000031691/ENSG00000040275/ENSG00000080986/ENSG00000112742/ENSG00000115163/ENSG00000137812/ENSG00000167513/ENSG00000172167/ENSG00000177602/ENSG00000178999
S2D	Nut10h.vs.Nut0h.Downregulated	C5	GOBP_PROTEIN_LOCALIZATION_TO_CHROMOSOME_TELOMERIC_REGION	3/423	31/38473	0.00472042	0.0256444	0.0186437	3	ENSG00000102977/ENSG00000139618/ENSG00000164362
S2D	Nut10h.vs.Nut0h.Downregulated	C5	GOBP_PROTEIN_LOCALIZATION_TO_CONDENSED_CHROMOSOME	9/423	19/38473	1.80785e-13	3.79285e-12	2.75743e-12	9	ENSG00000031691/ENSG00000040275/ENSG00000080986/ENSG00000112742/ENSG00000137812/ENSG00000167513/ENSG00000172167/ENSG00000177602/ENSG00000178999
S2D	Nut10h.vs.Nut0h.Downregulated	C5	GOBP_PROTEIN_LOCALIZATION_TO_CYTOSKELETON	7/423	57/38473	3.04303e-06	3.17793e-05	2.31038e-05	7	ENSG00000076382/ENSG00000087586/ENSG00000101447/ENSG00000112742/ENSG00000123473/ENSG00000138182/ENSG00000166963
S2D	Nut10h.vs.Nut0h.Downregulated	C5	GOBP_PROTEIN_LOCALIZATION_TO_MICROTUBULE_ORGANIZING_CENTER	3/423	35/38473	0.00665438	0.0331161	0.0240757	3	ENSG00000076382/ENSG00000087586/ENSG00000123473
S2D	Nut10h.vs.Nut0h.Downregulated	C5	GOBP_PROTEIN_METHYLATION	8/423	197/38473	0.00160652	0.0100747	0.00732441	8	ENSG00000012048/ENSG00000101945/ENSG00000106462/ENSG00000109685/ENSG00000118513/ENSG00000119403/ENSG00000130816/ENSG00000178409
S2D	Nut10h.vs.Nut0h.Downregulated	C5	GOBP_PROTEIN_MONOUBIQUITINATION	5/423	76/38473	0.00152862	0.00973975	0.00708089	5	ENSG00000077152/ENSG00000143476/ENSG00000181544/ENSG00000187741/ENSG00000221829
S2D	Nut10h.vs.Nut0h.Downregulated	C5	GOBP_PROTEIN_POLYMERIZATION	8/423	270/38473	0.0104994	0.0480253	0.0349148	8	ENSG00000088325/ENSG00000108106/ENSG00000112029/ENSG00000134222/ENSG00000149564/ENSG00000151849/ENSG00000175063/ENSG00000204388
S2D	Nut10h.vs.Nut0h.Downregulated	C5	GOBP_PROTEIN_POLYUBIQUITINATION	8/423	242/38473	0.00560997	0.0295634	0.0214929	8	ENSG00000012048/ENSG00000077152/ENSG00000108106/ENSG00000138376/ENSG00000141622/ENSG00000143476/ENSG00000173456/ENSG00000175063
S2D	Nut10h.vs.Nut0h.Downregulated	C5	GOBP_PROXIMAL_DISTAL_PATTERN_FORMATION	4/423	34/38473	0.000514612	0.00359432	0.00261311	4	ENSG00000074047/ENSG00000111087/ENSG00000144355/ENSG00000177508
S2D	Nut10h.vs.Nut0h.Downregulated	C5	GOBP_RAS_PROTEIN_SIGNAL_TRANSDUCTION	10/423	346/38473	0.00532383	0.0283507	0.0206112	10	ENSG00000040608/ENSG00000111206/ENSG00000116133/ENSG00000118193/ENSG00000121957/ENSG00000123374/ENSG00000130052/ENSG00000130816/ENSG00000145386/ENSG00000197256
S2D	Nut10h.vs.Nut0h.Downregulated	C5	GOBP_RECOMBINATIONAL_REPAIR	33/423	164/38473	7.8535e-32	3.77964e-30	2.74783e-30	33	ENSG00000012048/ENSG00000051180/ENSG00000051341/ENSG00000073111/ENSG00000076003/ENSG00000085999/ENSG00000093009/ENSG00000097046/ENSG00000100297/ENSG00000104738/ENSG00000111247/ENSG00000112118/ENSG00000125319/ENSG00000125885/ENSG00000126215/ENSG00000127423/ENSG00000131153/ENSG00000132436/ENSG00000139618/ENSG00000149554/ENSG00000160949/ENSG00000160957/ENSG00000166508/ENSG00000168411/ENSG00000168496…
S2D	Nut10h.vs.Nut0h.Downregulated	C5	GOBP_REGIONALIZATION	13/423	348/38473	0.000145991	0.00115165	0.00083726	13	ENSG00000074047/ENSG00000087586/ENSG00000102977/ENSG00000106003/ENSG00000106689/ENSG00000111087/ENSG00000123095/ENSG00000137834/ENSG00000144355/ENSG00000167081/ENSG00000177508/ENSG00000188290/ENSG00000196584
S2D	Nut10h.vs.Nut0h.Downregulated	C5	GOBP_REGULATION_OF_APOPTOTIC_SIGNALING_PATHWAY	12/423	361/38473	0.000733793	0.00499973	0.00363485	12	ENSG00000012048/ENSG00000103495/ENSG00000119969/ENSG00000126453/ENSG00000132436/ENSG00000164104/ENSG00000164362/ENSG00000165490/ENSG00000168556/ENSG00000176208/ENSG00000182010/ENSG00000204388
S2D	Nut10h.vs.Nut0h.Downregulated	C5	GOBP_REGULATION_OF_ATP_DEPENDENT_ACTIVITY	4/423	73/38473	0.00863787	0.0407737	0.0296428	4	ENSG00000073111/ENSG00000095002/ENSG00000116062/ENSG00000126803
S2D	Nut10h.vs.Nut0h.Downregulated	C5	GOBP_REGULATION_OF_ATTACHMENT_OF_SPINDLE_MICROTUBULES_TO_KINETOCHORE	7/423	13/38473	2.99644e-11	5.3634e-10	3.89924e-10	7	ENSG00000076382/ENSG00000114346/ENSG00000117650/ENSG00000128944/ENSG00000134057/ENSG00000161800/ENSG00000178999
S2D	Nut10h.vs.Nut0h.Downregulated	C5	GOBP_REGULATION_OF_BINDING	14/423	366/38473	6.37756e-05	0.00054843	0.000398714	14	ENSG00000013573/ENSG00000087586/ENSG00000101412/ENSG00000102977/ENSG00000106003/ENSG00000106689/ENSG00000112312/ENSG00000117650/ENSG00000123485/ENSG00000164104/ENSG00000164362/ENSG00000166851/ENSG00000167513/ENSG00000178999
S2D	Nut10h.vs.Nut0h.Downregulated	C5	GOBP_REGULATION_OF_CELL_AGING	5/423	50/38473	0.000221313	0.00169694	0.00123369	5	ENSG00000080839/ENSG00000111206/ENSG00000112029/ENSG00000164362/ENSG00000168556
S2D	Nut10h.vs.Nut0h.Downregulated	C5	GOBP_REGULATION_OF_CELL_CYCLE_CHECKPOINT	8/423	34/38473	2.82631e-09	4.26372e-08	3.09976e-08	8	ENSG00000080986/ENSG00000092470/ENSG00000126215/ENSG00000134057/ENSG00000164109/ENSG00000167513/ENSG00000168411/ENSG00000178295
S2D	Nut10h.vs.Nut0h.Downregulated	C5	GOBP_REGULATION_OF_CELL_CYCLE_G1_S_PHASE_TRANSITION	20/423	178/38473	1.20252e-14	2.72114e-13	1.97829e-13	20	ENSG00000075218/ENSG00000077684/ENSG00000080839/ENSG00000094804/ENSG00000101412/ENSG00000101447/ENSG00000106462/ENSG00000111087/ENSG00000118193/ENSG00000123080/ENSG00000123374/ENSG00000123473/ENSG00000151849/ENSG00000164362/ENSG00000166483/ENSG00000168411/ENSG00000171848/ENSG00000172167/ENSG00000197256/ENSG00000213689
S2D	Nut10h.vs.Nut0h.Downregulated	C5	GOBP_REGULATION_OF_CELL_CYCLE_G2_M_PHASE_TRANSITION	25/423	106/38473	2.96658e-26	1.15214e-24	8.37614e-25	25	ENSG00000012048/ENSG00000085840/ENSG00000087586/ENSG00000092853/ENSG00000094804/ENSG00000097046/ENSG00000112029/ENSG00000117724/ENSG00000118193/ENSG00000123374/ENSG00000126803/ENSG00000134057/ENSG00000140534/ENSG00000143476/ENSG00000149554/ENSG00000158402/ENSG00000159147/ENSG00000161692/ENSG00000163781/ENSG00000164045/ENSG00000165730/ENSG00000166851/ENSG00000176208/ENSG00000178999/ENSG00000197299
S2D	Nut10h.vs.Nut0h.Downregulated	C5	GOBP_REGULATION_OF_CELL_CYCLE_PHASE_TRANSITION	68/423	403/38473	1.50266e-59	1.84518e-57	1.34146e-57	68	ENSG00000006634/ENSG00000011426/ENSG00000012048/ENSG00000040275/ENSG00000075131/ENSG00000075218/ENSG00000077684/ENSG00000080839/ENSG00000080986/ENSG00000085840/ENSG00000087586/ENSG00000092470/ENSG00000092853/ENSG00000093009/ENSG00000094804/ENSG00000095002/ENSG00000097046/ENSG00000101412/ENSG00000101447/ENSG00000106462/ENSG00000111087/ENSG00000112029/ENSG00000112742/ENSG00000117724/ENSG00000118193…
S2D	Nut10h.vs.Nut0h.Downregulated	C5	GOBP_REGULATION_OF_CELL_DEVELOPMENT	17/423	492/38473	3.89162e-05	0.000346244	0.000251723	17	ENSG00000040608/ENSG00000066279/ENSG00000075702/ENSG00000078900/ENSG00000087586/ENSG00000101412/ENSG00000106462/ENSG00000106689/ENSG00000114646/ENSG00000118193/ENSG00000123095/ENSG00000137561/ENSG00000137825/ENSG00000144355/ENSG00000164104/ENSG00000184349/ENSG00000196584
S2D	Nut10h.vs.Nut0h.Downregulated	C5	GOBP_REGULATION_OF_CELL_DIVISION	20/423	181/38473	1.66143e-14	3.74944e-13	2.72588e-13	20	ENSG00000066279/ENSG00000080839/ENSG00000087586/ENSG00000091651/ENSG00000094804/ENSG00000112984/ENSG00000114346/ENSG00000118193/ENSG00000122966/ENSG00000129173/ENSG00000137807/ENSG00000138182/ENSG00000139618/ENSG00000142731/ENSG00000161800/ENSG00000166851/ENSG00000178999/ENSG00000186185/ENSG00000197299/ENSG00000198901
S2D	Nut10h.vs.Nut0h.Downregulated	C5	GOBP_REGULATION_OF_CENTRIOLE_REPLICATION	4/423	23/38473	0.000108101	0.000862945	0.000627369	4	ENSG00000012048/ENSG00000123473/ENSG00000142731/ENSG00000151849
S2D	Nut10h.vs.Nut0h.Downregulated	C5	GOBP_REGULATION_OF_CENTROSOME_CYCLE	9/423	52/38473	5.22524e-09	7.70181e-08	5.59929e-08	9	ENSG00000012048/ENSG00000075702/ENSG00000087586/ENSG00000123473/ENSG00000126215/ENSG00000142731/ENSG00000151849/ENSG00000162063/ENSG00000178295
S2D	Nut10h.vs.Nut0h.Downregulated	C5	GOBP_REGULATION_OF_CHROMATIN_BINDING	3/423	24/38473	0.00224973	0.0131826	0.00958388	3	ENSG00000013573/ENSG00000112312/ENSG00000167513
S2D	Nut10h.vs.Nut0h.Downregulated	C5	GOBP_REGULATION_OF_CHROMOSOME_CONDENSATION	4/423	11/38473	4.47264e-06	4.61924e-05	3.35823e-05	4	ENSG00000109805/ENSG00000113810/ENSG00000121152/ENSG00000136824
S2D	Nut10h.vs.Nut0h.Downregulated	C5	GOBP_REGULATION_OF_CHROMOSOME_ORGANIZATION	38/423	214/38473	2.4943e-34	1.31403e-32	9.55312e-33	38	ENSG00000013573/ENSG00000013810/ENSG00000040275/ENSG00000073111/ENSG00000080986/ENSG00000094804/ENSG00000102977/ENSG00000109805/ENSG00000112029/ENSG00000112742/ENSG00000113810/ENSG00000117650/ENSG00000117724/ENSG00000121152/ENSG00000122952/ENSG00000123374/ENSG00000126215/ENSG00000126787/ENSG00000130816/ENSG00000131747/ENSG00000133302/ENSG00000134057/ENSG00000135476/ENSG00000136824/ENSG00000138778…
S2D	Nut10h.vs.Nut0h.Downregulated	C5	GOBP_REGULATION_OF_CHROMOSOME_SEGREGATION	26/423	91/38473	1.15e-29	5.02747e-28	3.65502e-28	26	ENSG00000013810/ENSG00000040275/ENSG00000080986/ENSG00000094804/ENSG00000112029/ENSG00000112742/ENSG00000117724/ENSG00000122952/ENSG00000126215/ENSG00000126787/ENSG00000134057/ENSG00000135476/ENSG00000138778/ENSG00000142945/ENSG00000148773/ENSG00000156970/ENSG00000164109/ENSG00000164611/ENSG00000166851/ENSG00000167513/ENSG00000169679/ENSG00000175063/ENSG00000175643/ENSG00000178295/ENSG00000178999…
S2D	Nut10h.vs.Nut0h.Downregulated	C5	GOBP_REGULATION_OF_CHROMOSOME_SEPARATION	22/423	72/38473	5.04423e-26	1.93652e-24	1.40787e-24	22	ENSG00000013810/ENSG00000040275/ENSG00000080986/ENSG00000094804/ENSG00000112029/ENSG00000112742/ENSG00000117724/ENSG00000122952/ENSG00000126215/ENSG00000126787/ENSG00000134057/ENSG00000135476/ENSG00000138778/ENSG00000156970/ENSG00000164109/ENSG00000164611/ENSG00000166851/ENSG00000167513/ENSG00000169679/ENSG00000175063/ENSG00000178295/ENSG00000178999
S2D	Nut10h.vs.Nut0h.Downregulated	C5	GOBP_REGULATION_OF_CIRCADIAN_RHYTHM	5/423	117/38473	0.00963354	0.0448134	0.0325798	5	ENSG00000081913/ENSG00000101945/ENSG00000106462/ENSG00000131747/ENSG00000163485
S2D	Nut10h.vs.Nut0h.Downregulated	C5	GOBP_REGULATION_OF_CYCLIN_DEPENDENT_PROTEIN_KINASE_ACTIVITY	17/423	99/38473	8.81723e-16	2.12479e-14	1.54474e-14	17	ENSG00000094804/ENSG00000100526/ENSG00000105173/ENSG00000123080/ENSG00000123975/ENSG00000127564/ENSG00000134057/ENSG00000134222/ENSG00000145386/ENSG00000157456/ENSG00000158402/ENSG00000162063/ENSG00000164045/ENSG00000165730/ENSG00000166851/ENSG00000175305/ENSG00000197299
S2D	Nut10h.vs.Nut0h.Downregulated	C5	GOBP_REGULATION_OF_CYTOKINESIS	15/423	89/38473	5.89503e-14	1.29706e-12	9.42975e-13	15	ENSG00000087586/ENSG00000094804/ENSG00000112984/ENSG00000114346/ENSG00000118193/ENSG00000122966/ENSG00000129173/ENSG00000137807/ENSG00000138182/ENSG00000139618/ENSG00000142731/ENSG00000161800/ENSG00000166851/ENSG00000178999/ENSG00000198901
S2D	Nut10h.vs.Nut0h.Downregulated	C5	GOBP_REGULATION_OF_DNA_BINDING	7/423	122/38473	0.000418546	0.00295923	0.00215139	7	ENSG00000101412/ENSG00000102977/ENSG00000106689/ENSG00000117650/ENSG00000123485/ENSG00000164104/ENSG00000167513
S2D	Nut10h.vs.Nut0h.Downregulated	C5	GOBP_REGULATION_OF_DNA_BIOSYNTHETIC_PROCESS	14/423	122/38473	8.86917e-11	1.53966e-09	1.11935e-09	14	ENSG00000049541/ENSG00000077684/ENSG00000101003/ENSG00000102977/ENSG00000111445/ENSG00000117650/ENSG00000131153/ENSG00000133119/ENSG00000136982/ENSG00000140451/ENSG00000149554/ENSG00000163918/ENSG00000178999/ENSG00000181938
S2D	Nut10h.vs.Nut0h.Downregulated	C5	GOBP_REGULATION_OF_DNA_DEPENDENT_DNA_REPLICATION	21/423	51/38473	3.76726e-28	1.56501e-26	1.13777e-26	21	ENSG00000006634/ENSG00000049541/ENSG00000075131/ENSG00000097046/ENSG00000101003/ENSG00000111445/ENSG00000112029/ENSG00000112312/ENSG00000123374/ENSG00000129173/ENSG00000131153/ENSG00000133119/ENSG00000136982/ENSG00000139618/ENSG00000140534/ENSG00000159147/ENSG00000161692/ENSG00000163918/ENSG00000167513/ENSG00000181938/ENSG00000197299
S2D	Nut10h.vs.Nut0h.Downregulated	C5	GOBP_REGULATION_OF_DNA_DIRECTED_DNA_POLYMERASE_ACTIVITY	8/423	13/38473	2.45205e-13	5.11865e-12	3.7213e-12	8	ENSG00000049541/ENSG00000101003/ENSG00000111445/ENSG00000131153/ENSG00000133119/ENSG00000136982/ENSG00000163918/ENSG00000181938
S2D	Nut10h.vs.Nut0h.Downregulated	C5	GOBP_REGULATION_OF_DNA_METABOLIC_PROCESS	40/423	400/38473	3.89889e-26	1.50373e-24	1.09322e-24	40	ENSG00000012048/ENSG00000013573/ENSG00000049541/ENSG00000051180/ENSG00000051341/ENSG00000077684/ENSG00000095002/ENSG00000101003/ENSG00000102977/ENSG00000109685/ENSG00000111206/ENSG00000111247/ENSG00000111445/ENSG00000112312/ENSG00000116062/ENSG00000117650/ENSG00000123374/ENSG00000124795/ENSG00000127423/ENSG00000131153/ENSG00000132436/ENSG00000133119/ENSG00000133302/ENSG00000136982/ENSG00000140451…
S2D	Nut10h.vs.Nut0h.Downregulated	C5	GOBP_REGULATION_OF_DNA_RECOMBINATION	13/423	131/38473	2.56734e-09	3.91191e-08	2.844e-08	13	ENSG00000051180/ENSG00000051341/ENSG00000095002/ENSG00000109685/ENSG00000111247/ENSG00000116062/ENSG00000132436/ENSG00000149554/ENSG00000175643/ENSG00000176208/ENSG00000181544/ENSG00000182481/ENSG00000197299
S2D	Nut10h.vs.Nut0h.Downregulated	C5	GOBP_REGULATION_OF_DNA_REPAIR	16/423	151/38473	1.36316e-11	2.47713e-10	1.8009e-10	16	ENSG00000012048/ENSG00000013573/ENSG00000051180/ENSG00000051341/ENSG00000109685/ENSG00000111206/ENSG00000111247/ENSG00000124795/ENSG00000127423/ENSG00000132436/ENSG00000133302/ENSG00000149554/ENSG00000162607/ENSG00000175643/ENSG00000181544/ENSG00000188486
S2D	Nut10h.vs.Nut0h.Downregulated	C5	GOBP_REGULATION_OF_DNA_REPLICATION	29/423	129/38473	1.31797e-29	5.72189e-28	4.15987e-28	29	ENSG00000006634/ENSG00000049541/ENSG00000074047/ENSG00000075131/ENSG00000077684/ENSG00000094804/ENSG00000097046/ENSG00000101003/ENSG00000111087/ENSG00000111445/ENSG00000112029/ENSG00000112312/ENSG00000123374/ENSG00000129173/ENSG00000131153/ENSG00000133119/ENSG00000136982/ENSG00000138346/ENSG00000139618/ENSG00000140534/ENSG00000145386/ENSG00000159147/ENSG00000161692/ENSG00000163918/ENSG00000167513…
S2D	Nut10h.vs.Nut0h.Downregulated	C5	GOBP_REGULATION_OF_DOUBLE_STRAND_BREAK_REPAIR	13/423	109/38473	2.57085e-10	4.28904e-09	3.11817e-09	13	ENSG00000013573/ENSG00000051180/ENSG00000051341/ENSG00000109685/ENSG00000111206/ENSG00000111247/ENSG00000124795/ENSG00000127423/ENSG00000132436/ENSG00000133302/ENSG00000149554/ENSG00000175643/ENSG00000181544
S2D	Nut10h.vs.Nut0h.Downregulated	C5	GOBP_REGULATION_OF_DOUBLE_STRAND_BREAK_REPAIR_VIA_HOMOLOGOUS_RECOMBINATION	7/423	70/38473	1.2205e-05	0.000119863	8.71413e-05	7	ENSG00000051180/ENSG00000051341/ENSG00000111247/ENSG00000132436/ENSG00000149554/ENSG00000175643/ENSG00000181544
S2D	Nut10h.vs.Nut0h.Downregulated	C5	GOBP_REGULATION_OF_DOUBLE_STRAND_BREAK_REPAIR_VIA_NONHOMOLOGOUS_END_JOINING	3/423	31/38473	0.00472042	0.0256444	0.0186437	3	ENSG00000109685/ENSG00000124795/ENSG00000127423
S2D	Nut10h.vs.Nut0h.Downregulated	C5	GOBP_REGULATION_OF_EXIT_FROM_MITOSIS	3/423	18/38473	0.000952425	0.00636985	0.00463094	3	ENSG00000011426/ENSG00000146670/ENSG00000175063
S2D	Nut10h.vs.Nut0h.Downregulated	C5	GOBP_REGULATION_OF_GENERATION_OF_PRECURSOR_METABOLITES_AND_ENERGY	6/423	133/38473	0.00362385	0.0202606	0.0147296	6	ENSG00000115687/ENSG00000134057/ENSG00000138030/ENSG00000170955/ENSG00000213689/ENSG00000235194
S2D	Nut10h.vs.Nut0h.Downregulated	C5	GOBP_REGULATION_OF_GENE_EXPRESSION_EPIGENETIC	9/423	137/38473	2.23734e-05	0.000205746	0.000149579	9	ENSG00000012048/ENSG00000101945/ENSG00000106462/ENSG00000106689/ENSG00000119969/ENSG00000123374/ENSG00000130816/ENSG00000149554/ENSG00000178409
S2D	Nut10h.vs.Nut0h.Downregulated	C5	GOBP_REGULATION_OF_GLYCOGEN_METABOLIC_PROCESS	3/423	36/38473	0.00720092	0.0348163	0.0253118	3	ENSG00000115687/ENSG00000138030/ENSG00000235194
S2D	Nut10h.vs.Nut0h.Downregulated	C5	GOBP_REGULATION_OF_HEART_GROWTH	4/423	72/38473	0.00823451	0.0391339	0.0284507	4	ENSG00000078900/ENSG00000111087/ENSG00000129484/ENSG00000207547
S2D	Nut10h.vs.Nut0h.Downregulated	C5	GOBP_REGULATION_OF_HELICASE_ACTIVITY	3/423	12/38473	0.000269684	0.00204436	0.00148627	3	ENSG00000073111/ENSG00000095002/ENSG00000116062
S2D	Nut10h.vs.Nut0h.Downregulated	C5	GOBP_REGULATION_OF_HISTONE_H3_K4_METHYLATION	3/423	39/38473	0.00899656	0.0421556	0.0306475	3	ENSG00000012048/ENSG00000118513/ENSG00000130816
S2D	Nut10h.vs.Nut0h.Downregulated	C5	GOBP_REGULATION_OF_HISTONE_H3_K9_METHYLATION	3/423	25/38473	0.00253581	0.0146838	0.0106752	3	ENSG00000012048/ENSG00000118513/ENSG00000130816
S2D	Nut10h.vs.Nut0h.Downregulated	C5	GOBP_REGULATION_OF_HISTONE_METHYLATION	5/423	79/38473	0.00181549	0.0108591	0.00789466	5	ENSG00000012048/ENSG00000101945/ENSG00000118513/ENSG00000119403/ENSG00000130816
S2D	Nut10h.vs.Nut0h.Downregulated	C5	GOBP_REGULATION_OF_HISTONE_MODIFICATION	7/423	177/38473	0.00358686	0.0200739	0.0145939	7	ENSG00000012048/ENSG00000101945/ENSG00000118513/ENSG00000119403/ENSG00000130816/ENSG00000149554/ENSG00000168556
S2D	Nut10h.vs.Nut0h.Downregulated	C5	GOBP_REGULATION_OF_IMMUNOGLOBULIN_PRODUCTION	4/423	75/38473	0.00948284	0.0441493	0.0320969	4	ENSG00000095002/ENSG00000109685/ENSG00000176208/ENSG00000213689
S2D	Nut10h.vs.Nut0h.Downregulated	C5	GOBP_REGULATION_OF_INTEGRIN_ACTIVATION	3/423	17/38473	0.000800191	0.00541678	0.00393805	3	ENSG00000118193/ENSG00000166086/ENSG00000171522
S2D	Nut10h.vs.Nut0h.Downregulated	C5	GOBP_REGULATION_OF_INTRINSIC_APOPTOTIC_SIGNALING_PATHWAY	6/423	167/38473	0.0106839	0.0488024	0.0354798	6	ENSG00000119969/ENSG00000132436/ENSG00000165490/ENSG00000168556/ENSG00000176208/ENSG00000182010
S2D	Nut10h.vs.Nut0h.Downregulated	C5	GOBP_REGULATION_OF_INTRINSIC_APOPTOTIC_SIGNALING_PATHWAY_IN_RESPONSE_TO_DNA_DAMAGE	3/423	37/38473	0.00777329	0.0371109	0.02698	3	ENSG00000165490/ENSG00000168556/ENSG00000176208
S2D	Nut10h.vs.Nut0h.Downregulated	C5	GOBP_REGULATION_OF_ISOTYPE_SWITCHING	3/423	38/38473	0.00837176	0.0397183	0.0288755	3	ENSG00000095002/ENSG00000109685/ENSG00000176208
S2D	Nut10h.vs.Nut0h.Downregulated	C5	GOBP_REGULATION_OF_MEIOTIC_CELL_CYCLE	8/423	51/38473	8.41922e-08	1.06114e-06	7.71458e-07	8	ENSG00000066279/ENSG00000106003/ENSG00000111247/ENSG00000112029/ENSG00000112742/ENSG00000117399/ENSG00000158402/ENSG00000164045
S2D	Nut10h.vs.Nut0h.Downregulated	C5	GOBP_REGULATION_OF_MEIOTIC_CELL_CYCLE_PHASE_TRANSITION	3/423	10/38473	0.000149529	0.00117513	0.000854327	3	ENSG00000112742/ENSG00000158402/ENSG00000164045
S2D	Nut10h.vs.Nut0h.Downregulated	C5	GOBP_REGULATION_OF_MEIOTIC_NUCLEAR_DIVISION	3/423	32/38473	0.00516673	0.0275845	0.0200542	3	ENSG00000111247/ENSG00000112029/ENSG00000117399
S2D	Nut10h.vs.Nut0h.Downregulated	C5	GOBP_REGULATION_OF_MICROTUBULE_BASED_PROCESS	24/423	248/38473	7.99237e-16	1.92879e-14	1.40225e-14	24	ENSG00000012048/ENSG00000013810/ENSG00000075702/ENSG00000076382/ENSG00000087586/ENSG00000088325/ENSG00000121621/ENSG00000121957/ENSG00000123473/ENSG00000126215/ENSG00000134222/ENSG00000136108/ENSG00000136122/ENSG00000142731/ENSG00000151849/ENSG00000154839/ENSG00000162063/ENSG00000163808/ENSG00000165480/ENSG00000166851/ENSG00000166963/ENSG00000178295/ENSG00000184349/ENSG00000204388
S2D	Nut10h.vs.Nut0h.Downregulated	C5	GOBP_REGULATION_OF_MICROTUBULE_CYTOSKELETON_ORGANIZATION	15/423	152/38473	1.64811e-10	2.77454e-09	2.01711e-09	15	ENSG00000013810/ENSG00000076382/ENSG00000088325/ENSG00000121621/ENSG00000121957/ENSG00000134222/ENSG00000136108/ENSG00000136122/ENSG00000154839/ENSG00000163808/ENSG00000165480/ENSG00000166851/ENSG00000166963/ENSG00000184349/ENSG00000204388
S2D	Nut10h.vs.Nut0h.Downregulated	C5	GOBP_REGULATION_OF_MICROTUBULE_DEPOLYMERIZATION	3/423	31/38473	0.00472042	0.0256444	0.0186437	3	ENSG00000088325/ENSG00000136108/ENSG00000166963
S2D	Nut10h.vs.Nut0h.Downregulated	C5	GOBP_REGULATION_OF_MICROTUBULE_POLYMERIZATION_OR_DEPOLYMERIZATION	7/423	87/38473	5.0694e-05	0.000443473	0.000322409	7	ENSG00000088325/ENSG00000134222/ENSG00000136108/ENSG00000154839/ENSG00000165480/ENSG00000166963/ENSG00000204388
S2D	Nut10h.vs.Nut0h.Downregulated	C5	GOBP_REGULATION_OF_MITOTIC_CELL_CYCLE	72/423	469/38473	4.78021e-60	5.95743e-58	4.3311e-58	72	ENSG00000011426/ENSG00000012048/ENSG00000040275/ENSG00000075131/ENSG00000075218/ENSG00000077684/ENSG00000078900/ENSG00000080839/ENSG00000080986/ENSG00000085840/ENSG00000087586/ENSG00000092853/ENSG00000094804/ENSG00000095002/ENSG00000097046/ENSG00000101412/ENSG00000106031/ENSG00000106462/ENSG00000112029/ENSG00000112312/ENSG00000112742/ENSG00000117650/ENSG00000117724/ENSG00000118193/ENSG00000122952…
S2D	Nut10h.vs.Nut0h.Downregulated	C5	GOBP_REGULATION_OF_MITOTIC_CELL_CYCLE_PHASE_TRANSITION	56/423	312/38473	1.42709e-50	1.39371e-48	1.01324e-48	56	ENSG00000011426/ENSG00000012048/ENSG00000040275/ENSG00000075218/ENSG00000077684/ENSG00000080839/ENSG00000080986/ENSG00000085840/ENSG00000087586/ENSG00000092853/ENSG00000094804/ENSG00000097046/ENSG00000101412/ENSG00000106462/ENSG00000112029/ENSG00000112742/ENSG00000117724/ENSG00000118193/ENSG00000122952/ENSG00000123080/ENSG00000123374/ENSG00000123473/ENSG00000126215/ENSG00000126787/ENSG00000126803…
S2D	Nut10h.vs.Nut0h.Downregulated	C5	GOBP_REGULATION_OF_MITOTIC_CELL_CYCLE_SPINDLE_ASSEMBLY_CHECKPOINT	6/423	17/38473	1.90471e-08	2.5924e-07	1.8847e-07	6	ENSG00000080986/ENSG00000126215/ENSG00000134057/ENSG00000164109/ENSG00000167513/ENSG00000178295
S2D	Nut10h.vs.Nut0h.Downregulated	C5	GOBP_REGULATION_OF_MITOTIC_NUCLEAR_DIVISION	29/423	111/38473	1.09724e-31	5.19093e-30	3.77385e-30	29	ENSG00000040275/ENSG00000080986/ENSG00000087586/ENSG00000106031/ENSG00000112029/ENSG00000112742/ENSG00000117650/ENSG00000117724/ENSG00000122952/ENSG00000126215/ENSG00000126787/ENSG00000127564/ENSG00000134057/ENSG00000135476/ENSG00000136122/ENSG00000137804/ENSG00000138182/ENSG00000148773/ENSG00000149554/ENSG00000156970/ENSG00000158402/ENSG00000164109/ENSG00000166851/ENSG00000167513/ENSG00000169679…
S2D	Nut10h.vs.Nut0h.Downregulated	C5	GOBP_REGULATION_OF_MITOTIC_SISTER_CHROMATID_SEGREGATION	16/423	46/38473	2.52029e-20	7.51586e-19	5.4641e-19	16	ENSG00000040275/ENSG00000080986/ENSG00000112029/ENSG00000112742/ENSG00000117724/ENSG00000122952/ENSG00000126215/ENSG00000134057/ENSG00000156970/ENSG00000164109/ENSG00000164611/ENSG00000166851/ENSG00000167513/ENSG00000169679/ENSG00000178295/ENSG00000178999
S2D	Nut10h.vs.Nut0h.Downregulated	C5	GOBP_REGULATION_OF_MITOTIC_SPINDLE_ASSEMBLY	3/423	23/38473	0.00198459	0.0117736	0.00855949	3	ENSG00000163808/ENSG00000166851/ENSG00000204388
S2D	Nut10h.vs.Nut0h.Downregulated	C5	GOBP_REGULATION_OF_NERVOUS_SYSTEM_DEVELOPMENT	14/423	433/38473	0.000360841	0.00262459	0.0019081	14	ENSG00000040608/ENSG00000066279/ENSG00000075702/ENSG00000078900/ENSG00000101412/ENSG00000106462/ENSG00000106689/ENSG00000118193/ENSG00000123095/ENSG00000137825/ENSG00000144355/ENSG00000164104/ENSG00000184349/ENSG00000196584
S2D	Nut10h.vs.Nut0h.Downregulated	C5	GOBP_REGULATION_OF_NEURAL_PRECURSOR_CELL_PROLIFERATION	5/423	83/38473	0.00225687	0.013206	0.00960085	5	ENSG00000066279/ENSG00000075702/ENSG00000106689/ENSG00000111087/ENSG00000171241
S2D	Nut10h.vs.Nut0h.Downregulated	C5	GOBP_REGULATION_OF_NEUROGENESIS	13/423	355/38473	0.000177378	0.0013855	0.00100727	13	ENSG00000040608/ENSG00000066279/ENSG00000075702/ENSG00000078900/ENSG00000101412/ENSG00000106462/ENSG00000106689/ENSG00000123095/ENSG00000137825/ENSG00000144355/ENSG00000164104/ENSG00000184349/ENSG00000196584
S2D	Nut10h.vs.Nut0h.Downregulated	C5	GOBP_REGULATION_OF_NEURON_DIFFERENTIATION	7/423	189/38473	0.00512016	0.027406	0.0199244	7	ENSG00000066279/ENSG00000075702/ENSG00000078900/ENSG00000114346/ENSG00000144355/ENSG00000167191/ENSG00000177508
S2D	Nut10h.vs.Nut0h.Downregulated	C5	GOBP_REGULATION_OF_NUCLEAR_CELL_CYCLE_DNA_REPLICATION	5/423	12/38473	1.16633e-07	1.45574e-06	1.05833e-06	5	ENSG00000006634/ENSG00000075131/ENSG00000097046/ENSG00000161692/ENSG00000167513
S2D	Nut10h.vs.Nut0h.Downregulated	C5	GOBP_REGULATION_OF_NUCLEAR_DIVISION	31/423	139/38473	1.87274e-31	8.63943e-30	6.28095e-30	31	ENSG00000040275/ENSG00000080986/ENSG00000087586/ENSG00000106031/ENSG00000111247/ENSG00000112029/ENSG00000112742/ENSG00000117399/ENSG00000117650/ENSG00000117724/ENSG00000122952/ENSG00000126215/ENSG00000126787/ENSG00000127564/ENSG00000134057/ENSG00000135476/ENSG00000136122/ENSG00000137804/ENSG00000138182/ENSG00000148773/ENSG00000149554/ENSG00000156970/ENSG00000158402/ENSG00000164109/ENSG00000166851…
S2D	Nut10h.vs.Nut0h.Downregulated	C5	GOBP_REGULATION_OF_ORGANELLE_ASSEMBLY	10/423	223/38473	0.000199208	0.00154447	0.00112284	10	ENSG00000012048/ENSG00000076382/ENSG00000121957/ENSG00000123473/ENSG00000142731/ENSG00000151849/ENSG00000163808/ENSG00000166851/ENSG00000186638/ENSG00000204388
S2D	Nut10h.vs.Nut0h.Downregulated	C5	GOBP_REGULATION_OF_PROTEASOMAL_PROTEIN_CATABOLIC_PROCESS	7/423	185/38473	0.00456289	0.0249591	0.0181455	7	ENSG00000087586/ENSG00000117399/ENSG00000123374/ENSG00000166851/ENSG00000166963/ENSG00000168078/ENSG00000204388
S2D	Nut10h.vs.Nut0h.Downregulated	C5	GOBP_REGULATION_OF_PROTEASOMAL_UBIQUITIN_DEPENDENT_PROTEIN_CATABOLIC_PROCESS	7/423	136/38473	0.000800167	0.00541678	0.00393805	7	ENSG00000087586/ENSG00000117399/ENSG00000123374/ENSG00000166851/ENSG00000166963/ENSG00000168078/ENSG00000204388
S2D	Nut10h.vs.Nut0h.Downregulated	C5	GOBP_REGULATION_OF_PROTEIN_CATABOLIC_PROCESS	11/423	389/38473	0.00418266	0.0231063	0.0167985	11	ENSG00000087586/ENSG00000101447/ENSG00000117399/ENSG00000123374/ENSG00000138376/ENSG00000143476/ENSG00000164109/ENSG00000166851/ENSG00000166963/ENSG00000168078/ENSG00000204388
S2D	Nut10h.vs.Nut0h.Downregulated	C5	GOBP_REGULATION_OF_PROTEIN_MODIFICATION_BY_SMALL_PROTEIN_CONJUGATION_OR_REMOVAL	12/423	244/38473	1.91246e-05	0.000177139	0.000128782	12	ENSG00000012048/ENSG00000108106/ENSG00000112029/ENSG00000117399/ENSG00000120539/ENSG00000156970/ENSG00000164109/ENSG00000166851/ENSG00000169689/ENSG00000172167/ENSG00000175063/ENSG00000204388
S2D	Nut10h.vs.Nut0h.Downregulated	C5	GOBP_REGULATION_OF_PROTEIN_SERINE_THREONINE_KINASE_ACTIVITY	20/423	367/38473	6.22928e-09	9.03609e-08	6.56932e-08	20	ENSG00000006634/ENSG00000094804/ENSG00000100526/ENSG00000105173/ENSG00000106462/ENSG00000123080/ENSG00000123975/ENSG00000127564/ENSG00000134057/ENSG00000134222/ENSG00000145386/ENSG00000149503/ENSG00000157456/ENSG00000158402/ENSG00000161692/ENSG00000162063/ENSG00000164045/ENSG00000166851/ENSG00000175305/ENSG00000197299
S2D	Nut10h.vs.Nut0h.Downregulated	C5	GOBP_REGULATION_OF_REPRODUCTIVE_PROCESS	9/423	177/38473	0.00016251	0.00127414	0.00092631	9	ENSG00000066279/ENSG00000087586/ENSG00000106003/ENSG00000111247/ENSG00000112029/ENSG00000112742/ENSG00000117399/ENSG00000158402/ENSG00000164045
S2D	Nut10h.vs.Nut0h.Downregulated	C5	GOBP_REGULATION_OF_RESPIRATORY_GASEOUS_EXCHANGE	3/423	21/38473	0.00151486	0.00966686	0.0070279	3	ENSG00000115687/ENSG00000163485/ENSG00000167081
S2D	Nut10h.vs.Nut0h.Downregulated	C5	GOBP_REGULATION_OF_RESPIRATORY_GASEOUS_EXCHANGE_BY_NERVOUS_SYSTEM_PROCESS	2/423	13/38473	0.0086821	0.0407737	0.0296428	2	ENSG00000163485/ENSG00000167081
S2D	Nut10h.vs.Nut0h.Downregulated	C5	GOBP_REGULATION_OF_RESPONSE_TO_DNA_DAMAGE_STIMULUS	22/423	244/38473	5.6015e-14	1.2341e-12	8.97204e-13	22	ENSG00000012048/ENSG00000013573/ENSG00000051180/ENSG00000051341/ENSG00000092470/ENSG00000109685/ENSG00000111206/ENSG00000111247/ENSG00000112029/ENSG00000124795/ENSG00000127423/ENSG00000132436/ENSG00000133302/ENSG00000149554/ENSG00000162607/ENSG00000165490/ENSG00000168411/ENSG00000168556/ENSG00000175643/ENSG00000176208/ENSG00000181544/ENSG00000188486
S2D	Nut10h.vs.Nut0h.Downregulated	C5	GOBP_REGULATION_OF_SIGNAL_TRANSDUCTION_BY_P53_CLASS_MEDIATOR	6/423	100/38473	0.000851693	0.00574677	0.00417796	6	ENSG00000087586/ENSG00000118515/ENSG00000149554/ENSG00000168556/ENSG00000176208/ENSG00000178999
S2D	Nut10h.vs.Nut0h.Downregulated	C5	GOBP_REGULATION_OF_SISTER_CHROMATID_COHESION	6/423	21/38473	8.046e-08	1.01563e-06	7.38374e-07	6	ENSG00000013573/ENSG00000133302/ENSG00000135476/ENSG00000146670/ENSG00000168496/ENSG00000169679
S2D	Nut10h.vs.Nut0h.Downregulated	C5	GOBP_REGULATION_OF_SPINDLE_ASSEMBLY	5/423	30/38473	1.78275e-05	0.000165848	0.000120573	5	ENSG00000076382/ENSG00000121957/ENSG00000163808/ENSG00000166851/ENSG00000204388
S2D	Nut10h.vs.Nut0h.Downregulated	C5	GOBP_REGULATION_OF_SPINDLE_ORGANIZATION	9/423	44/38473	1.08815e-09	1.692e-08	1.2301e-08	9	ENSG00000013810/ENSG00000076382/ENSG00000088325/ENSG00000121957/ENSG00000134222/ENSG00000136122/ENSG00000163808/ENSG00000166851/ENSG00000204388
S2D	Nut10h.vs.Nut0h.Downregulated	C5	GOBP_REGULATION_OF_TELOMERASE_ACTIVITY	4/423	51/38473	0.00239455	0.0139286	0.0101262	4	ENSG00000102977/ENSG00000117650/ENSG00000140451/ENSG00000178999
S2D	Nut10h.vs.Nut0h.Downregulated	C5	GOBP_REGULATION_OF_TELOMERE_MAINTENANCE_VIA_TELOMERE_LENGTHENING	4/423	62/38473	0.00486358	0.026328	0.0191407	4	ENSG00000102977/ENSG00000117650/ENSG00000140451/ENSG00000178999
S2D	Nut10h.vs.Nut0h.Downregulated	C5	GOBP_REGULATION_OF_TRANSMEMBRANE_RECEPTOR_PROTEIN_SERINE_THREONINE_KINASE_SIGNALING_PATHWAY	8/423	265/38473	0.00945333	0.0440979	0.0320596	8	ENSG00000106031/ENSG00000112742/ENSG00000137834/ENSG00000141622/ENSG00000144355/ENSG00000168556/ENSG00000183779/ENSG00000242265
S2D	Nut10h.vs.Nut0h.Downregulated	C5	GOBP_REGULATION_OF_UBIQUITIN_DEPENDENT_PROTEIN_CATABOLIC_PROCESS	7/423	166/38473	0.00251441	0.0145953	0.0106109	7	ENSG00000087586/ENSG00000117399/ENSG00000123374/ENSG00000166851/ENSG00000166963/ENSG00000168078/ENSG00000204388
S2D	Nut10h.vs.Nut0h.Downregulated	C5	GOBP_REGULATION_OF_UBIQUITIN_PROTEIN_LIGASE_ACTIVITY	7/423	24/38473	5.44425e-09	7.98936e-08	5.80834e-08	7	ENSG00000108106/ENSG00000112029/ENSG00000117399/ENSG00000120539/ENSG00000164109/ENSG00000166851/ENSG00000175063
S2D	Nut10h.vs.Nut0h.Downregulated	C5	GOBP_REGULATION_OF_UBIQUITIN_PROTEIN_TRANSFERASE_ACTIVITY	8/423	55/38473	1.54925e-07	1.90941e-06	1.38816e-06	8	ENSG00000108106/ENSG00000112029/ENSG00000117399/ENSG00000120539/ENSG00000156970/ENSG00000164109/ENSG00000166851/ENSG00000175063
S2D	Nut10h.vs.Nut0h.Downregulated	C5	GOBP_REPLICATION_FORK_PROCESSING	11/423	41/38473	5.85924e-13	1.1962e-11	8.6965e-12	11	ENSG00000013573/ENSG00000051180/ENSG00000138346/ENSG00000139618/ENSG00000154920/ENSG00000160949/ENSG00000168411/ENSG00000169689/ENSG00000178295/ENSG00000183763/ENSG00000197299
S2D	Nut10h.vs.Nut0h.Downregulated	C5	GOBP_REPRODUCTIVE_SYSTEM_DEVELOPMENT	17/423	432/38473	7.45017e-06	7.54963e-05	5.48865e-05	17	ENSG00000066279/ENSG00000095002/ENSG00000106003/ENSG00000106031/ENSG00000111087/ENSG00000116133/ENSG00000121621/ENSG00000129173/ENSG00000136492/ENSG00000137561/ENSG00000139618/ENSG00000142731/ENSG00000162063/ENSG00000164104/ENSG00000168556/ENSG00000187741/ENSG00000221829
S2D	Nut10h.vs.Nut0h.Downregulated	C5	GOBP_RESOLUTION_OF_MEIOTIC_RECOMBINATION_INTERMEDIATES	4/423	17/38473	3.06124e-05	0.000275743	0.000200468	4	ENSG00000131747/ENSG00000154920/ENSG00000169689/ENSG00000178966
S2D	Nut10h.vs.Nut0h.Downregulated	C5	GOBP_RESPONSE_TO_GAMMA_RADIATION	5/423	55/38473	0.000347401	0.00255596	0.0018582	5	ENSG00000051180/ENSG00000139618/ENSG00000188486/ENSG00000196584/ENSG00000213689
S2D	Nut10h.vs.Nut0h.Downregulated	C5	GOBP_RESPONSE_TO_HYDROXYUREA	4/423	13/38473	9.52301e-06	9.48891e-05	6.89853e-05	4	ENSG00000013573/ENSG00000051180/ENSG00000197299/ENSG00000213689
S2D	Nut10h.vs.Nut0h.Downregulated	C5	GOBP_RESPONSE_TO_IONIZING_RADIATION	17/423	142/38473	4.18041e-13	8.61886e-12	6.26599e-12	17	ENSG00000012048/ENSG00000051180/ENSG00000085999/ENSG00000095002/ENSG00000111247/ENSG00000114346/ENSG00000132436/ENSG00000138376/ENSG00000139618/ENSG00000140534/ENSG00000163781/ENSG00000168411/ENSG00000188486/ENSG00000196584/ENSG00000197275/ENSG00000197299/ENSG00000213689
S2D	Nut10h.vs.Nut0h.Downregulated	C5	GOBP_RESPONSE_TO_LIGHT_STIMULUS	15/423	307/38473	1.93027e-06	2.10552e-05	1.53073e-05	15	ENSG00000075131/ENSG00000077514/ENSG00000095002/ENSG00000116062/ENSG00000139618/ENSG00000143476/ENSG00000149554/ENSG00000162607/ENSG00000164045/ENSG00000168077/ENSG00000168078/ENSG00000168496/ENSG00000170345/ENSG00000178999/ENSG00000213689
S2D	Nut10h.vs.Nut0h.Downregulated	C5	GOBP_RESPONSE_TO_RADIATION	30/423	434/38473	1.94652e-15	4.6306e-14	3.36649e-14	30	ENSG00000012048/ENSG00000051180/ENSG00000075131/ENSG00000077514/ENSG00000085999/ENSG00000095002/ENSG00000111247/ENSG00000114346/ENSG00000116062/ENSG00000132436/ENSG00000138376/ENSG00000139618/ENSG00000140534/ENSG00000143476/ENSG00000149554/ENSG00000162607/ENSG00000163781/ENSG00000164045/ENSG00000168077/ENSG00000168078/ENSG00000168411/ENSG00000168496/ENSG00000170345/ENSG00000178999/ENSG00000188486…
S2D	Nut10h.vs.Nut0h.Downregulated	C5	GOBP_RESPONSE_TO_UV	14/423	147/38473	1.07749e-09	1.67698e-08	1.21918e-08	14	ENSG00000075131/ENSG00000077514/ENSG00000095002/ENSG00000116062/ENSG00000139618/ENSG00000143476/ENSG00000149554/ENSG00000162607/ENSG00000164045/ENSG00000168077/ENSG00000168078/ENSG00000168496/ENSG00000178999/ENSG00000213689
S2D	Nut10h.vs.Nut0h.Downregulated	C5	GOBP_RESPONSE_TO_X_RAY	5/423	32/38473	2.47408e-05	0.000226147	0.000164411	5	ENSG00000051180/ENSG00000095002/ENSG00000139618/ENSG00000196584/ENSG00000197299
S2D	Nut10h.vs.Nut0h.Downregulated	C5	GOBP_RNA_DEPENDENT_DNA_BIOSYNTHETIC_PROCESS	5/423	71/38473	0.0011265	0.00744169	0.00541018	5	ENSG00000102977/ENSG00000117650/ENSG00000140451/ENSG00000164362/ENSG00000178999
S2D	Nut10h.vs.Nut0h.Downregulated	C5	GOBP_SEMINIFEROUS_TUBULE_DEVELOPMENT	3/423	13/38473	0.000347733	0.00255596	0.0018582	3	ENSG00000121621/ENSG00000136492/ENSG00000168556
S2D	Nut10h.vs.Nut0h.Downregulated	C5	GOBP_SEX_DIFFERENTIATION	14/423	276/38473	2.74579e-06	2.89304e-05	2.10327e-05	14	ENSG00000066279/ENSG00000095002/ENSG00000102384/ENSG00000106003/ENSG00000106031/ENSG00000116133/ENSG00000121621/ENSG00000136492/ENSG00000139618/ENSG00000164104/ENSG00000168556/ENSG00000173894/ENSG00000187741/ENSG00000221829
S2D	Nut10h.vs.Nut0h.Downregulated	C5	GOBP_SIGNAL_TRANSDUCTION_BY_P53_CLASS_MEDIATOR	12/423	167/38473	3.78308e-07	4.40875e-06	3.2052e-06	12	ENSG00000007968/ENSG00000075218/ENSG00000078900/ENSG00000087586/ENSG00000101412/ENSG00000111206/ENSG00000118515/ENSG00000139618/ENSG00000149554/ENSG00000168556/ENSG00000176208/ENSG00000178999
S2D	Nut10h.vs.Nut0h.Downregulated	C5	GOBP_SIGNAL_TRANSDUCTION_IN_RESPONSE_TO_DNA_DAMAGE	24/423	174/38473	2.03439e-19	5.81752e-18	4.22939e-18	24	ENSG00000012048/ENSG00000075131/ENSG00000075218/ENSG00000092470/ENSG00000092853/ENSG00000095002/ENSG00000101412/ENSG00000111206/ENSG00000123374/ENSG00000136492/ENSG00000137337/ENSG00000139618/ENSG00000140534/ENSG00000143476/ENSG00000149554/ENSG00000154920/ENSG00000159147/ENSG00000163781/ENSG00000166851/ENSG00000168411/ENSG00000176208/ENSG00000188486/ENSG00000197299/ENSG00000213689
S2D	Nut10h.vs.Nut0h.Downregulated	C5	GOBP_SISTER_CHROMATID_COHESION	16/423	62/38473	5.92018e-18	1.58187e-16	1.15004e-16	16	ENSG00000013573/ENSG00000079616/ENSG00000117399/ENSG00000129810/ENSG00000133302/ENSG00000135476/ENSG00000136982/ENSG00000146670/ENSG00000156970/ENSG00000163535/ENSG00000166851/ENSG00000168496/ENSG00000169679/ENSG00000171320/ENSG00000177602/ENSG00000197771
S2D	Nut10h.vs.Nut0h.Downregulated	C5	GOBP_SISTER_CHROMATID_SEGREGATION	61/423	207/38473	1.79644e-69	3.06129e-67	2.22558e-67	61	ENSG00000013573/ENSG00000013810/ENSG00000040275/ENSG00000076382/ENSG00000079616/ENSG00000080986/ENSG00000090889/ENSG00000094804/ENSG00000109805/ENSG00000112029/ENSG00000112742/ENSG00000113810/ENSG00000116273/ENSG00000117399/ENSG00000117650/ENSG00000117724/ENSG00000118193/ENSG00000121152/ENSG00000121621/ENSG00000122952/ENSG00000123219/ENSG00000126215/ENSG00000126787/ENSG00000128944/ENSG00000129810…
S2D	Nut10h.vs.Nut0h.Downregulated	C5	GOBP_SMALL_GTPASE_MEDIATED_SIGNAL_TRANSDUCTION	14/423	498/38473	0.00138945	0.00898674	0.00653344	14	ENSG00000004777/ENSG00000040608/ENSG00000111206/ENSG00000114346/ENSG00000116133/ENSG00000118193/ENSG00000121957/ENSG00000123374/ENSG00000130052/ENSG00000130816/ENSG00000145386/ENSG00000161800/ENSG00000197256/ENSG00000198826
S2D	Nut10h.vs.Nut0h.Downregulated	C5	GOBP_SMOOTHENED_SIGNALING_PATHWAY	6/423	140/38473	0.00465264	0.0254002	0.0184661	6	ENSG00000074047/ENSG00000111087/ENSG00000123473/ENSG00000151849/ENSG00000162062/ENSG00000166813
S2D	Nut10h.vs.Nut0h.Downregulated	C5	GOBP_SOMATIC_DIVERSIFICATION_OF_IMMUNE_RECEPTORS	8/423	82/38473	3.50184e-06	3.64139e-05	2.64732e-05	8	ENSG00000051341/ENSG00000076248/ENSG00000095002/ENSG00000109685/ENSG00000116062/ENSG00000164104/ENSG00000174371/ENSG00000176208
S2D	Nut10h.vs.Nut0h.Downregulated	C5	GOBP_SOMATIC_DIVERSIFICATION_OF_IMMUNE_RECEPTORS_VIA_SOMATIC_MUTATION	5/423	16/38473	6.20312e-07	7.03751e-06	5.11633e-06	5	ENSG00000051341/ENSG00000076248/ENSG00000095002/ENSG00000116062/ENSG00000174371
S2D	Nut10h.vs.Nut0h.Downregulated	C5	GOBP_SOMATIC_DIVERSIFICATION_OF_IMMUNOGLOBULINS	7/423	69/38473	1.10885e-05	0.000109379	7.95193e-05	7	ENSG00000051341/ENSG00000076248/ENSG00000095002/ENSG00000109685/ENSG00000116062/ENSG00000174371/ENSG00000176208
S2D	Nut10h.vs.Nut0h.Downregulated	C5	GOBP_SOMATIC_DIVERSIFICATION_OF_IMMUNOGLOBULINS_INVOLVED_IN_IMMUNE_RESPONSE	6/423	52/38473	2.26365e-05	0.000208051	0.000151255	6	ENSG00000076248/ENSG00000095002/ENSG00000109685/ENSG00000116062/ENSG00000174371/ENSG00000176208
S2D	Nut10h.vs.Nut0h.Downregulated	C5	GOBP_SPERMATID_DIFFERENTIATION	7/423	179/38473	0.00381436	0.0212616	0.0154574	7	ENSG00000126803/ENSG00000136492/ENSG00000137812/ENSG00000164104/ENSG00000166086/ENSG00000168556/ENSG00000221829
S2D	Nut10h.vs.Nut0h.Downregulated	C5	GOBP_SPINDLE_ASSEMBLY	24/423	139/38473	8.44536e-22	2.70705e-20	1.96805e-20	24	ENSG00000066279/ENSG00000076382/ENSG00000080986/ENSG00000087586/ENSG00000088325/ENSG00000090889/ENSG00000101057/ENSG00000112029/ENSG00000117399/ENSG00000117650/ENSG00000121957/ENSG00000131351/ENSG00000137807/ENSG00000138160/ENSG00000149503/ENSG00000152240/ENSG00000157456/ENSG00000161800/ENSG00000163808/ENSG00000166851/ENSG00000178999/ENSG00000198901/ENSG00000204388/ENSG00000237649
S2D	Nut10h.vs.Nut0h.Downregulated	C5	GOBP_SPINDLE_ELONGATION	5/423	10/38473	3.7791e-08	5.04081e-07	3.66472e-07	5	ENSG00000090889/ENSG00000137807/ENSG00000161800/ENSG00000178999/ENSG00000198901
S2D	Nut10h.vs.Nut0h.Downregulated	C5	GOBP_SPINDLE_LOCALIZATION	10/423	55/38473	4.36971e-10	7.15433e-09	5.20126e-09	10	ENSG00000040275/ENSG00000066279/ENSG00000080986/ENSG00000115163/ENSG00000121957/ENSG00000135476/ENSG00000137804/ENSG00000164109/ENSG00000166851/ENSG00000186193
S2D	Nut10h.vs.Nut0h.Downregulated	C5	GOBP_SPINDLE_MIDZONE_ASSEMBLY	6/423	12/38473	1.48993e-09	2.30174e-08	1.67338e-08	6	ENSG00000090889/ENSG00000137807/ENSG00000149503/ENSG00000161800/ENSG00000178999/ENSG00000198901
S2D	Nut10h.vs.Nut0h.Downregulated	C5	GOBP_SPINDLE_ORGANIZATION	39/423	205/38473	1.96356e-36	1.11536e-34	8.10874e-35	39	ENSG00000013810/ENSG00000066279/ENSG00000075702/ENSG00000076382/ENSG00000080986/ENSG00000087586/ENSG00000088325/ENSG00000090889/ENSG00000101057/ENSG00000112029/ENSG00000112742/ENSG00000117399/ENSG00000117650/ENSG00000121957/ENSG00000123473/ENSG00000126787/ENSG00000127423/ENSG00000128944/ENSG00000131351/ENSG00000134057/ENSG00000134222/ENSG00000135476/ENSG00000136122/ENSG00000137807/ENSG00000138160…
S2D	Nut10h.vs.Nut0h.Downregulated	C5	GOBP_TELENCEPHALON_DEVELOPMENT	12/423	241/38473	1.69196e-05	0.000158029	0.000114889	12	ENSG00000013810/ENSG00000040608/ENSG00000066279/ENSG00000075702/ENSG00000099617/ENSG00000106462/ENSG00000106689/ENSG00000118193/ENSG00000144355/ENSG00000154146/ENSG00000170390/ENSG00000188486
S2D	Nut10h.vs.Nut0h.Downregulated	C5	GOBP_TELOMERE_CAPPING	4/423	40/38473	0.000962822	0.00642908	0.004674	4	ENSG00000102977/ENSG00000117650/ENSG00000118655/ENSG00000178999
S2D	Nut10h.vs.Nut0h.Downregulated	C5	GOBP_TELOMERE_MAINTENANCE	16/423	133/38473	1.90652e-12	3.70651e-11	2.69466e-11	16	ENSG00000051180/ENSG00000102977/ENSG00000105173/ENSG00000117650/ENSG00000118655/ENSG00000126215/ENSG00000138346/ENSG00000139618/ENSG00000140451/ENSG00000160957/ENSG00000164362/ENSG00000168496/ENSG00000174371/ENSG00000175305/ENSG00000178999/ENSG00000197299
S2D	Nut10h.vs.Nut0h.Downregulated	C5	GOBP_TELOMERE_MAINTENANCE_IN_RESPONSE_TO_DNA_DAMAGE	2/423	13/38473	0.0086821	0.0407737	0.0296428	2	ENSG00000102977/ENSG00000118655
S2D	Nut10h.vs.Nut0h.Downregulated	C5	GOBP_TELOMERE_MAINTENANCE_VIA_RECOMBINATION	3/423	15/38473	0.000544239	0.00378227	0.00274974	3	ENSG00000051180/ENSG00000126215/ENSG00000139618
S2D	Nut10h.vs.Nut0h.Downregulated	C5	GOBP_TELOMERE_MAINTENANCE_VIA_TELOMERE_LENGTHENING	7/423	82/38473	3.45703e-05	0.000309225	0.000224809	7	ENSG00000051180/ENSG00000102977/ENSG00000117650/ENSG00000118655/ENSG00000140451/ENSG00000164362/ENSG00000178999
S2D	Nut10h.vs.Nut0h.Downregulated	C5	GOBP_TELOMERE_ORGANIZATION	17/423	154/38473	1.59606e-12	3.12844e-11	2.2744e-11	17	ENSG00000051180/ENSG00000102977/ENSG00000105173/ENSG00000106462/ENSG00000117650/ENSG00000118655/ENSG00000126215/ENSG00000138346/ENSG00000139618/ENSG00000140451/ENSG00000160957/ENSG00000164362/ENSG00000168496/ENSG00000174371/ENSG00000175305/ENSG00000178999/ENSG00000197299
S2D	Nut10h.vs.Nut0h.Downregulated	C5	GOBP_TELOMERIC_LOOP_DISASSEMBLY	3/423	11/38473	0.000203926	0.00157011	0.00114148	3	ENSG00000126215/ENSG00000160957/ENSG00000197299
S2D	Nut10h.vs.Nut0h.Downregulated	C5	GOBP_TRANSLESION_SYNTHESIS	3/423	24/38473	0.00224973	0.0131826	0.00958388	3	ENSG00000077514/ENSG00000100479/ENSG00000143476
S2D	Nut10h.vs.Nut0h.Downregulated	C5	GOBP_TRANSMEMBRANE_RECEPTOR_PROTEIN_SERINE_THREONINE_KINASE_SIGNALING_PATHWAY	10/423	367/38473	0.00791716	0.0377438	0.0274401	10	ENSG00000106031/ENSG00000112742/ENSG00000120693/ENSG00000137834/ENSG00000141622/ENSG00000144355/ENSG00000168556/ENSG00000170345/ENSG00000183779/ENSG00000242265
S2D	Nut10h.vs.Nut0h.Downregulated	C5	GOBP_UBIQUITIN_RECYCLING	2/423	12/38473	0.00739989	0.0355314	0.0258316	2	ENSG00000108106/ENSG00000175063
S2D	Nut10h.vs.Nut0h.Downregulated	C5	GOBP_UROGENITAL_SYSTEM_DEVELOPMENT	14/423	348/38473	3.71051e-05	0.000331012	0.000240649	14	ENSG00000074047/ENSG00000078900/ENSG00000102977/ENSG00000106031/ENSG00000111087/ENSG00000115596/ENSG00000117724/ENSG00000119969/ENSG00000137834/ENSG00000170873/ENSG00000177508/ENSG00000197256/ENSG00000198081/ENSG00000213689
S2D	Nut10h.vs.Nut0h.Downregulated	C5	GOBP_UV_DAMAGE_EXCISION_REPAIR	2/423	14/38473	0.010056	0.0463523	0.0336986	2	ENSG00000077514/ENSG00000213689
S2D	Nut10h.vs.Nut0h.Downregulated	C5	GOBP_UV_PROTECTION	2/423	13/38473	0.0086821	0.0407737	0.0296428	2	ENSG00000168077/ENSG00000168496
S2D	Nut10h.vs.Nut0h.Downregulated	C5	GOCC_ANAPHASE_PROMOTING_COMPLEX	4/423	21/38473	7.43462e-05	0.000624838	0.000454263	4	ENSG00000108106/ENSG00000117399/ENSG00000156970/ENSG00000175063
S2D	Nut10h.vs.Nut0h.Downregulated	C5	GOCC_ASTER	2/423	11/38473	0.00621152	0.0318937	0.023187	2	ENSG00000121621/ENSG00000186185
S2D	Nut10h.vs.Nut0h.Downregulated	C5	GOCC_CELL_DIVISION_SITE	9/423	73/38473	1.12487e-07	1.40609e-06	1.02224e-06	9	ENSG00000011426/ENSG00000100167/ENSG00000112984/ENSG00000114346/ENSG00000120539/ENSG00000122966/ENSG00000138180/ENSG00000142731/ENSG00000161800
S2D	Nut10h.vs.Nut0h.Downregulated	C5	GOCC_CENTRIOLAR_SATELLITE	10/423	107/38473	3.15919e-07	3.77385e-06	2.74363e-06	10	ENSG00000013810/ENSG00000056736/ENSG00000075702/ENSG00000076382/ENSG00000126787/ENSG00000128944/ENSG00000138180/ENSG00000151725/ENSG00000166851/ENSG00000178718
S2D	Nut10h.vs.Nut0h.Downregulated	C5	GOCC_CENTRIOLE	12/423	147/38473	9.42061e-08	1.18378e-06	8.60618e-07	12	ENSG00000075702/ENSG00000087586/ENSG00000123473/ENSG00000131747/ENSG00000138180/ENSG00000142731/ENSG00000151849/ENSG00000162062/ENSG00000162063/ENSG00000166851/ENSG00000186638/ENSG00000204388
S2D	Nut10h.vs.Nut0h.Downregulated	C5	GOCC_CHROMATIN_SILENCING_COMPLEX	2/423	13/38473	0.0086821	0.0407737	0.0296428	2	ENSG00000101945/ENSG00000106462
S2D	Nut10h.vs.Nut0h.Downregulated	C5	GOCC_CHROMOCENTER	4/423	15/38473	1.78659e-05	0.000165848	0.000120573	4	ENSG00000134690/ENSG00000149503/ENSG00000171320/ENSG00000178999
S2D	Nut10h.vs.Nut0h.Downregulated	C5	GOCC_CHROMOSOMAL_REGION	81/423	359/38473	4.90278e-82	1.16966e-79	8.50356e-80	81	ENSG00000031691/ENSG00000040275/ENSG00000051180/ENSG00000073111/ENSG00000076003/ENSG00000076382/ENSG00000079616/ENSG00000080986/ENSG00000085840/ENSG00000089685/ENSG00000095002/ENSG00000100162/ENSG00000100297/ENSG00000101945/ENSG00000102384/ENSG00000102977/ENSG00000104738/ENSG00000106462/ENSG00000109805/ENSG00000111247/ENSG00000112118/ENSG00000112742/ENSG00000113810/ENSG00000115163/ENSG00000117650…
S2D	Nut10h.vs.Nut0h.Downregulated	C5	GOCC_CHROMOSOME_CENTROMERIC_REGION	57/423	221/38473	3.59653e-61	4.65597e-59	3.38493e-59	57	ENSG00000031691/ENSG00000040275/ENSG00000076382/ENSG00000079616/ENSG00000080986/ENSG00000089685/ENSG00000100162/ENSG00000101945/ENSG00000102384/ENSG00000106462/ENSG00000109805/ENSG00000112742/ENSG00000113810/ENSG00000115163/ENSG00000117650/ENSG00000117724/ENSG00000119969/ENSG00000120334/ENSG00000121621/ENSG00000122952/ENSG00000123219/ENSG00000123485/ENSG00000128944/ENSG00000129534/ENSG00000129810…
S2D	Nut10h.vs.Nut0h.Downregulated	C5	GOCC_CHROMOSOME_TELOMERIC_REGION	25/423	160/38473	1.53097e-21	4.78786e-20	3.48082e-20	25	ENSG00000051180/ENSG00000073111/ENSG00000076003/ENSG00000085840/ENSG00000095002/ENSG00000100297/ENSG00000102977/ENSG00000104738/ENSG00000106462/ENSG00000111247/ENSG00000112118/ENSG00000118655/ENSG00000123374/ENSG00000126215/ENSG00000128708/ENSG00000138346/ENSG00000139618/ENSG00000140451/ENSG00000149554/ENSG00000160957/ENSG00000164362/ENSG00000166508/ENSG00000168496/ENSG00000188486/ENSG00000197299
S2D	Nut10h.vs.Nut0h.Downregulated	C5	GOCC_CHROMOSOME_TELOMERIC_REPEAT_REGION	2/423	13/38473	0.0086821	0.0407737	0.0296428	2	ENSG00000102977/ENSG00000164362
S2D	Nut10h.vs.Nut0h.Downregulated	C5	GOCC_CILIARY_BASAL_BODY	6/423	159/38473	0.00851538	0.0403195	0.0293126	6	ENSG00000077684/ENSG00000093009/ENSG00000117724/ENSG00000151849/ENSG00000166578/ENSG00000166813
S2D	Nut10h.vs.Nut0h.Downregulated	C5	GOCC_CLEAVAGE_FURROW	7/423	56/38473	2.69465e-06	2.84096e-05	2.0654e-05	7	ENSG00000112984/ENSG00000114346/ENSG00000120539/ENSG00000122966/ENSG00000138180/ENSG00000142731/ENSG00000161800
S2D	Nut10h.vs.Nut0h.Downregulated	C5	GOCC_CONDENSED_CHROMOSOME	59/423	256/38473	3.92381e-60	4.92689e-58	3.58189e-58	59	ENSG00000012048/ENSG00000031691/ENSG00000040275/ENSG00000051180/ENSG00000076382/ENSG00000079616/ENSG00000080986/ENSG00000089685/ENSG00000100162/ENSG00000101945/ENSG00000102384/ENSG00000109805/ENSG00000112742/ENSG00000115163/ENSG00000117650/ENSG00000117724/ENSG00000121621/ENSG00000122952/ENSG00000123219/ENSG00000123374/ENSG00000123485/ENSG00000126803/ENSG00000128944/ENSG00000129810/ENSG00000131470…
S2D	Nut10h.vs.Nut0h.Downregulated	C5	GOCC_CONDENSED_CHROMOSOME_CENTROMERIC_REGION	44/423	157/38473	4.32983e-49	4.08521e-47	2.96998e-47	44	ENSG00000031691/ENSG00000040275/ENSG00000076382/ENSG00000079616/ENSG00000080986/ENSG00000089685/ENSG00000100162/ENSG00000102384/ENSG00000109805/ENSG00000112742/ENSG00000115163/ENSG00000117650/ENSG00000117724/ENSG00000121621/ENSG00000122952/ENSG00000123219/ENSG00000123485/ENSG00000128944/ENSG00000129810/ENSG00000134057/ENSG00000137812/ENSG00000138092/ENSG00000138778/ENSG00000142945/ENSG00000143228…
S2D	Nut10h.vs.Nut0h.Downregulated	C5	GOCC_CONDENSED_NUCLEAR_CHROMOSOME	13/423	74/38473	1.62867e-12	3.18488e-11	2.31544e-11	13	ENSG00000012048/ENSG00000051180/ENSG00000101945/ENSG00000117650/ENSG00000126803/ENSG00000131470/ENSG00000139618/ENSG00000149503/ENSG00000149554/ENSG00000163781/ENSG00000166851/ENSG00000188486/ENSG00000197299
S2D	Nut10h.vs.Nut0h.Downregulated	C5	GOCC_CONTRACTILE_RING	3/423	10/38473	0.000149529	0.00117513	0.000854327	3	ENSG00000011426/ENSG00000138182/ENSG00000198901
S2D	Nut10h.vs.Nut0h.Downregulated	C5	GOCC_CULLIN_RING_UBIQUITIN_LIGASE_COMPLEX	7/423	174/38473	0.00326515	0.0184591	0.0134199	7	ENSG00000108106/ENSG00000117399/ENSG00000123975/ENSG00000143476/ENSG00000156970/ENSG00000162063/ENSG00000175063
S2D	Nut10h.vs.Nut0h.Downregulated	C5	GOCC_CYCLIN_DEPENDENT_PROTEIN_KINASE_HOLOENZYME_COMPLEX	8/423	48/38473	5.13499e-08	6.66312e-07	4.84415e-07	8	ENSG00000105173/ENSG00000123374/ENSG00000123975/ENSG00000134057/ENSG00000145386/ENSG00000157456/ENSG00000162063/ENSG00000175305
S2D	Nut10h.vs.Nut0h.Downregulated	C5	GOCC_CYTOPLASMIC_MICROTUBULE	6/423	75/38473	0.000181036	0.00141012	0.00102517	6	ENSG00000068615/ENSG00000075218/ENSG00000121621/ENSG00000137460/ENSG00000142945/ENSG00000186185
S2D	Nut10h.vs.Nut0h.Downregulated	C5	GOCC_DNA_PACKAGING_COMPLEX	9/423	112/38473	4.3667e-06	4.52101e-05	3.28681e-05	9	ENSG00000109805/ENSG00000113810/ENSG00000115163/ENSG00000121152/ENSG00000133302/ENSG00000136824/ENSG00000151503/ENSG00000164032/ENSG00000188486
S2D	Nut10h.vs.Nut0h.Downregulated	C5	GOCC_DNA_POLYMERASE_COMPLEX	6/423	19/38473	4.09864e-08	5.42371e-07	3.94309e-07	6	ENSG00000014138/ENSG00000077514/ENSG00000100479/ENSG00000112118/ENSG00000177084/ENSG00000198056
S2D	Nut10h.vs.Nut0h.Downregulated	C5	GOCC_DNA_REPAIR_COMPLEX	4/423	44/38473	0.00138163	0.00893965	0.00649921	4	ENSG00000012048/ENSG00000095002/ENSG00000116062/ENSG00000139618
S2D	Nut10h.vs.Nut0h.Downregulated	C5	GOCC_DNA_REPLICATION_PREINITIATION_COMPLEX	10/423	12/38473	1.50253e-18	4.12702e-17	3.00038e-17	10	ENSG00000073111/ENSG00000076003/ENSG00000093009/ENSG00000100297/ENSG00000101003/ENSG00000104738/ENSG00000112118/ENSG00000131153/ENSG00000166508/ENSG00000181938
S2D	Nut10h.vs.Nut0h.Downregulated	C5	GOCC_FANCONI_ANAEMIA_NUCLEAR_COMPLEX	4/423	13/38473	9.52301e-06	9.48891e-05	6.89853e-05	4	ENSG00000169689/ENSG00000181544/ENSG00000187741/ENSG00000221829
S2D	Nut10h.vs.Nut0h.Downregulated	C5	GOCC_FLEMMING_BODY	4/423	36/38473	0.000642422	0.00442046	0.00321371	4	ENSG00000118193/ENSG00000137807/ENSG00000138180/ENSG00000161800
S2D	Nut10h.vs.Nut0h.Downregulated	C5	GOCC_GERM_CELL_NUCLEUS	4/423	20/38473	6.07111e-05	0.000524237	0.000381125	4	ENSG00000087586/ENSG00000126803/ENSG00000163781/ENSG00000188486
S2D	Nut10h.vs.Nut0h.Downregulated	C5	GOCC_HETEROCHROMATIN	13/423	67/38473	4.23265e-13	8.71582e-12	6.33648e-12	13	ENSG00000092470/ENSG00000101945/ENSG00000106462/ENSG00000115163/ENSG00000119969/ENSG00000130816/ENSG00000149503/ENSG00000151503/ENSG00000154920/ENSG00000164032/ENSG00000171320/ENSG00000173894/ENSG00000178409
S2D	Nut10h.vs.Nut0h.Downregulated	C5	GOCC_INTERCELLULAR_BRIDGE	10/423	76/38473	1.16139e-08	1.61089e-07	1.17113e-07	10	ENSG00000088325/ENSG00000094804/ENSG00000097046/ENSG00000101447/ENSG00000112984/ENSG00000134253/ENSG00000134690/ENSG00000138180/ENSG00000138182/ENSG00000198901
S2D	Nut10h.vs.Nut0h.Downregulated	C5	GOCC_KINESIN_COMPLEX	13/423	49/38473	5.23867e-15	1.22873e-13	8.933e-14	13	ENSG00000066735/ENSG00000079616/ENSG00000112984/ENSG00000118193/ENSG00000121621/ENSG00000137807/ENSG00000138160/ENSG00000138182/ENSG00000142945/ENSG00000163808/ENSG00000166813/ENSG00000186185/ENSG00000237649
S2D	Nut10h.vs.Nut0h.Downregulated	C5	GOCC_LATERAL_ELEMENT	5/423	13/38473	1.87816e-07	2.2995e-06	1.67176e-06	5	ENSG00000012048/ENSG00000051180/ENSG00000139618/ENSG00000149503/ENSG00000197299
S2D	Nut10h.vs.Nut0h.Downregulated	C5	GOCC_MALE_GERM_CELL_NUCLEUS	3/423	16/38473	0.000664383	0.00455468	0.00331129	3	ENSG00000126803/ENSG00000163781/ENSG00000188486
S2D	Nut10h.vs.Nut0h.Downregulated	C5	GOCC_MEIOTIC_SPINDLE	6/423	13/38473	2.74132e-09	4.14299e-08	3.01199e-08	6	ENSG00000066279/ENSG00000087586/ENSG00000112029/ENSG00000126803/ENSG00000136122/ENSG00000149503
S2D	Nut10h.vs.Nut0h.Downregulated	C5	GOCC_MICROTUBULE	43/423	430/38473	4.97998e-28	2.05856e-26	1.49659e-26	43	ENSG00000066279/ENSG00000066735/ENSG00000068615/ENSG00000075218/ENSG00000076382/ENSG00000079616/ENSG00000087586/ENSG00000088325/ENSG00000089685/ENSG00000090889/ENSG00000112984/ENSG00000117650/ENSG00000118193/ENSG00000121621/ENSG00000128944/ENSG00000131351/ENSG00000134222/ENSG00000136108/ENSG00000137460/ENSG00000137804/ENSG00000137807/ENSG00000138160/ENSG00000138182/ENSG00000138778/ENSG00000139354…
S2D	Nut10h.vs.Nut0h.Downregulated	C5	GOCC_MICROTUBULE_ASSOCIATED_COMPLEX	21/423	159/38473	9.28679e-17	2.36778e-15	1.72139e-15	21	ENSG00000066735/ENSG00000079616/ENSG00000087586/ENSG00000089685/ENSG00000112984/ENSG00000118193/ENSG00000121621/ENSG00000131351/ENSG00000134690/ENSG00000137807/ENSG00000138160/ENSG00000138182/ENSG00000142945/ENSG00000149503/ENSG00000152240/ENSG00000163808/ENSG00000166813/ENSG00000166963/ENSG00000178999/ENSG00000186185/ENSG00000237649
S2D	Nut10h.vs.Nut0h.Downregulated	C5	GOCC_MICROTUBULE_END	5/423	32/38473	2.47408e-05	0.000226147	0.000164411	5	ENSG00000066279/ENSG00000076382/ENSG00000128944/ENSG00000142945/ENSG00000186185
S2D	Nut10h.vs.Nut0h.Downregulated	C5	GOCC_MICROTUBULE_PLUS_END	4/423	22/38473	9.00805e-05	0.000725685	0.00052758	4	ENSG00000076382/ENSG00000128944/ENSG00000142945/ENSG00000186185
S2D	Nut10h.vs.Nut0h.Downregulated	C5	GOCC_MIDBODY	25/423	205/38473	7.53184e-19	2.0894e-17	1.51901e-17	25	ENSG00000011426/ENSG00000013573/ENSG00000066279/ENSG00000076382/ENSG00000087586/ENSG00000089685/ENSG00000090889/ENSG00000112984/ENSG00000114346/ENSG00000117650/ENSG00000117724/ENSG00000118193/ENSG00000122966/ENSG00000134222/ENSG00000134690/ENSG00000137807/ENSG00000138180/ENSG00000138182/ENSG00000138778/ENSG00000149503/ENSG00000161800/ENSG00000166851/ENSG00000171241/ENSG00000178999/ENSG00000198901
S2D	Nut10h.vs.Nut0h.Downregulated	C5	GOCC_MISMATCH_REPAIR_COMPLEX	2/423	12/38473	0.00739989	0.0355314	0.0258316	2	ENSG00000095002/ENSG00000116062
S2D	Nut10h.vs.Nut0h.Downregulated	C5	GOCC_MITOTIC_SPINDLE	32/423	158/38473	5.38018e-31	2.44155e-29	1.77503e-29	32	ENSG00000013810/ENSG00000056736/ENSG00000066279/ENSG00000076382/ENSG00000079616/ENSG00000087586/ENSG00000088325/ENSG00000094804/ENSG00000097046/ENSG00000101447/ENSG00000114346/ENSG00000121621/ENSG00000121957/ENSG00000128944/ENSG00000131351/ENSG00000135476/ENSG00000137804/ENSG00000137807/ENSG00000138160/ENSG00000138182/ENSG00000138778/ENSG00000152240/ENSG00000154839/ENSG00000161800/ENSG00000164109…
S2D	Nut10h.vs.Nut0h.Downregulated	C5	GOCC_MITOTIC_SPINDLE_MICROTUBULE	2/423	13/38473	0.0086821	0.0407737	0.0296428	2	ENSG00000131351/ENSG00000152240
S2D	Nut10h.vs.Nut0h.Downregulated	C5	GOCC_MITOTIC_SPINDLE_MIDZONE	6/423	14/38473	4.75279e-09	7.05525e-08	5.12923e-08	6	ENSG00000121621/ENSG00000138182/ENSG00000138778/ENSG00000178999/ENSG00000186185/ENSG00000198901
S2D	Nut10h.vs.Nut0h.Downregulated	C5	GOCC_MITOTIC_SPINDLE_POLE	8/423	36/38473	4.62084e-09	6.89e-08	5.00909e-08	8	ENSG00000066279/ENSG00000076382/ENSG00000087586/ENSG00000101447/ENSG00000121957/ENSG00000138182/ENSG00000166851/ENSG00000178999
S2D	Nut10h.vs.Nut0h.Downregulated	C5	GOCC_NUCLEAR_CHROMOSOME	41/423	221/38473	8.70527e-38	5.26732e-36	3.82939e-36	41	ENSG00000012048/ENSG00000014138/ENSG00000051180/ENSG00000065328/ENSG00000073111/ENSG00000075131/ENSG00000076003/ENSG00000077514/ENSG00000085840/ENSG00000089685/ENSG00000091651/ENSG00000093009/ENSG00000100297/ENSG00000100479/ENSG00000101003/ENSG00000101945/ENSG00000104738/ENSG00000112118/ENSG00000117650/ENSG00000126803/ENSG00000131153/ENSG00000131470/ENSG00000131747/ENSG00000132436/ENSG00000136824…
S2D	Nut10h.vs.Nut0h.Downregulated	C5	GOCC_NUCLEAR_LAMINA	2/423	10/38473	0.00511923	0.027406	0.0199244	2	ENSG00000101945/ENSG00000113368
S2D	Nut10h.vs.Nut0h.Downregulated	C5	GOCC_NUCLEAR_PERIPHERY	8/423	126/38473	8.1108e-05	0.000662771	0.000481841	8	ENSG00000090889/ENSG00000101945/ENSG00000113368/ENSG00000117724/ENSG00000118513/ENSG00000128708/ENSG00000183779/ENSG00000197299
S2D	Nut10h.vs.Nut0h.Downregulated	C5	GOCC_NUCLEAR_REPLICATION_FORK	9/423	28/38473	1.23842e-11	2.25783e-10	1.64146e-10	9	ENSG00000014138/ENSG00000065328/ENSG00000075131/ENSG00000077514/ENSG00000112118/ENSG00000160949/ENSG00000198056/ENSG00000198554/ENSG00000213689
S2D	Nut10h.vs.Nut0h.Downregulated	C5	GOCC_NUCLEAR_SPECK	11/423	404/38473	0.00552017	0.0291823	0.0212158	11	ENSG00000077684/ENSG00000079616/ENSG00000113810/ENSG00000118515/ENSG00000132773/ENSG00000138376/ENSG00000158402/ENSG00000164362/ENSG00000175643/ENSG00000188486/ENSG00000204388
S2D	Nut10h.vs.Nut0h.Downregulated	C5	GOCC_NUCLEAR_UBIQUITIN_LIGASE_COMPLEX	9/423	43/38473	8.74019e-10	1.37959e-08	1.00298e-08	9	ENSG00000012048/ENSG00000051180/ENSG00000108106/ENSG00000117399/ENSG00000138376/ENSG00000139618/ENSG00000156970/ENSG00000173894/ENSG00000175063
S2D	Nut10h.vs.Nut0h.Downregulated	C5	GOCC_OUTER_KINETOCHORE	8/423	12/38473	9.52223e-14	2.05454e-12	1.49367e-12	8	ENSG00000040275/ENSG00000080986/ENSG00000117724/ENSG00000134057/ENSG00000154839/ENSG00000156970/ENSG00000165480/ENSG00000166851
S2D	Nut10h.vs.Nut0h.Downregulated	C5	GOCC_PERICENTRIC_HETEROCHROMATIN	7/423	23/38473	3.89311e-09	5.83093e-08	4.23914e-08	7	ENSG00000106462/ENSG00000115163/ENSG00000119969/ENSG00000130816/ENSG00000149503/ENSG00000151503/ENSG00000171320
S2D	Nut10h.vs.Nut0h.Downregulated	C5	GOCC_PML_BODY	6/423	103/38473	0.000993879	0.00662058	0.00481322	6	ENSG00000051180/ENSG00000118412/ENSG00000163781/ENSG00000164362/ENSG00000168411/ENSG00000197299
S2D	Nut10h.vs.Nut0h.Downregulated	C5	GOCC_PRONUCLEUS	4/423	13/38473	9.52301e-06	9.48891e-05	6.89853e-05	4	ENSG00000087586/ENSG00000106462/ENSG00000117724/ENSG00000145386
S2D	Nut10h.vs.Nut0h.Downregulated	C5	GOCC_PROTEIN_DNA_COMPLEX	22/423	195/38473	5.12044e-16	1.26123e-14	9.16926e-15	22	ENSG00000014138/ENSG00000073111/ENSG00000076003/ENSG00000077514/ENSG00000093009/ENSG00000100297/ENSG00000101003/ENSG00000102977/ENSG00000104738/ENSG00000112118/ENSG00000115163/ENSG00000131153/ENSG00000133302/ENSG00000159147/ENSG00000164032/ENSG00000164362/ENSG00000166508/ENSG00000170345/ENSG00000181938/ENSG00000188486/ENSG00000198056/ENSG00000213689
S2D	Nut10h.vs.Nut0h.Downregulated	C5	GOCC_PROTEIN_KINASE_COMPLEX	8/423	112/38473	3.50853e-05	0.000313329	0.000227793	8	ENSG00000105173/ENSG00000123374/ENSG00000123975/ENSG00000134057/ENSG00000145386/ENSG00000157456/ENSG00000162063/ENSG00000175305
S2D	Nut10h.vs.Nut0h.Downregulated	C5	GOCC_REPLICATION_FORK	21/423	59/38473	1.5765e-26	6.224e-25	4.5249e-25	21	ENSG00000014138/ENSG00000049541/ENSG00000065328/ENSG00000075131/ENSG00000077514/ENSG00000111445/ENSG00000112118/ENSG00000126215/ENSG00000130816/ENSG00000133119/ENSG00000140451/ENSG00000149554/ENSG00000159147/ENSG00000160949/ENSG00000163918/ENSG00000188486/ENSG00000196584/ENSG00000197299/ENSG00000198056/ENSG00000198554/ENSG00000213689
S2D	Nut10h.vs.Nut0h.Downregulated	C5	GOCC_REPLISOME	5/423	15/38473	4.30352e-07	4.95305e-06	3.60092e-06	5	ENSG00000014138/ENSG00000077514/ENSG00000112118/ENSG00000159147/ENSG00000198056
S2D	Nut10h.vs.Nut0h.Downregulated	C5	GOCC_RNA_POLYMERASE_COMPLEX	5/423	102/38473	0.0054683	0.0289356	0.0210364	5	ENSG00000014138/ENSG00000112118/ENSG00000148835/ENSG00000164362/ENSG00000198056
S2D	Nut10h.vs.Nut0h.Downregulated	C5	GOCC_RNA_POLYMERASE_II_TRANSCRIPTION_REGULATOR_COMPLEX	9/423	227/38473	0.000990298	0.00659935	0.00479779	9	ENSG00000007968/ENSG00000101412/ENSG00000120693/ENSG00000129173/ENSG00000137834/ENSG00000148835/ENSG00000168556/ENSG00000170345/ENSG00000213347
S2D	Nut10h.vs.Nut0h.Downregulated	C5	GOCC_SEX_CHROMOSOME	5/423	30/38473	1.78275e-05	0.000165848	0.000120573	5	ENSG00000123374/ENSG00000142731/ENSG00000164032/ENSG00000171320/ENSG00000188486
S2D	Nut10h.vs.Nut0h.Downregulated	C5	GOCC_SITE_OF_DNA_DAMAGE	10/423	97/38473	1.24657e-07	1.54548e-06	1.12358e-06	10	ENSG00000051180/ENSG00000092470/ENSG00000125319/ENSG00000127423/ENSG00000129484/ENSG00000133302/ENSG00000168411/ENSG00000171320/ENSG00000183763/ENSG00000188486
S2D	Nut10h.vs.Nut0h.Downregulated	C5	GOCC_SITE_OF_DOUBLE_STRAND_BREAK	5/423	73/38473	0.00127655	0.00834706	0.00606839	5	ENSG00000051180/ENSG00000133302/ENSG00000168411/ENSG00000171320/ENSG00000188486
S2D	Nut10h.vs.Nut0h.Downregulated	C5	GOCC_SPINDLE	62/423	400/38473	6.68123e-52	7.0174e-50	5.10171e-50	62	ENSG00000013573/ENSG00000013810/ENSG00000040275/ENSG00000056736/ENSG00000066279/ENSG00000072571/ENSG00000075702/ENSG00000076382/ENSG00000079616/ENSG00000087586/ENSG00000088325/ENSG00000089685/ENSG00000090889/ENSG00000094804/ENSG00000097046/ENSG00000101447/ENSG00000112029/ENSG00000112742/ENSG00000112984/ENSG00000114346/ENSG00000117399/ENSG00000117650/ENSG00000117724/ENSG00000118193/ENSG00000121621…
S2D	Nut10h.vs.Nut0h.Downregulated	C5	GOCC_SPINDLE_MICROTUBULE	15/423	83/38473	1.99529e-14	4.4847e-13	3.26042e-13	15	ENSG00000087586/ENSG00000089685/ENSG00000090889/ENSG00000121621/ENSG00000131351/ENSG00000134222/ENSG00000138160/ENSG00000138778/ENSG00000152240/ENSG00000154839/ENSG00000165480/ENSG00000166851/ENSG00000178999/ENSG00000186185/ENSG00000198901
S2D	Nut10h.vs.Nut0h.Downregulated	C5	GOCC_SPINDLE_MIDZONE	13/423	36/38473	5.24581e-17	1.36456e-15	9.92051e-16	13	ENSG00000087586/ENSG00000094804/ENSG00000118193/ENSG00000121621/ENSG00000134690/ENSG00000138182/ENSG00000138778/ENSG00000149503/ENSG00000161800/ENSG00000166851/ENSG00000178999/ENSG00000186185/ENSG00000198901
S2D	Nut10h.vs.Nut0h.Downregulated	C5	GOCC_SPINDLE_POLE	32/423	167/38473	3.51957e-30	1.55494e-28	1.13046e-28	32	ENSG00000013573/ENSG00000013810/ENSG00000040275/ENSG00000066279/ENSG00000075702/ENSG00000076382/ENSG00000087586/ENSG00000088325/ENSG00000094804/ENSG00000101447/ENSG00000117399/ENSG00000117650/ENSG00000117724/ENSG00000121957/ENSG00000126787/ENSG00000127423/ENSG00000128944/ENSG00000129810/ENSG00000131351/ENSG00000134057/ENSG00000134222/ENSG00000136108/ENSG00000138160/ENSG00000138182/ENSG00000142731…
S2D	Nut10h.vs.Nut0h.Downregulated	C5	GOCC_SPINDLE_POLE_CENTROSOME	3/423	14/38473	0.000438964	0.00308921	0.00224589	3	ENSG00000087586/ENSG00000126787/ENSG00000178999
S2D	Nut10h.vs.Nut0h.Downregulated	C5	GOCC_SYNAPTONEMAL_STRUCTURE	7/423	41/38473	3.01023e-07	3.62182e-06	2.6331e-06	7	ENSG00000012048/ENSG00000051180/ENSG00000126803/ENSG00000139618/ENSG00000149503/ENSG00000166851/ENSG00000197299
S2D	Nut10h.vs.Nut0h.Downregulated	C5	GOCC_TRANSCRIPTION_REGULATOR_COMPLEX	15/423	474/38473	0.000282457	0.00213731	0.00155384	15	ENSG00000007968/ENSG00000024526/ENSG00000080839/ENSG00000101412/ENSG00000112312/ENSG00000120693/ENSG00000123374/ENSG00000129173/ENSG00000137834/ENSG00000148835/ENSG00000167081/ENSG00000168556/ENSG00000170345/ENSG00000197587/ENSG00000213347
S2D	Nut10h.vs.Nut0h.Downregulated	C5	GOCC_TRANSFERASE_COMPLEX_TRANSFERRING_PHOSPHORUS_CONTAINING_GROUPS	16/423	252/38473	2.52233e-08	3.39701e-07	2.46966e-07	16	ENSG00000014138/ENSG00000077514/ENSG00000100479/ENSG00000105173/ENSG00000112118/ENSG00000123374/ENSG00000123975/ENSG00000134057/ENSG00000145386/ENSG00000148835/ENSG00000157456/ENSG00000162063/ENSG00000164362/ENSG00000175305/ENSG00000177084/ENSG00000198056
S2D	Nut10h.vs.Nut0h.Downregulated	C5	GOCC_UBIQUITIN_LIGASE_COMPLEX	12/423	297/38473	0.000126526	0.00100331	0.000729418	12	ENSG00000012048/ENSG00000051180/ENSG00000108106/ENSG00000117399/ENSG00000123975/ENSG00000138376/ENSG00000139618/ENSG00000143476/ENSG00000156970/ENSG00000162063/ENSG00000173894/ENSG00000175063
S2D	Nut10h.vs.Nut0h.Downregulated	C5	GOCC_XY_BODY	3/423	14/38473	0.000438964	0.00308921	0.00224589	3	ENSG00000142731/ENSG00000171320/ENSG00000188486
S2D	Nut10h.vs.Nut0h.Downregulated	C5	GOCC_X_CHROMOSOME	2/423	11/38473	0.00621152	0.0318937	0.023187	2	ENSG00000123374/ENSG00000164032
S2D	Nut10h.vs.Nut0h.Downregulated	C2	GOLDRATH_ANTIGEN_RESPONSE	82/423	357/38473	9.10717e-84	2.27e-81	1.65031e-81	82	ENSG00000011426/ENSG00000012048/ENSG00000013810/ENSG00000040275/ENSG00000051180/ENSG00000065328/ENSG00000066279/ENSG00000075218/ENSG00000077152/ENSG00000079616/ENSG00000087586/ENSG00000089685/ENSG00000090889/ENSG00000093009/ENSG00000094804/ENSG00000100297/ENSG00000100526/ENSG00000104738/ENSG00000105011/ENSG00000106462/ENSG00000111247/ENSG00000111445/ENSG00000111665/ENSG00000112118/ENSG00000112312…
S2D	Nut10h.vs.Nut0h.Downregulated	C7	GOLDRATH_EFF_VS_MEMORY_CD8_TCELL_UP	69/423	200/38473	3.41506e-84	8.77408e-82	6.37883e-82	69	ENSG00000011426/ENSG00000012048/ENSG00000013810/ENSG00000040275/ENSG00000051180/ENSG00000065328/ENSG00000066279/ENSG00000067064/ENSG00000075131/ENSG00000077152/ENSG00000079616/ENSG00000080839/ENSG00000087586/ENSG00000089685/ENSG00000090889/ENSG00000093009/ENSG00000094804/ENSG00000100479/ENSG00000100526/ENSG00000105011/ENSG00000106462/ENSG00000111247/ENSG00000111445/ENSG00000111665/ENSG00000112312…
S2D	Nut10h.vs.Nut0h.Downregulated	C7	GOLDRATH_NAIVE_VS_EFF_CD8_TCELL_DN	56/423	198/38473	1.26058e-62	1.72554e-60	1.25449e-60	56	ENSG00000011426/ENSG00000012048/ENSG00000013810/ENSG00000051180/ENSG00000065328/ENSG00000066279/ENSG00000077152/ENSG00000079616/ENSG00000087586/ENSG00000089685/ENSG00000090889/ENSG00000093009/ENSG00000094804/ENSG00000100297/ENSG00000100526/ENSG00000105011/ENSG00000106462/ENSG00000111445/ENSG00000111665/ENSG00000112312/ENSG00000112742/ENSG00000112984/ENSG00000114346/ENSG00000115163/ENSG00000117650…
S2D	Nut10h.vs.Nut0h.Downregulated	C5	GOMF_3_5_DNA_HELICASE_ACTIVITY	6/423	15/38473	7.84782e-09	1.10505e-07	8.03379e-08	6	ENSG00000073111/ENSG00000076003/ENSG00000100297/ENSG00000160957/ENSG00000166833/ENSG00000197299
S2D	Nut10h.vs.Nut0h.Downregulated	C5	GOMF_3_5_EXODEOXYRIBONUCLEASE_ACTIVITY	2/423	13/38473	0.0086821	0.0407737	0.0296428	2	ENSG00000177084/ENSG00000213689
S2D	Nut10h.vs.Nut0h.Downregulated	C5	GOMF_4_IRON_4_SULFUR_CLUSTER_BINDING	4/423	40/38473	0.000962822	0.00642908	0.004674	4	ENSG00000013573/ENSG00000136492/ENSG00000138346/ENSG00000177084
S2D	Nut10h.vs.Nut0h.Downregulated	C5	GOMF_5_3_DNA_HELICASE_ACTIVITY	4/423	10/38473	2.87119e-06	3.01565e-05	2.19241e-05	4	ENSG00000013573/ENSG00000136492/ENSG00000138346/ENSG00000140451
S2D	Nut10h.vs.Nut0h.Downregulated	C5	GOMF_5_3_EXONUCLEASE_ACTIVITY	3/423	18/38473	0.000952425	0.00636985	0.00463094	3	ENSG00000118655/ENSG00000168496/ENSG00000174371
S2D	Nut10h.vs.Nut0h.Downregulated	C5	GOMF_ANNEALING_ACTIVITY	3/423	13/38473	0.000347733	0.00255596	0.0018582	3	ENSG00000085999/ENSG00000160957/ENSG00000197299
S2D	Nut10h.vs.Nut0h.Downregulated	C5	GOMF_ATP_DEPENDENT_ACTIVITY_ACTING_ON_DNA	30/423	104/38473	3.41156e-34	1.77486e-32	1.29034e-32	30	ENSG00000013573/ENSG00000049541/ENSG00000051180/ENSG00000051341/ENSG00000073111/ENSG00000076003/ENSG00000085999/ENSG00000095002/ENSG00000100297/ENSG00000104738/ENSG00000111445/ENSG00000112118/ENSG00000116062/ENSG00000125885/ENSG00000126215/ENSG00000131747/ENSG00000133119/ENSG00000136492/ENSG00000136982/ENSG00000138346/ENSG00000140451/ENSG00000160957/ENSG00000163918/ENSG00000166508/ENSG00000166833…
S2D	Nut10h.vs.Nut0h.Downregulated	C5	GOMF_ATP_DEPENDENT_ACTIVITY_ACTING_ON_RNA	4/423	78/38473	0.0108481	0.0494306	0.0359365	4	ENSG00000013573/ENSG00000136492/ENSG00000140451/ENSG00000197275
S2D	Nut10h.vs.Nut0h.Downregulated	C5	GOMF_ATP_HYDROLYSIS_ACTIVITY	40/423	326/38473	1.3982e-29	6.04922e-28	4.39784e-28	40	ENSG00000013573/ENSG00000049541/ENSG00000066735/ENSG00000073111/ENSG00000076003/ENSG00000079616/ENSG00000085840/ENSG00000085999/ENSG00000095002/ENSG00000100297/ENSG00000104738/ENSG00000111445/ENSG00000112118/ENSG00000112984/ENSG00000113810/ENSG00000118193/ENSG00000121621/ENSG00000125885/ENSG00000126803/ENSG00000132436/ENSG00000136492/ENSG00000136824/ENSG00000137807/ENSG00000138182/ENSG00000138346…
S2D	Nut10h.vs.Nut0h.Downregulated	C5	GOMF_CATALYTIC_ACTIVITY_ACTING_ON_DNA	42/423	222/38473	4.58977e-39	2.93675e-37	2.13504e-37	42	ENSG00000013573/ENSG00000049541/ENSG00000051180/ENSG00000051341/ENSG00000073111/ENSG00000076003/ENSG00000076248/ENSG00000077514/ENSG00000085999/ENSG00000095002/ENSG00000100297/ENSG00000100479/ENSG00000104738/ENSG00000109674/ENSG00000111445/ENSG00000112118/ENSG00000116062/ENSG00000118655/ENSG00000125885/ENSG00000126215/ENSG00000130816/ENSG00000131747/ENSG00000133119/ENSG00000136492/ENSG00000136982…
S2D	Nut10h.vs.Nut0h.Downregulated	C5	GOMF_CYCLIN_DEPENDENT_PROTEIN_SERINE_THREONINE_KINASE_ACTIVATOR_ACTIVITY	2/423	13/38473	0.0086821	0.0407737	0.0296428	2	ENSG00000123975/ENSG00000134057
S2D	Nut10h.vs.Nut0h.Downregulated	C5	GOMF_CYCLIN_DEPENDENT_PROTEIN_SERINE_THREONINE_KINASE_REGULATOR_ACTIVITY	8/423	49/38473	6.07833e-08	7.79034e-07	5.66365e-07	8	ENSG00000105173/ENSG00000123080/ENSG00000123975/ENSG00000134057/ENSG00000145386/ENSG00000157456/ENSG00000162063/ENSG00000175305
S2D	Nut10h.vs.Nut0h.Downregulated	C5	GOMF_CYTOSKELETAL_MOTOR_ACTIVITY	16/423	112/38473	1.24997e-13	2.65242e-12	1.92833e-12	16	ENSG00000066735/ENSG00000079616/ENSG00000090889/ENSG00000112984/ENSG00000118193/ENSG00000121621/ENSG00000137807/ENSG00000138160/ENSG00000138182/ENSG00000138778/ENSG00000142945/ENSG00000163808/ENSG00000166813/ENSG00000186185/ENSG00000186638/ENSG00000237649
S2D	Nut10h.vs.Nut0h.Downregulated	C5	GOMF_DAMAGED_DNA_BINDING	14/423	69/38473	2.71801e-14	6.06829e-13	4.41171e-13	14	ENSG00000012048/ENSG00000051341/ENSG00000076248/ENSG00000095002/ENSG00000109674/ENSG00000116062/ENSG00000118655/ENSG00000127423/ENSG00000160957/ENSG00000164104/ENSG00000168496/ENSG00000188486/ENSG00000197299/ENSG00000221829
S2D	Nut10h.vs.Nut0h.Downregulated	C5	GOMF_DEOXYRIBONUCLEASE_ACTIVITY	8/423	59/38473	2.71539e-07	3.28125e-06	2.3855e-06	8	ENSG00000118655/ENSG00000126215/ENSG00000138346/ENSG00000168496/ENSG00000174371/ENSG00000177084/ENSG00000178295/ENSG00000213689
S2D	Nut10h.vs.Nut0h.Downregulated	C5	GOMF_DNA_BINDING_BENDING	3/423	17/38473	0.000800191	0.00541678	0.00393805	3	ENSG00000131747/ENSG00000164104/ENSG00000213689
S2D	Nut10h.vs.Nut0h.Downregulated	C5	GOMF_DNA_BINDING_TRANSCRIPTION_ACTIVATOR_ACTIVITY	12/423	458/38473	0.00518285	0.0276618	0.0201103	12	ENSG00000007968/ENSG00000078900/ENSG00000101057/ENSG00000101412/ENSG00000106031/ENSG00000106689/ENSG00000111087/ENSG00000118513/ENSG00000165730/ENSG00000167081/ENSG00000170345/ENSG00000177508
S2D	Nut10h.vs.Nut0h.Downregulated	C5	GOMF_DNA_DIRECTED_DNA_POLYMERASE_ACTIVITY	4/423	24/38473	0.000128598	0.00101878	0.000740662	4	ENSG00000051341/ENSG00000077514/ENSG00000100479/ENSG00000177084
S2D	Nut10h.vs.Nut0h.Downregulated	C5	GOMF_DNA_HELICASE_ACTIVITY	24/423	74/38473	5.35898e-29	2.2657e-27	1.64718e-27	24	ENSG00000013573/ENSG00000049541/ENSG00000051180/ENSG00000051341/ENSG00000073111/ENSG00000076003/ENSG00000085999/ENSG00000100297/ENSG00000104738/ENSG00000111445/ENSG00000112118/ENSG00000125885/ENSG00000133119/ENSG00000136492/ENSG00000136982/ENSG00000138346/ENSG00000140451/ENSG00000160957/ENSG00000163918/ENSG00000166508/ENSG00000166833/ENSG00000186871/ENSG00000197275/ENSG00000197299
S2D	Nut10h.vs.Nut0h.Downregulated	C5	GOMF_DNA_N_GLYCOSYLASE_ACTIVITY	2/423	14/38473	0.010056	0.0463523	0.0336986	2	ENSG00000076248/ENSG00000109674
S2D	Nut10h.vs.Nut0h.Downregulated	C5	GOMF_DNA_POLYMERASE_ACTIVITY	5/423	31/38473	2.10646e-05	0.000194138	0.00014114	5	ENSG00000051341/ENSG00000077514/ENSG00000100479/ENSG00000164362/ENSG00000177084
S2D	Nut10h.vs.Nut0h.Downregulated	C5	GOMF_DNA_POLYMERASE_BINDING	3/423	22/38473	0.00173983	0.0105425	0.00766449	3	ENSG00000051180/ENSG00000102977/ENSG00000167513
S2D	Nut10h.vs.Nut0h.Downregulated	C5	GOMF_DNA_REPLICATION_ORIGIN_BINDING	7/423	16/38473	1.9415e-10	3.25533e-09	2.36665e-09	7	ENSG00000013573/ENSG00000065328/ENSG00000073111/ENSG00000085840/ENSG00000093009/ENSG00000094804/ENSG00000100297
S2D	Nut10h.vs.Nut0h.Downregulated	C5	GOMF_DNA_SECONDARY_STRUCTURE_BINDING	11/423	36/38473	1.17048e-13	2.48689e-12	1.80799e-12	11	ENSG00000092853/ENSG00000095002/ENSG00000109674/ENSG00000111247/ENSG00000116062/ENSG00000126215/ENSG00000160957/ENSG00000164104/ENSG00000178295/ENSG00000196584/ENSG00000197299
S2D	Nut10h.vs.Nut0h.Downregulated	C5	GOMF_ENDODEOXYRIBONUCLEASE_ACTIVITY	5/423	38/38473	5.84156e-05	0.000505462	0.000367475	5	ENSG00000126215/ENSG00000138346/ENSG00000168496/ENSG00000174371/ENSG00000178295
S2D	Nut10h.vs.Nut0h.Downregulated	C5	GOMF_ENDODEOXYRIBONUCLEASE_ACTIVITY_PRODUCING_5_PHOSPHOMONOESTERS	4/423	15/38473	1.78659e-05	0.000165848	0.000120573	4	ENSG00000138346/ENSG00000168496/ENSG00000174371/ENSG00000178295
S2D	Nut10h.vs.Nut0h.Downregulated	C5	GOMF_ENDONUCLEASE_ACTIVITY	7/423	123/38473	0.000439673	0.0030929	0.00224856	7	ENSG00000126215/ENSG00000138346/ENSG00000154920/ENSG00000168496/ENSG00000174371/ENSG00000178295/ENSG00000178718
S2D	Nut10h.vs.Nut0h.Downregulated	C5	GOMF_ENDONUCLEASE_ACTIVITY_ACTIVE_WITH_EITHER_RIBO_OR_DEOXYRIBONUCLEIC_ACIDS_AND_PRODUCING_5_PHOSPHOMONOESTERS	5/423	40/38473	7.52093e-05	0.000624838	0.000454263	5	ENSG00000138346/ENSG00000168496/ENSG00000174371/ENSG00000178295/ENSG00000178718
S2D	Nut10h.vs.Nut0h.Downregulated	C5	GOMF_ENDORIBONUCLEASE_ACTIVITY_PRODUCING_5_PHOSPHOMONOESTERS	3/423	30/38473	0.00429828	0.0236512	0.0171946	3	ENSG00000168496/ENSG00000174371/ENSG00000178718
S2D	Nut10h.vs.Nut0h.Downregulated	C5	GOMF_EXODEOXYRIBONUCLEASE_ACTIVITY	5/423	24/38473	5.6139e-06	5.76227e-05	4.18923e-05	5	ENSG00000118655/ENSG00000168496/ENSG00000174371/ENSG00000177084/ENSG00000213689
S2D	Nut10h.vs.Nut0h.Downregulated	C5	GOMF_EXONUCLEASE_ACTIVITY	6/423	84/38473	0.000336391	0.00249899	0.00181679	6	ENSG00000118655/ENSG00000132773/ENSG00000168496/ENSG00000174371/ENSG00000177084/ENSG00000213689
S2D	Nut10h.vs.Nut0h.Downregulated	C5	GOMF_EXONUCLEASE_ACTIVITY_ACTIVE_WITH_EITHER_RIBO_OR_DEOXYRIBONUCLEIC_ACIDS_AND_PRODUCING_5_PHOSPHOMONOESTERS	6/423	59/38473	4.69573e-05	0.00041273	0.000300059	6	ENSG00000118655/ENSG00000132773/ENSG00000168496/ENSG00000174371/ENSG00000177084/ENSG00000213689
S2D	Nut10h.vs.Nut0h.Downregulated	C5	GOMF_FOUR_WAY_JUNCTION_DNA_BINDING	7/423	17/38473	3.26935e-10	5.43266e-09	3.94959e-09	7	ENSG00000095002/ENSG00000116062/ENSG00000126215/ENSG00000164104/ENSG00000178295/ENSG00000196584/ENSG00000197299
S2D	Nut10h.vs.Nut0h.Downregulated	C5	GOMF_GAMMA_TUBULIN_BINDING	3/423	32/38473	0.00516673	0.0275845	0.0200542	3	ENSG00000139618/ENSG00000151849/ENSG00000161800
S2D	Nut10h.vs.Nut0h.Downregulated	C5	GOMF_GTPASE_ACTIVATOR_ACTIVITY	8/423	261/38473	0.00867402	0.0407737	0.0296428	8	ENSG00000004777/ENSG00000024526/ENSG00000035499/ENSG00000114346/ENSG00000130052/ENSG00000138835/ENSG00000161800/ENSG00000198826
S2D	Nut10h.vs.Nut0h.Downregulated	C5	GOMF_G_QUADRUPLEX_DNA_BINDING	3/423	11/38473	0.000203926	0.00157011	0.00114148	3	ENSG00000013573/ENSG00000140451/ENSG00000197299
S2D	Nut10h.vs.Nut0h.Downregulated	C5	GOMF_H4_HISTONE_ACETYLTRANSFERASE_ACTIVITY	2/423	12/38473	0.00739989	0.0355314	0.0258316	2	ENSG00000128708/ENSG00000139618
S2D	Nut10h.vs.Nut0h.Downregulated	C5	GOMF_HELICASE_ACTIVITY	25/423	156/38473	8.01966e-22	2.58051e-20	1.87605e-20	25	ENSG00000013573/ENSG00000049541/ENSG00000051180/ENSG00000051341/ENSG00000073111/ENSG00000076003/ENSG00000085999/ENSG00000100297/ENSG00000104738/ENSG00000111445/ENSG00000112118/ENSG00000119969/ENSG00000125885/ENSG00000133119/ENSG00000136492/ENSG00000136982/ENSG00000138346/ENSG00000140451/ENSG00000160957/ENSG00000163918/ENSG00000166508/ENSG00000166833/ENSG00000186871/ENSG00000197275/ENSG00000197299
S2D	Nut10h.vs.Nut0h.Downregulated	C5	GOMF_HISTONE_BINDING	17/423	243/38473	2.15338e-09	3.30831e-08	2.40517e-08	17	ENSG00000073111/ENSG00000105011/ENSG00000116062/ENSG00000116273/ENSG00000119403/ENSG00000123485/ENSG00000123975/ENSG00000124795/ENSG00000128708/ENSG00000151503/ENSG00000153487/ENSG00000156802/ENSG00000159259/ENSG00000160949/ENSG00000168556/ENSG00000173894/ENSG00000188486
S2D	Nut10h.vs.Nut0h.Downregulated	C5	GOMF_HISTONE_DEACETYLASE_BINDING	6/423	124/38473	0.00256178	0.014829	0.0107808	6	ENSG00000112312/ENSG00000117399/ENSG00000123095/ENSG00000131747/ENSG00000182481/ENSG00000204388
S2D	Nut10h.vs.Nut0h.Downregulated	C5	GOMF_HISTONE_KINASE_ACTIVITY	5/423	16/38473	6.20312e-07	7.03751e-06	5.11633e-06	5	ENSG00000087586/ENSG00000123374/ENSG00000149554/ENSG00000177602/ENSG00000178999
S2D	Nut10h.vs.Nut0h.Downregulated	C5	GOMF_I_SMAD_BINDING	2/423	14/38473	0.010056	0.0463523	0.0336986	2	ENSG00000120693/ENSG00000137834
S2D	Nut10h.vs.Nut0h.Downregulated	C5	GOMF_KINASE_ACTIVATOR_ACTIVITY	8/423	108/38473	2.69844e-05	0.000245446	0.000178442	8	ENSG00000006634/ENSG00000088325/ENSG00000123975/ENSG00000134057/ENSG00000149503/ENSG00000161692/ENSG00000167191/ENSG00000184349
S2D	Nut10h.vs.Nut0h.Downregulated	C5	GOMF_KINASE_REGULATOR_ACTIVITY	16/423	230/38473	6.94516e-09	9.93654e-08	7.22396e-08	16	ENSG00000006634/ENSG00000088325/ENSG00000105173/ENSG00000122966/ENSG00000123080/ENSG00000123975/ENSG00000134057/ENSG00000145386/ENSG00000149503/ENSG00000157456/ENSG00000161692/ENSG00000162063/ENSG00000163888/ENSG00000167191/ENSG00000175305/ENSG00000184349
S2D	Nut10h.vs.Nut0h.Downregulated	C5	GOMF_KINESIN_BINDING	3/423	41/38473	0.0103261	0.0473363	0.0344139	3	ENSG00000101447/ENSG00000186185/ENSG00000198901
S2D	Nut10h.vs.Nut0h.Downregulated	C5	GOMF_MAGNESIUM_ION_BINDING	14/423	219/38473	1.73301e-07	2.13117e-06	1.54938e-06	14	ENSG00000095002/ENSG00000107968/ENSG00000116062/ENSG00000123374/ENSG00000131747/ENSG00000132436/ENSG00000140451/ENSG00000166483/ENSG00000166851/ENSG00000168496/ENSG00000178295/ENSG00000184207/ENSG00000198056/ENSG00000213689
S2D	Nut10h.vs.Nut0h.Downregulated	C5	GOMF_MDM2_MDM4_FAMILY_PROTEIN_BINDING	2/423	11/38473	0.00621152	0.0318937	0.023187	2	ENSG00000078900/ENSG00000168411
S2D	Nut10h.vs.Nut0h.Downregulated	C5	GOMF_METAL_CLUSTER_BINDING	5/423	65/38473	0.000754088	0.00513382	0.00373234	5	ENSG00000013573/ENSG00000090889/ENSG00000136492/ENSG00000138346/ENSG00000177084
S2D	Nut10h.vs.Nut0h.Downregulated	C5	GOMF_METHYLATED_HISTONE_BINDING	7/423	77/38473	2.29213e-05	0.000210321	0.000152906	7	ENSG00000116062/ENSG00000116273/ENSG00000119403/ENSG00000151503/ENSG00000153487/ENSG00000168556/ENSG00000173894
S2D	Nut10h.vs.Nut0h.Downregulated	C5	GOMF_MICROTUBULE_BINDING	39/423	268/38473	9.52245e-32	4.54357e-30	3.30322e-30	39	ENSG00000066735/ENSG00000068615/ENSG00000075218/ENSG00000076382/ENSG00000079616/ENSG00000088325/ENSG00000089685/ENSG00000090889/ENSG00000101447/ENSG00000111087/ENSG00000112984/ENSG00000117724/ENSG00000118193/ENSG00000121621/ENSG00000126787/ENSG00000128944/ENSG00000131351/ENSG00000134222/ENSG00000137460/ENSG00000137804/ENSG00000137807/ENSG00000138160/ENSG00000138182/ENSG00000138778/ENSG00000139354…
S2D	Nut10h.vs.Nut0h.Downregulated	C5	GOMF_MICROTUBULE_MOTOR_ACTIVITY	16/423	69/38473	3.86345e-17	1.01128e-15	7.35209e-16	16	ENSG00000066735/ENSG00000079616/ENSG00000090889/ENSG00000112984/ENSG00000118193/ENSG00000121621/ENSG00000137807/ENSG00000138160/ENSG00000138182/ENSG00000138778/ENSG00000142945/ENSG00000163808/ENSG00000166813/ENSG00000186185/ENSG00000186638/ENSG00000237649
S2D	Nut10h.vs.Nut0h.Downregulated	C5	GOMF_MICROTUBULE_PLUS_END_BINDING	3/423	21/38473	0.00151486	0.00966686	0.0070279	3	ENSG00000121621/ENSG00000128944/ENSG00000142945
S2D	Nut10h.vs.Nut0h.Downregulated	C5	GOMF_MISMATCHED_DNA_BINDING	2/423	14/38473	0.010056	0.0463523	0.0336986	2	ENSG00000095002/ENSG00000116062
S2D	Nut10h.vs.Nut0h.Downregulated	C5	GOMF_MISMATCH_REPAIR_COMPLEX_BINDING	4/423	11/38473	4.47264e-06	4.61924e-05	3.35823e-05	4	ENSG00000095002/ENSG00000116062/ENSG00000125885/ENSG00000213689
S2D	Nut10h.vs.Nut0h.Downregulated	C5	GOMF_MODIFICATION_DEPENDENT_PROTEIN_BINDING	7/423	161/38473	0.0021177	0.0125144	0.00909806	7	ENSG00000116062/ENSG00000116273/ENSG00000119403/ENSG00000151503/ENSG00000153487/ENSG00000168556/ENSG00000173894
S2D	Nut10h.vs.Nut0h.Downregulated	C5	GOMF_NUCLEASE_ACTIVITY	11/423	212/38473	2.59309e-05	0.000236508	0.000171943	11	ENSG00000118655/ENSG00000126215/ENSG00000132773/ENSG00000138346/ENSG00000154920/ENSG00000168496/ENSG00000174371/ENSG00000177084/ENSG00000178295/ENSG00000178718/ENSG00000213689
S2D	Nut10h.vs.Nut0h.Downregulated	C5	GOMF_NUCLEOTIDYLTRANSFERASE_ACTIVITY	6/423	128/38473	0.00300004	0.0170759	0.0124143	6	ENSG00000051341/ENSG00000077514/ENSG00000100479/ENSG00000164362/ENSG00000177084/ENSG00000198056
S2D	Nut10h.vs.Nut0h.Downregulated	C5	GOMF_OXIDIZED_DNA_BINDING	4/423	11/38473	4.47264e-06	4.61924e-05	3.35823e-05	4	ENSG00000095002/ENSG00000116062/ENSG00000160957/ENSG00000197299
S2D	Nut10h.vs.Nut0h.Downregulated	C5	GOMF_PHOSPHATIDYLINOSITOL_3_4_BISPHOSPHATE_BINDING	3/423	28/38473	0.00352496	0.0197606	0.0143662	3	ENSG00000107957/ENSG00000137561/ENSG00000187231
S2D	Nut10h.vs.Nut0h.Downregulated	C5	GOMF_PHOSPHATIDYLINOSITOL_BINDING	8/423	271/38473	0.0107185	0.0489069	0.0355558	8	ENSG00000004777/ENSG00000107957/ENSG00000115687/ENSG00000137561/ENSG00000154146/ENSG00000161800/ENSG00000168556/ENSG00000187231
S2D	Nut10h.vs.Nut0h.Downregulated	C5	GOMF_PLUS_END_DIRECTED_MICROTUBULE_MOTOR_ACTIVITY	6/423	17/38473	1.90471e-08	2.5924e-07	1.8847e-07	6	ENSG00000118193/ENSG00000121621/ENSG00000138160/ENSG00000138182/ENSG00000138778/ENSG00000186185
S2D	Nut10h.vs.Nut0h.Downregulated	C5	GOMF_POTASSIUM_CHANNEL_REGULATOR_ACTIVITY	4/423	52/38473	0.00257187	0.0148668	0.0108083	4	ENSG00000118515/ENSG00000135643/ENSG00000170745/ENSG00000184709
S2D	Nut10h.vs.Nut0h.Downregulated	C5	GOMF_PROMOTER_SPECIFIC_CHROMATIN_BINDING	4/423	61/38473	0.00458895	0.0250771	0.0182313	4	ENSG00000074047/ENSG00000080839/ENSG00000106462/ENSG00000130816
S2D	Nut10h.vs.Nut0h.Downregulated	C5	GOMF_PROTEIN_C_TERMINUS_BINDING	12/423	178/38473	7.48779e-07	8.43766e-06	6.13426e-06	12	ENSG00000051180/ENSG00000095002/ENSG00000117399/ENSG00000117724/ENSG00000121957/ENSG00000131747/ENSG00000137337/ENSG00000139618/ENSG00000148773/ENSG00000163781/ENSG00000164109/ENSG00000164362
S2D	Nut10h.vs.Nut0h.Downregulated	C5	GOMF_PROTEIN_HETERODIMERIZATION_ACTIVITY	9/423	304/38473	0.00688584	0.0336653	0.024475	9	ENSG00000087586/ENSG00000115163/ENSG00000123095/ENSG00000131747/ENSG00000138376/ENSG00000163485/ENSG00000164032/ENSG00000166086/ENSG00000188486
S2D	Nut10h.vs.Nut0h.Downregulated	C5	GOMF_PROTEIN_SERINE_KINASE_ACTIVITY	21/423	358/38473	6.96934e-10	1.11697e-08	8.12045e-09	21	ENSG00000087586/ENSG00000097046/ENSG00000107968/ENSG00000112742/ENSG00000115687/ENSG00000117650/ENSG00000118515/ENSG00000120539/ENSG00000122966/ENSG00000123374/ENSG00000127564/ENSG00000142731/ENSG00000149554/ENSG00000156970/ENSG00000165304/ENSG00000166851/ENSG00000168078/ENSG00000169679/ENSG00000170390/ENSG00000177602/ENSG00000178999
S2D	Nut10h.vs.Nut0h.Downregulated	C5	GOMF_PROTEIN_SERINE_THREONINE_KINASE_ACTIVATOR_ACTIVITY	5/423	53/38473	0.000291773	0.00219784	0.00159785	5	ENSG00000006634/ENSG00000123975/ENSG00000134057/ENSG00000149503/ENSG00000161692
S2D	Nut10h.vs.Nut0h.Downregulated	C5	GOMF_PROTEIN_SERINE_THREONINE_KINASE_ACTIVITY	22/423	428/38473	3.1696e-09	4.77729e-08	3.47313e-08	22	ENSG00000087586/ENSG00000097046/ENSG00000107968/ENSG00000112742/ENSG00000115687/ENSG00000117650/ENSG00000118515/ENSG00000120539/ENSG00000122966/ENSG00000123374/ENSG00000127564/ENSG00000137825/ENSG00000142731/ENSG00000149554/ENSG00000156970/ENSG00000165304/ENSG00000166851/ENSG00000168078/ENSG00000169679/ENSG00000170390/ENSG00000177602/ENSG00000178999
S2D	Nut10h.vs.Nut0h.Downregulated	C5	GOMF_PROTEIN_SERINE_THREONINE_TYROSINE_KINASE_ACTIVITY	22/423	444/38473	6.17568e-09	8.96817e-08	6.51994e-08	22	ENSG00000087586/ENSG00000097046/ENSG00000107968/ENSG00000112742/ENSG00000115687/ENSG00000117650/ENSG00000118515/ENSG00000120539/ENSG00000122966/ENSG00000123374/ENSG00000127564/ENSG00000142731/ENSG00000149554/ENSG00000156970/ENSG00000165304/ENSG00000166483/ENSG00000166851/ENSG00000168078/ENSG00000169679/ENSG00000170390/ENSG00000177602/ENSG00000178999
S2D	Nut10h.vs.Nut0h.Downregulated	C5	GOMF_RNA_POLYMERASE_II_CORE_PROMOTER_SEQUENCE_SPECIFIC_DNA_BINDING	3/423	20/38473	0.00130907	0.00851969	0.00619389	3	ENSG00000106462/ENSG00000164032/ENSG00000170345
S2D	Nut10h.vs.Nut0h.Downregulated	C5	GOMF_SINGLE_STRANDED_DNA_BINDING	23/423	121/38473	6.03022e-22	1.95543e-20	1.42162e-20	23	ENSG00000013573/ENSG00000051180/ENSG00000065328/ENSG00000073111/ENSG00000076003/ENSG00000085999/ENSG00000093009/ENSG00000095002/ENSG00000100297/ENSG00000104738/ENSG00000109674/ENSG00000111247/ENSG00000112118/ENSG00000113810/ENSG00000125319/ENSG00000125885/ENSG00000136824/ENSG00000139618/ENSG00000160957/ENSG00000164104/ENSG00000166508/ENSG00000197299/ENSG00000213689
S2D	Nut10h.vs.Nut0h.Downregulated	C5	GOMF_SINGLE_STRANDED_DNA_HELICASE_ACTIVITY	16/423	23/38473	7.84475e-27	3.11922e-25	2.2677e-25	16	ENSG00000049541/ENSG00000051180/ENSG00000051341/ENSG00000073111/ENSG00000076003/ENSG00000100297/ENSG00000104738/ENSG00000111445/ENSG00000112118/ENSG00000125885/ENSG00000133119/ENSG00000136982/ENSG00000138346/ENSG00000140451/ENSG00000163918/ENSG00000166508
S2D	Nut10h.vs.Nut0h.Downregulated	C5	GOMF_TELOMERIC_DNA_BINDING	4/423	38/38473	0.000791224	0.00537569	0.00390818	4	ENSG00000102977/ENSG00000140451/ENSG00000164362/ENSG00000197299
S2D	Nut10h.vs.Nut0h.Downregulated	C5	GOMF_TUBULIN_BINDING	42/423	369/38473	1.12842e-29	4.9461e-28	3.59586e-28	42	ENSG00000012048/ENSG00000066735/ENSG00000068615/ENSG00000075218/ENSG00000076382/ENSG00000079616/ENSG00000088325/ENSG00000089685/ENSG00000090889/ENSG00000101447/ENSG00000111087/ENSG00000112984/ENSG00000117724/ENSG00000118193/ENSG00000121621/ENSG00000126787/ENSG00000128944/ENSG00000131351/ENSG00000134222/ENSG00000137460/ENSG00000137804/ENSG00000137807/ENSG00000138160/ENSG00000138182/ENSG00000138778…
S2D	Nut10h.vs.Nut0h.Downregulated	C5	GOMF_UBIQUITIN_LIKE_PROTEIN_CONJUGATING_ENZYME_ACTIVITY	3/423	38/38473	0.00837176	0.0397183	0.0288755	3	ENSG00000077152/ENSG00000108106/ENSG00000175063
S2D	Nut10h.vs.Nut0h.Downregulated	C5	GOMF_UBIQUITIN_LIKE_PROTEIN_TRANSFERASE_ACTIVITY	13/423	453/38473	0.00169827	0.0104101	0.00756822	13	ENSG00000012048/ENSG00000012963/ENSG00000077152/ENSG00000108106/ENSG00000134253/ENSG00000138376/ENSG00000141622/ENSG00000143476/ENSG00000168411/ENSG00000173456/ENSG00000175063/ENSG00000183763/ENSG00000213186
S2D	Nut10h.vs.Nut0h.Downregulated	C5	GOMF_UNFOLDED_PROTEIN_BINDING	6/423	120/38473	0.00217342	0.0128074	0.00931109	6	ENSG00000126803/ENSG00000159259/ENSG00000166922/ENSG00000167670/ENSG00000188229/ENSG00000204388
S2D	Nut10h.vs.Nut0h.Downregulated	C5	GOMF_WW_DOMAIN_BINDING	3/423	32/38473	0.00516673	0.0275845	0.0200542	3	ENSG00000138182/ENSG00000158402/ENSG00000213689
S2D	Nut10h.vs.Nut0h.Downregulated	C2	GOTTWEIN_TARGETS_OF_KSHV_MIR_K12_11	6/423	63/38473	6.82406e-05	0.000583522	0.000424225	6	ENSG00000118513/ENSG00000118515/ENSG00000121957/ENSG00000137834/ENSG00000166483/ENSG00000170345
S2D	Nut10h.vs.Nut0h.Downregulated	C2	GOTZMANN_EPITHELIAL_TO_MESENCHYMAL_TRANSITION_UP	8/423	70/38473	1.04038e-06	1.15829e-05	8.4209e-06	8	ENSG00000012048/ENSG00000080839/ENSG00000112118/ENSG00000115163/ENSG00000142731/ENSG00000148773/ENSG00000149554/ENSG00000237649
S2D	Nut10h.vs.Nut0h.Downregulated	C2	GOZGIT_ESR1_TARGETS_UP	6/423	146/38473	0.00569311	0.0299537	0.0217766	6	ENSG00000024526/ENSG00000085840/ENSG00000137310/ENSG00000170345/ENSG00000171522/ENSG00000242265
S2D	Nut10h.vs.Nut0h.Downregulated	C2	GRADE_COLON_AND_RECTAL_CANCER_UP	28/423	289/38473	2.90244e-18	7.94602e-17	5.77683e-17	28	ENSG00000049541/ENSG00000051341/ENSG00000073111/ENSG00000087586/ENSG00000093009/ENSG00000094804/ENSG00000100297/ENSG00000104738/ENSG00000111445/ENSG00000112118/ENSG00000119969/ENSG00000121957/ENSG00000123485/ENSG00000123975/ENSG00000134057/ENSG00000136122/ENSG00000137337/ENSG00000137804/ENSG00000137807/ENSG00000144354/ENSG00000164032/ENSG00000164104/ENSG00000165304/ENSG00000165480/ENSG00000166508…
S2D	Nut10h.vs.Nut0h.Downregulated	C2	GRAHAM_CML_DIVIDING_VS_NORMAL_QUIESCENT_UP	72/423	185/38473	1.74868e-92	6.34845e-90	4.61538e-90	72	ENSG00000012048/ENSG00000051180/ENSG00000065328/ENSG00000066279/ENSG00000072571/ENSG00000073111/ENSG00000076382/ENSG00000080986/ENSG00000087586/ENSG00000088325/ENSG00000089685/ENSG00000090889/ENSG00000093009/ENSG00000094804/ENSG00000097046/ENSG00000100162/ENSG00000100297/ENSG00000100479/ENSG00000100526/ENSG00000101003/ENSG00000104738/ENSG00000105173/ENSG00000106462/ENSG00000108106/ENSG00000109805…
S2D	Nut10h.vs.Nut0h.Downregulated	C2	GRAHAM_CML_QUIESCENT_VS_CML_DIVIDING_DN	3/423	12/38473	0.000269684	0.00204436	0.00148627	3	ENSG00000080986/ENSG00000131747/ENSG00000152253
S2D	Nut10h.vs.Nut0h.Downregulated	C2	GRAHAM_CML_QUIESCENT_VS_NORMAL_QUIESCENT_UP	22/423	92/38473	2.12875e-23	7.39089e-22	5.37325e-22	22	ENSG00000100297/ENSG00000100526/ENSG00000101003/ENSG00000106462/ENSG00000117399/ENSG00000117724/ENSG00000122952/ENSG00000126787/ENSG00000131747/ENSG00000136824/ENSG00000137804/ENSG00000138160/ENSG00000138180/ENSG00000149554/ENSG00000151725/ENSG00000157456/ENSG00000161800/ENSG00000163808/ENSG00000165304/ENSG00000171848/ENSG00000188486/ENSG00000198901
S2D	Nut10h.vs.Nut0h.Downregulated	C2	GRAHAM_NORMAL_QUIESCENT_VS_NORMAL_DIVIDING_DN	49/423	89/38473	1.34988e-72	2.47725e-70	1.80098e-70	49	ENSG00000065328/ENSG00000073111/ENSG00000076003/ENSG00000080986/ENSG00000089685/ENSG00000093009/ENSG00000094804/ENSG00000095002/ENSG00000100162/ENSG00000100297/ENSG00000100479/ENSG00000100526/ENSG00000101003/ENSG00000104738/ENSG00000105173/ENSG00000109805/ENSG00000111247/ENSG00000112312/ENSG00000117399/ENSG00000122952/ENSG00000126787/ENSG00000128708/ENSG00000131153/ENSG00000131747/ENSG00000133119…
S2D	Nut10h.vs.Nut0h.Downregulated	C2	GREENBAUM_E2A_TARGETS_UP	20/423	33/38473	2.13469e-31	9.82074e-30	7.13976e-30	20	ENSG00000011426/ENSG00000087586/ENSG00000090889/ENSG00000112742/ENSG00000114346/ENSG00000123080/ENSG00000131747/ENSG00000134057/ENSG00000137804/ENSG00000138160/ENSG00000142731/ENSG00000142945/ENSG00000145386/ENSG00000148773/ENSG00000157456/ENSG00000161800/ENSG00000163507/ENSG00000164109/ENSG00000169679/ENSG00000188486
S2D	Nut10h.vs.Nut0h.Downregulated	C2	GRESHOCK_CANCER_COPY_NUMBER_UP	15/423	319/38473	3.08625e-06	3.21926e-05	2.34043e-05	15	ENSG00000012048/ENSG00000095002/ENSG00000106031/ENSG00000109685/ENSG00000116062/ENSG00000123473/ENSG00000124795/ENSG00000137812/ENSG00000139618/ENSG00000156970/ENSG00000160957/ENSG00000164985/ENSG00000187741/ENSG00000197299/ENSG00000221829
S2D	Nut10h.vs.Nut0h.Downregulated	C2	GROSS_HYPOXIA_VIA_ELK3_AND_HIF1A_DN	8/423	104/38473	2.05119e-05	0.000189568	0.000137817	8	ENSG00000129810/ENSG00000134057/ENSG00000163781/ENSG00000164045/ENSG00000171848/ENSG00000174371/ENSG00000175063/ENSG00000182481
S2D	Nut10h.vs.Nut0h.Downregulated	C2	GROSS_HYPOXIA_VIA_ELK3_ONLY_DN	5/423	43/38473	0.000107088	0.000855677	0.000622085	5	ENSG00000115163/ENSG00000123080/ENSG00000137807/ENSG00000161800/ENSG00000198081
S2D	Nut10h.vs.Nut0h.Downregulated	C2	GROSS_HYPOXIA_VIA_ELK3_UP	27/423	207/38473	4.90742e-21	1.50374e-19	1.09323e-19	27	ENSG00000014138/ENSG00000076382/ENSG00000080986/ENSG00000089685/ENSG00000112984/ENSG00000115163/ENSG00000119969/ENSG00000123080/ENSG00000134057/ENSG00000145386/ENSG00000146670/ENSG00000157456/ENSG00000161800/ENSG00000163781/ENSG00000164045/ENSG00000168078/ENSG00000170540/ENSG00000171848/ENSG00000174371/ENSG00000175063/ENSG00000182481/ENSG00000184349/ENSG00000188229/ENSG00000188486/ENSG00000197256…
S2D	Nut10h.vs.Nut0h.Downregulated	C2	GRUETZMANN_PANCREATIC_CANCER_UP	14/423	354/38473	4.463e-05	0.000393517	0.00028609	14	ENSG00000076003/ENSG00000112118/ENSG00000117724/ENSG00000123975/ENSG00000130816/ENSG00000131747/ENSG00000145386/ENSG00000148773/ENSG00000163918/ENSG00000163950/ENSG00000164104/ENSG00000165304/ENSG00000170540/ENSG00000175063
S2D	Nut10h.vs.Nut0h.Downregulated	C2	GRYDER_PAX3FOXO1_ENHANCERS_KO_DOWN	12/423	438/38473	0.0036552	0.020429	0.0148521	12	ENSG00000011426/ENSG00000113368/ENSG00000116062/ENSG00000133119/ENSG00000135643/ENSG00000157470/ENSG00000162607/ENSG00000164985/ENSG00000166833/ENSG00000170745/ENSG00000184349/ENSG00000242265
S2D	Nut10h.vs.Nut0h.Downregulated	C2	GRYDER_PAX3FOXO1_TOP_ENHANCERS	17/423	442/38473	1.00242e-05	9.95266e-05	7.23567e-05	17	ENSG00000011426/ENSG00000073111/ENSG00000088325/ENSG00000101447/ENSG00000112118/ENSG00000112742/ENSG00000114346/ENSG00000116062/ENSG00000131153/ENSG00000131747/ENSG00000134253/ENSG00000139618/ENSG00000152240/ENSG00000162607/ENSG00000170745/ENSG00000178966/ENSG00000242265
S2D	Nut10h.vs.Nut0h.Downregulated	C7	GSE10147_IL3_VS_IL3_AND_CPG_STIM_PDC_UP	9/423	142/38473	2.97256e-05	0.000268334	0.000195081	9	ENSG00000004777/ENSG00000105011/ENSG00000126787/ENSG00000136492/ENSG00000138376/ENSG00000146670/ENSG00000149564/ENSG00000169679/ENSG00000173825
S2D	Nut10h.vs.Nut0h.Downregulated	C7	GSE10211_UV_INACT_SENDAI_VS_LIVE_SENDAI_VIRUS_TRACHEAL_EPITHELIAL_CELLS_DN	7/423	162/38473	0.00219288	0.0128902	0.00937131	7	ENSG00000088325/ENSG00000105173/ENSG00000111665/ENSG00000144354/ENSG00000166451/ENSG00000171522/ENSG00000198901
S2D	Nut10h.vs.Nut0h.Downregulated	C7	GSE10239_KLRG1INT_VS_KLRG1HIGH_EFF_CD8_TCELL_DN	17/423	198/38473	9.08577e-11	1.57073e-09	1.14193e-09	17	ENSG00000006634/ENSG00000011426/ENSG00000066279/ENSG00000080839/ENSG00000092853/ENSG00000112029/ENSG00000114346/ENSG00000126787/ENSG00000129810/ENSG00000131747/ENSG00000137804/ENSG00000138160/ENSG00000139354/ENSG00000143228/ENSG00000148835/ENSG00000163535/ENSG00000204128
S2D	Nut10h.vs.Nut0h.Downregulated	C7	GSE10239_MEMORY_VS_DAY4.5_EFF_CD8_TCELL_DN	21/423	200/38473	1.02101e-14	2.3167e-13	1.68426e-13	21	ENSG00000065328/ENSG00000073111/ENSG00000079616/ENSG00000097046/ENSG00000100297/ENSG00000101003/ENSG00000104738/ENSG00000111445/ENSG00000117399/ENSG00000131153/ENSG00000142731/ENSG00000146670/ENSG00000148835/ENSG00000156970/ENSG00000163950/ENSG00000164105/ENSG00000168496/ENSG00000178999/ENSG00000198056/ENSG00000198081/ENSG00000213186
S2D	Nut10h.vs.Nut0h.Downregulated	C7	GSE10239_MEMORY_VS_KLRG1HIGH_EFF_CD8_TCELL_DN	29/423	200/38473	7.73928e-24	2.73826e-22	1.99074e-22	29	ENSG00000007968/ENSG00000011426/ENSG00000035499/ENSG00000040275/ENSG00000073111/ENSG00000079616/ENSG00000097046/ENSG00000102384/ENSG00000104738/ENSG00000105011/ENSG00000111445/ENSG00000115163/ENSG00000117399/ENSG00000117724/ENSG00000121152/ENSG00000121957/ENSG00000123975/ENSG00000137807/ENSG00000156970/ENSG00000158402/ENSG00000159055/ENSG00000163535/ENSG00000163950/ENSG00000170779/ENSG00000178999…
S2D	Nut10h.vs.Nut0h.Downregulated	C7	GSE10239_MEMORY_VS_KLRG1INT_EFF_CD8_TCELL_DN	32/423	200/38473	1.41653e-27	5.68657e-26	4.13419e-26	32	ENSG00000006634/ENSG00000011426/ENSG00000035499/ENSG00000079616/ENSG00000093009/ENSG00000097046/ENSG00000111445/ENSG00000112312/ENSG00000112984/ENSG00000115163/ENSG00000117724/ENSG00000121957/ENSG00000123374/ENSG00000135045/ENSG00000135476/ENSG00000142731/ENSG00000142945/ENSG00000156970/ENSG00000158402/ENSG00000159055/ENSG00000162063/ENSG00000163781/ENSG00000163950/ENSG00000164104/ENSG00000165480…
S2D	Nut10h.vs.Nut0h.Downregulated	C7	GSE10239_NAIVE_VS_DAY4.5_EFF_CD8_TCELL_DN	49/423	198/38473	1.21844e-51	1.25605e-49	9.13161e-50	49	ENSG00000051180/ENSG00000075131/ENSG00000079616/ENSG00000085840/ENSG00000085999/ENSG00000091651/ENSG00000097046/ENSG00000100297/ENSG00000101003/ENSG00000104738/ENSG00000105173/ENSG00000109674/ENSG00000111445/ENSG00000113368/ENSG00000117399/ENSG00000129173/ENSG00000131153/ENSG00000132436/ENSG00000133119/ENSG00000134690/ENSG00000136108/ENSG00000136824/ENSG00000138376/ENSG00000143476/ENSG00000145386…
S2D	Nut10h.vs.Nut0h.Downregulated	C7	GSE10239_NAIVE_VS_KLRG1HIGH_EFF_CD8_TCELL_DN	43/423	196/38473	6.27187e-43	4.76092e-41	3.46123e-41	43	ENSG00000011426/ENSG00000013810/ENSG00000040275/ENSG00000072571/ENSG00000075131/ENSG00000076382/ENSG00000079616/ENSG00000085999/ENSG00000090889/ENSG00000100297/ENSG00000104738/ENSG00000105173/ENSG00000109674/ENSG00000111247/ENSG00000111445/ENSG00000112742/ENSG00000117399/ENSG00000117650/ENSG00000129173/ENSG00000131153/ENSG00000134690/ENSG00000136108/ENSG00000138376/ENSG00000139354/ENSG00000139618…
S2D	Nut10h.vs.Nut0h.Downregulated	C7	GSE10239_NAIVE_VS_KLRG1INT_EFF_CD8_TCELL_DN	35/423	196/38473	8.72512e-32	4.17506e-30	3.03531e-30	35	ENSG00000006634/ENSG00000011426/ENSG00000013810/ENSG00000014138/ENSG00000049541/ENSG00000051180/ENSG00000079616/ENSG00000085999/ENSG00000105173/ENSG00000111445/ENSG00000117650/ENSG00000129173/ENSG00000130052/ENSG00000138160/ENSG00000138376/ENSG00000140451/ENSG00000142731/ENSG00000145386/ENSG00000146410/ENSG00000149503/ENSG00000149554/ENSG00000152240/ENSG00000154920/ENSG00000163507/ENSG00000164109…
S2D	Nut10h.vs.Nut0h.Downregulated	C7	GSE10240_CTRL_VS_IL17_AND_IL22_STIM_PRIMARY_BRONCHIAL_EPITHELIAL_CELLS_DN	20/423	198/38473	9.2942e-14	2.01053e-12	1.46168e-12	20	ENSG00000065328/ENSG00000076382/ENSG00000079616/ENSG00000100162/ENSG00000111665/ENSG00000113368/ENSG00000118513/ENSG00000121152/ENSG00000134690/ENSG00000135476/ENSG00000137807/ENSG00000146670/ENSG00000149554/ENSG00000164032/ENSG00000166451/ENSG00000169607/ENSG00000171848/ENSG00000173894/ENSG00000174371/ENSG00000184661
S2D	Nut10h.vs.Nut0h.Downregulated	C7	GSE10240_CTRL_VS_IL17_AND_IL22_STIM_PRIMARY_BRONCHIAL_EPITHELIAL_CELLS_UP	30/423	200/38473	4.57683e-25	1.7023e-23	1.23758e-23	30	ENSG00000013810/ENSG00000024526/ENSG00000076382/ENSG00000093009/ENSG00000100162/ENSG00000109674/ENSG00000112742/ENSG00000117399/ENSG00000118515/ENSG00000120539/ENSG00000121152/ENSG00000121621/ENSG00000121957/ENSG00000123975/ENSG00000126787/ENSG00000128944/ENSG00000129173/ENSG00000129534/ENSG00000134690/ENSG00000135476/ENSG00000142945/ENSG00000154839/ENSG00000154920/ENSG00000156970/ENSG00000161888…
S2D	Nut10h.vs.Nut0h.Downregulated	C7	GSE10240_CTRL_VS_IL17_STIM_PRIMARY_BRONCHIAL_EPITHELIAL_CELLS_UP	13/423	199/38473	3.72413e-07	4.34916e-06	3.16188e-06	13	ENSG00000100162/ENSG00000120802/ENSG00000123374/ENSG00000127423/ENSG00000127564/ENSG00000137404/ENSG00000137834/ENSG00000139618/ENSG00000144355/ENSG00000170873/ENSG00000174371/ENSG00000184709/ENSG00000197635
S2D	Nut10h.vs.Nut0h.Downregulated	C7	GSE10240_IL17_VS_IL17_AND_IL22_STIM_PRIMARY_BRONCHIAL_EPITHELIAL_CELLS_UP	13/423	198/38473	3.51543e-07	4.13726e-06	3.00783e-06	13	ENSG00000113368/ENSG00000121753/ENSG00000121957/ENSG00000125319/ENSG00000137337/ENSG00000154839/ENSG00000163535/ENSG00000164611/ENSG00000171320/ENSG00000178295/ENSG00000181544/ENSG00000186185/ENSG00000213347
S2D	Nut10h.vs.Nut0h.Downregulated	C7	GSE10240_IL22_VS_IL17_STIM_PRIMARY_BRONCHIAL_EPITHELIAL_CELLS_DN	16/423	200/38473	9.22232e-10	1.44207e-08	1.0484e-08	16	ENSG00000024526/ENSG00000068615/ENSG00000076382/ENSG00000093009/ENSG00000109674/ENSG00000118515/ENSG00000120539/ENSG00000121211/ENSG00000122483/ENSG00000125319/ENSG00000128944/ENSG00000129534/ENSG00000161800/ENSG00000165480/ENSG00000181544/ENSG00000197275
S2D	Nut10h.vs.Nut0h.Downregulated	C7	GSE10273_HIGH_IL7_VS_HIGH_IL7_AND_IRF4_IN_IRF4_8_NULL_PRE_BCELL_DN	24/423	199/38473	4.93742e-18	1.32992e-16	9.66862e-17	24	ENSG00000013810/ENSG00000066279/ENSG00000072571/ENSG00000109805/ENSG00000112029/ENSG00000115163/ENSG00000118515/ENSG00000120334/ENSG00000121957/ENSG00000123080/ENSG00000126787/ENSG00000134222/ENSG00000137404/ENSG00000137804/ENSG00000138160/ENSG00000138778/ENSG00000142945/ENSG00000154839/ENSG00000164362/ENSG00000175063/ENSG00000175643/ENSG00000184986/ENSG00000196550/ENSG00000204388
S2D	Nut10h.vs.Nut0h.Downregulated	C7	GSE10273_HIGH_IL7_VS_HIGH_IL7_AND_IRF4_IN_IRF4_8_NULL_PRE_BCELL_UP	16/423	200/38473	9.22232e-10	1.44207e-08	1.0484e-08	16	ENSG00000006634/ENSG00000049541/ENSG00000093009/ENSG00000100526/ENSG00000101003/ENSG00000101412/ENSG00000117650/ENSG00000138376/ENSG00000139618/ENSG00000146670/ENSG00000149929/ENSG00000159259/ENSG00000162063/ENSG00000164105/ENSG00000176208/ENSG00000198901
S2D	Nut10h.vs.Nut0h.Downregulated	C7	GSE10273_LOW_IL7_VS_HIGH_IL7_AND_IRF4_IN_IRF4_8_NULL_PRE_BCELL_UP	22/423	199/38473	7.88943e-16	1.90671e-14	1.38619e-14	22	ENSG00000006634/ENSG00000011426/ENSG00000013810/ENSG00000066279/ENSG00000079616/ENSG00000080839/ENSG00000080986/ENSG00000101945/ENSG00000122966/ENSG00000123975/ENSG00000127423/ENSG00000146670/ENSG00000149554/ENSG00000154920/ENSG00000159259/ENSG00000163918/ENSG00000163950/ENSG00000164104/ENSG00000165480/ENSG00000165490/ENSG00000186871/ENSG00000237649
S2D	Nut10h.vs.Nut0h.Downregulated	C7	GSE10325_CD4_TCELL_VS_LUPUS_CD4_TCELL_DN	8/423	199/38473	0.00171174	0.0104101	0.00756822	8	ENSG00000090889/ENSG00000102384/ENSG00000111665/ENSG00000116667/ENSG00000138778/ENSG00000164611/ENSG00000186185/ENSG00000187741
S2D	Nut10h.vs.Nut0h.Downregulated	C7	GSE10500_ARTHRITIC_SYNOVIAL_FLUID_VS_HEALTHY_MACROPHAGE_UP	8/423	152/38473	0.00029564	0.00222196	0.00161538	8	ENSG00000072571/ENSG00000076382/ENSG00000115163/ENSG00000131747/ENSG00000138160/ENSG00000163950/ENSG00000170345/ENSG00000171241
S2D	Nut10h.vs.Nut0h.Downregulated	C7	GSE10856_CTRL_VS_TNFRSF6B_IN_MACROPHAGE_UP	8/423	186/38473	0.0011157	0.00739375	0.00537532	8	ENSG00000115596/ENSG00000121621/ENSG00000135643/ENSG00000137404/ENSG00000148835/ENSG00000151503/ENSG00000163950/ENSG00000170873
S2D	Nut10h.vs.Nut0h.Downregulated	C7	GSE11057_NAIVE_VS_EFF_MEMORY_CD4_TCELL_DN	7/423	195/38473	0.00604995	0.0313771	0.0228114	7	ENSG00000121152/ENSG00000129534/ENSG00000133302/ENSG00000138835/ENSG00000164105/ENSG00000164611/ENSG00000170873
S2D	Nut10h.vs.Nut0h.Downregulated	C7	GSE11057_NAIVE_VS_MEMORY_CD4_TCELL_DN	8/423	198/38473	0.00165847	0.0102656	0.00746316	8	ENSG00000129534/ENSG00000144354/ENSG00000164104/ENSG00000164611/ENSG00000166483/ENSG00000170540/ENSG00000188229/ENSG00000198901
S2D	Nut10h.vs.Nut0h.Downregulated	C7	GSE1112_OT1_CD8AB_VS_HY_CD8AA_THYMOCYTE_RTOC_CULTURE_UP	8/423	179/38473	0.00087164	0.00587361	0.00427017	8	ENSG00000075218/ENSG00000101447/ENSG00000118513/ENSG00000136982/ENSG00000139438/ENSG00000169258/ENSG00000196584/ENSG00000216775
S2D	Nut10h.vs.Nut0h.Downregulated	C7	GSE11386_NAIVE_VS_MEMORY_BCELL_UP	42/423	183/38473	7.68299e-43	5.8057e-41	4.2208e-41	42	ENSG00000040275/ENSG00000051180/ENSG00000066279/ENSG00000077152/ENSG00000079616/ENSG00000080986/ENSG00000085999/ENSG00000090889/ENSG00000093009/ENSG00000109805/ENSG00000111247/ENSG00000117724/ENSG00000121621/ENSG00000122966/ENSG00000123374/ENSG00000125885/ENSG00000129810/ENSG00000131747/ENSG00000132436/ENSG00000134690/ENSG00000136824/ENSG00000137807/ENSG00000137812/ENSG00000138180/ENSG00000138182…
S2D	Nut10h.vs.Nut0h.Downregulated	C7	GSE11864_CSF1_IFNG_VS_CSF1_IFNG_PAM3CYS_IN_MAC_UP	7/423	194/38473	0.00588686	0.030722	0.0223352	7	ENSG00000092470/ENSG00000122952/ENSG00000130816/ENSG00000137310/ENSG00000152240/ENSG00000164032/ENSG00000164105
S2D	Nut10h.vs.Nut0h.Downregulated	C7	GSE11864_UNTREATED_VS_CSF1_PAM3CYS_IN_MAC_DN	7/423	195/38473	0.00604995	0.0313771	0.0228114	7	ENSG00000040275/ENSG00000105711/ENSG00000118655/ENSG00000134253/ENSG00000138622/ENSG00000169607/ENSG00000178966
S2D	Nut10h.vs.Nut0h.Downregulated	C7	GSE11884_WT_VS_FURIN_KO_NAIVE_CD4_TCELL_DN	6/423	126/38473	0.00277443	0.015922	0.0115754	6	ENSG00000118412/ENSG00000118513/ENSG00000166483/ENSG00000177508/ENSG00000178295/ENSG00000181588
S2D	Nut10h.vs.Nut0h.Downregulated	C7	GSE11924_TFH_VS_TH17_CD4_TCELL_DN	7/423	200/38473	0.00691651	0.0336653	0.024475	7	ENSG00000092853/ENSG00000111247/ENSG00000112029/ENSG00000129173/ENSG00000136982/ENSG00000154920/ENSG00000162062
S2D	Nut10h.vs.Nut0h.Downregulated	C7	GSE11924_TFH_VS_TH17_CD4_TCELL_UP	7/423	196/38473	0.0062164	0.0318937	0.023187	7	ENSG00000075702/ENSG00000102977/ENSG00000103495/ENSG00000137460/ENSG00000164032/ENSG00000164985/ENSG00000186480
S2D	Nut10h.vs.Nut0h.Downregulated	C7	GSE11924_TFH_VS_TH2_CD4_TCELL_DN	7/423	200/38473	0.00691651	0.0336653	0.024475	7	ENSG00000065328/ENSG00000092470/ENSG00000111247/ENSG00000131470/ENSG00000162062/ENSG00000162607/ENSG00000196550
S2D	Nut10h.vs.Nut0h.Downregulated	C7	GSE11961_FOLLICULAR_BCELL_VS_GERMINAL_CENTER_BCELL_DAY40_DN	10/423	200/38473	8.17947e-05	0.000662771	0.000481841	10	ENSG00000085999/ENSG00000102977/ENSG00000121957/ENSG00000125319/ENSG00000129484/ENSG00000131351/ENSG00000144355/ENSG00000170540/ENSG00000197771/ENSG00000198554
S2D	Nut10h.vs.Nut0h.Downregulated	C7	GSE11961_FOLLICULAR_BCELL_VS_MEMORY_BCELL_DAY7_DN	7/423	197/38473	0.00638624	0.0324263	0.0235742	7	ENSG00000072571/ENSG00000091651/ENSG00000100167/ENSG00000100479/ENSG00000122952/ENSG00000172244/ENSG00000187231
S2D	Nut10h.vs.Nut0h.Downregulated	C7	GSE11961_FOLLICULAR_BCELL_VS_PLASMA_CELL_DAY7_UP	7/423	197/38473	0.00638624	0.0324263	0.0235742	7	ENSG00000115687/ENSG00000127564/ENSG00000139438/ENSG00000146410/ENSG00000149929/ENSG00000185262/ENSG00000186193
S2D	Nut10h.vs.Nut0h.Downregulated	C7	GSE11961_GERMINAL_CENTER_BCELL_DAY7_VS_GERMINAL_CENTER_BCELL_DAY40_UP	21/423	199/38473	9.2302e-15	2.1058e-13	1.53093e-13	21	ENSG00000013810/ENSG00000076003/ENSG00000080986/ENSG00000091651/ENSG00000116667/ENSG00000118513/ENSG00000129810/ENSG00000136122/ENSG00000136982/ENSG00000149503/ENSG00000149929/ENSG00000158402/ENSG00000159259/ENSG00000168078/ENSG00000177602/ENSG00000184661/ENSG00000186871/ENSG00000197275/ENSG00000198056/ENSG00000198554/ENSG00000213347
S2D	Nut10h.vs.Nut0h.Downregulated	C7	GSE11961_GERMINAL_CENTER_BCELL_DAY7_VS_PLASMA_CELL_DAY7_DN	10/423	200/38473	8.17947e-05	0.000662771	0.000481841	10	ENSG00000088325/ENSG00000100297/ENSG00000126803/ENSG00000129810/ENSG00000148773/ENSG00000156970/ENSG00000161888/ENSG00000167081/ENSG00000169607/ENSG00000186871
S2D	Nut10h.vs.Nut0h.Downregulated	C7	GSE11961_GERMINAL_CENTER_BCELL_DAY7_VS_PLASMA_CELL_DAY7_UP	11/423	199/38473	1.44208e-05	0.000136756	9.9423e-05	11	ENSG00000051180/ENSG00000080839/ENSG00000117650/ENSG00000117724/ENSG00000129173/ENSG00000133119/ENSG00000134690/ENSG00000138376/ENSG00000164105/ENSG00000186871/ENSG00000198826
S2D	Nut10h.vs.Nut0h.Downregulated	C7	GSE11961_MARGINAL_ZONE_BCELL_VS_GERMINAL_CENTER_BCELL_DAY7_DN	15/423	199/38473	6.97938e-09	9.93654e-08	7.22396e-08	15	ENSG00000051180/ENSG00000080839/ENSG00000106462/ENSG00000109805/ENSG00000112742/ENSG00000126803/ENSG00000138182/ENSG00000138376/ENSG00000149503/ENSG00000157470/ENSG00000164105/ENSG00000168078/ENSG00000187231/ENSG00000198056/ENSG00000205208
S2D	Nut10h.vs.Nut0h.Downregulated	C7	GSE11961_MARGINAL_ZONE_BCELL_VS_MEMORY_BCELL_DAY40_DN	10/423	198/38473	7.52424e-05	0.000624838	0.000454263	10	ENSG00000013810/ENSG00000076003/ENSG00000102977/ENSG00000115687/ENSG00000118513/ENSG00000123485/ENSG00000148773/ENSG00000157470/ENSG00000163918/ENSG00000181588
S2D	Nut10h.vs.Nut0h.Downregulated	C7	GSE11961_MARGINAL_ZONE_BCELL_VS_PLASMA_CELL_DAY7_DN	11/423	198/38473	1.37574e-05	0.000131963	9.59385e-05	11	ENSG00000075218/ENSG00000085840/ENSG00000097046/ENSG00000102977/ENSG00000111665/ENSG00000115687/ENSG00000129484/ENSG00000135476/ENSG00000177602/ENSG00000197275/ENSG00000198056
S2D	Nut10h.vs.Nut0h.Downregulated	C7	GSE11961_MEMORY_BCELL_DAY40_VS_GERMINAL_CENTER_BCELL_DAY40_UP	11/423	198/38473	1.37574e-05	0.000131963	9.59385e-05	11	ENSG00000104369/ENSG00000121957/ENSG00000128944/ENSG00000131351/ENSG00000131470/ENSG00000134222/ENSG00000137135/ENSG00000145386/ENSG00000156970/ENSG00000183150/ENSG00000184349
S2D	Nut10h.vs.Nut0h.Downregulated	C7	GSE11961_PLASMA_CELL_DAY7_VS_GERMINAL_CENTER_BCELL_DAY40_UP	11/423	199/38473	1.44208e-05	0.000136756	9.9423e-05	11	ENSG00000073111/ENSG00000081913/ENSG00000105011/ENSG00000105173/ENSG00000106031/ENSG00000114346/ENSG00000119969/ENSG00000131153/ENSG00000164032/ENSG00000171848/ENSG00000176208
S2D	Nut10h.vs.Nut0h.Downregulated	C7	GSE11961_PLASMA_CELL_DAY7_VS_MEMORY_BCELL_DAY40_DN	10/423	195/38473	6.6252e-05	0.00056768	0.000412709	10	ENSG00000073111/ENSG00000100479/ENSG00000111247/ENSG00000112742/ENSG00000118513/ENSG00000130052/ENSG00000138092/ENSG00000142945/ENSG00000152253/ENSG00000161888
S2D	Nut10h.vs.Nut0h.Downregulated	C7	GSE11961_PLASMA_CELL_DAY7_VS_MEMORY_BCELL_DAY40_UP	8/423	198/38473	0.00165847	0.0102656	0.00746316	8	ENSG00000077152/ENSG00000080839/ENSG00000112984/ENSG00000118513/ENSG00000142731/ENSG00000163507/ENSG00000164985/ENSG00000198056
S2D	Nut10h.vs.Nut0h.Downregulated	C7	GSE11961_UNSTIM_VS_ANTI_IGM_AND_CD40_STIM_6H_FOLLICULAR_BCELL_UP	23/423	198/38473	5.71781e-17	1.48272e-15	1.07795e-15	23	ENSG00000007968/ENSG00000013810/ENSG00000075131/ENSG00000080986/ENSG00000091651/ENSG00000112029/ENSG00000115687/ENSG00000120334/ENSG00000126787/ENSG00000129810/ENSG00000136122/ENSG00000137807/ENSG00000138180/ENSG00000143228/ENSG00000146410/ENSG00000149929/ENSG00000164045/ENSG00000168078/ENSG00000170390/ENSG00000177602/ENSG00000186871/ENSG00000197275/ENSG00000237649
S2D	Nut10h.vs.Nut0h.Downregulated	C7	GSE11973_MIR223_KOVS_WT_BONE_MARROW_NEUTROPHIL_UP	10/423	200/38473	8.17947e-05	0.000662771	0.000481841	10	ENSG00000051180/ENSG00000094804/ENSG00000106462/ENSG00000123975/ENSG00000129173/ENSG00000131747/ENSG00000137310/ENSG00000164109/ENSG00000166922/ENSG00000197635
S2D	Nut10h.vs.Nut0h.Downregulated	C7	GSE12001_MIR223_KO_VS_WT_NEUTROPHIL_DN	9/423	196/38473	0.000346119	0.00255596	0.0018582	9	ENSG00000091651/ENSG00000105173/ENSG00000124795/ENSG00000135045/ENSG00000149554/ENSG00000162607/ENSG00000167513/ENSG00000168556/ENSG00000198081
S2D	Nut10h.vs.Nut0h.Downregulated	C7	GSE12003_4D_VS_8D_CULTURE_MIR223_KO_BM_PROGENITOR_DN	14/423	167/38473	5.69954e-09	8.32741e-08	6.0541e-08	14	ENSG00000075702/ENSG00000101057/ENSG00000101447/ENSG00000113368/ENSG00000121152/ENSG00000130816/ENSG00000137310/ENSG00000138180/ENSG00000141401/ENSG00000146670/ENSG00000158402/ENSG00000164109/ENSG00000174371/ENSG00000221829
S2D	Nut10h.vs.Nut0h.Downregulated	C7	GSE12003_MIR223_KO_VS_WT_BM_PROGENITOR_8D_CULTURE_DN	13/423	144/38473	8.1769e-09	1.14767e-07	8.34366e-08	13	ENSG00000111665/ENSG00000114346/ENSG00000117650/ENSG00000129195/ENSG00000129810/ENSG00000137807/ENSG00000151503/ENSG00000156970/ENSG00000158402/ENSG00000166451/ENSG00000171320/ENSG00000177602/ENSG00000197635
S2D	Nut10h.vs.Nut0h.Downregulated	C7	GSE12198_LOW_IL2_STIM_NK_CELL_VS_HIGH_IL2_STIM_NK_CELL_DN	7/423	198/38473	0.00655951	0.0328467	0.0238799	7	ENSG00000056736/ENSG00000066279/ENSG00000067064/ENSG00000117650/ENSG00000120693/ENSG00000159147/ENSG00000160051
S2D	Nut10h.vs.Nut0h.Downregulated	C7	GSE12198_NK_VS_NK_ACT_EXPANSION_SYSTEM_DERIVED_NK_CELL_DN	10/423	199/38473	7.84605e-05	0.000643561	0.000467875	10	ENSG00000031691/ENSG00000073111/ENSG00000102977/ENSG00000106003/ENSG00000118515/ENSG00000123080/ENSG00000138092/ENSG00000166483/ENSG00000171522/ENSG00000196584
S2D	Nut10h.vs.Nut0h.Downregulated	C7	GSE12366_GC_BCELL_VS_PLASMA_CELL_UP	22/423	196/38473	5.71028e-16	1.40444e-14	1.02104e-14	22	ENSG00000051180/ENSG00000071282/ENSG00000073111/ENSG00000077514/ENSG00000079616/ENSG00000101003/ENSG00000104738/ENSG00000120539/ENSG00000122483/ENSG00000132436/ENSG00000135045/ENSG00000135476/ENSG00000141401/ENSG00000146670/ENSG00000156970/ENSG00000161888/ENSG00000167081/ENSG00000170779/ENSG00000175063/ENSG00000175643/ENSG00000182481/ENSG00000188229
S2D	Nut10h.vs.Nut0h.Downregulated	C7	GSE12366_GC_VS_MEMORY_BCELL_UP	40/423	197/38473	1.51858e-38	9.53396e-37	6.93127e-37	40	ENSG00000004777/ENSG00000035499/ENSG00000051180/ENSG00000065328/ENSG00000073111/ENSG00000076382/ENSG00000085999/ENSG00000088325/ENSG00000090889/ENSG00000097046/ENSG00000100162/ENSG00000101003/ENSG00000104738/ENSG00000112118/ENSG00000112984/ENSG00000113368/ENSG00000117399/ENSG00000117724/ENSG00000118515/ENSG00000119969/ENSG00000122483/ENSG00000126803/ENSG00000130816/ENSG00000134222/ENSG00000142731…
S2D	Nut10h.vs.Nut0h.Downregulated	C7	GSE12366_GC_VS_NAIVE_BCELL_UP	40/423	197/38473	1.51858e-38	9.53396e-37	6.93127e-37	40	ENSG00000071282/ENSG00000073111/ENSG00000079616/ENSG00000085999/ENSG00000090889/ENSG00000100162/ENSG00000101003/ENSG00000104738/ENSG00000105011/ENSG00000105173/ENSG00000109685/ENSG00000112029/ENSG00000112118/ENSG00000119403/ENSG00000119969/ENSG00000120539/ENSG00000121211/ENSG00000126803/ENSG00000135476/ENSG00000136824/ENSG00000138778/ENSG00000143476/ENSG00000144354/ENSG00000146670/ENSG00000149554…
S2D	Nut10h.vs.Nut0h.Downregulated	C7	GSE12392_CD8A_POS_VS_NEG_SPLEEN_DC_DN	43/423	198/38473	1.00511e-42	7.49348e-41	5.44783e-41	43	ENSG00000011426/ENSG00000012048/ENSG00000035499/ENSG00000049541/ENSG00000076382/ENSG00000077514/ENSG00000079616/ENSG00000090889/ENSG00000093009/ENSG00000097046/ENSG00000100162/ENSG00000109685/ENSG00000113810/ENSG00000117724/ENSG00000121152/ENSG00000123975/ENSG00000127564/ENSG00000129173/ENSG00000131747/ENSG00000134222/ENSG00000134690/ENSG00000137807/ENSG00000138160/ENSG00000138778/ENSG00000139354…
S2D	Nut10h.vs.Nut0h.Downregulated	C7	GSE12392_CD8A_POS_VS_NEG_SPLEEN_IFNB_KO_DC_DN	7/423	198/38473	0.00655951	0.0328467	0.0238799	7	ENSG00000014138/ENSG00000113368/ENSG00000118412/ENSG00000137460/ENSG00000138835/ENSG00000139618/ENSG00000198056
S2D	Nut10h.vs.Nut0h.Downregulated	C7	GSE12392_IFNAR_KO_VS_IFNB_KO_CD8_NEG_SPLEEN_DC_UP	8/423	197/38473	0.00160652	0.0100747	0.00732441	8	ENSG00000116273/ENSG00000118515/ENSG00000130816/ENSG00000139354/ENSG00000171522/ENSG00000178531/ENSG00000185262/ENSG00000197771
S2D	Nut10h.vs.Nut0h.Downregulated	C7	GSE12507_PDC_CELL_LINE_VS_IMMATUE_T_CELL_LINE_UP	16/423	151/38473	1.36316e-11	2.47713e-10	1.8009e-10	16	ENSG00000006634/ENSG00000011426/ENSG00000085999/ENSG00000092853/ENSG00000100297/ENSG00000104738/ENSG00000109805/ENSG00000129534/ENSG00000137812/ENSG00000142731/ENSG00000162607/ENSG00000164985/ENSG00000172167/ENSG00000174371/ENSG00000181544/ENSG00000182481
S2D	Nut10h.vs.Nut0h.Downregulated	C7	GSE12839_CTRL_VS_IL12_TREATED_PBMC_UP	11/423	146/38473	7.23038e-07	8.1531e-06	5.92738e-06	11	ENSG00000006634/ENSG00000011426/ENSG00000012048/ENSG00000080839/ENSG00000114346/ENSG00000122966/ENSG00000125885/ENSG00000132436/ENSG00000171241/ENSG00000171320/ENSG00000197299
S2D	Nut10h.vs.Nut0h.Downregulated	C7	GSE12845_IGD_NEG_BLOOD_VS_DARKZONE_GC_TONSIL_BCELL_DN	11/423	198/38473	1.37574e-05	0.000131963	9.59385e-05	11	ENSG00000024526/ENSG00000049541/ENSG00000095002/ENSG00000100297/ENSG00000108106/ENSG00000166483/ENSG00000170779/ENSG00000177084/ENSG00000178966/ENSG00000183763/ENSG00000242265
S2D	Nut10h.vs.Nut0h.Downregulated	C7	GSE12845_IGD_NEG_BLOOD_VS_PRE_GC_TONSIL_BCELL_DN	27/423	198/38473	1.48591e-21	4.65567e-20	3.38472e-20	27	ENSG00000013810/ENSG00000040275/ENSG00000080986/ENSG00000085999/ENSG00000101003/ENSG00000107968/ENSG00000109674/ENSG00000111247/ENSG00000112029/ENSG00000116062/ENSG00000118513/ENSG00000119969/ENSG00000123473/ENSG00000134057/ENSG00000136824/ENSG00000137807/ENSG00000139618/ENSG00000148835/ENSG00000149636/ENSG00000156970/ENSG00000161800/ENSG00000177084/ENSG00000178999/ENSG00000183763/ENSG00000186480…
S2D	Nut10h.vs.Nut0h.Downregulated	C7	GSE12845_IGD_POS_BLOOD_VS_DARKZONE_GC_TONSIL_BCELL_DN	14/423	200/38473	5.63604e-08	7.24015e-07	5.26365e-07	14	ENSG00000049541/ENSG00000073111/ENSG00000100479/ENSG00000101945/ENSG00000108106/ENSG00000121957/ENSG00000127564/ENSG00000138346/ENSG00000148773/ENSG00000149929/ENSG00000154839/ENSG00000166508/ENSG00000197256/ENSG00000197275
S2D	Nut10h.vs.Nut0h.Downregulated	C7	GSE12845_IGD_POS_BLOOD_VS_NAIVE_TONSIL_BCELL_DN	11/423	197/38473	1.31206e-05	0.00012717	9.24536e-05	11	ENSG00000076003/ENSG00000101057/ENSG00000106462/ENSG00000113368/ENSG00000136108/ENSG00000137804/ENSG00000164109/ENSG00000166851/ENSG00000186480/ENSG00000188486/ENSG00000198901
S2D	Nut10h.vs.Nut0h.Downregulated	C7	GSE12845_IGD_POS_BLOOD_VS_PRE_GC_TONSIL_BCELL_DN	50/423	199/38473	4.73537e-53	5.10198e-51	3.70918e-51	50	ENSG00000013810/ENSG00000024526/ENSG00000040275/ENSG00000065328/ENSG00000066279/ENSG00000076382/ENSG00000085840/ENSG00000085999/ENSG00000090889/ENSG00000093009/ENSG00000094804/ENSG00000100526/ENSG00000106462/ENSG00000107968/ENSG00000109805/ENSG00000111206/ENSG00000111247/ENSG00000112984/ENSG00000117399/ENSG00000118513/ENSG00000126787/ENSG00000130816/ENSG00000131153/ENSG00000134057/ENSG00000135476…
S2D	Nut10h.vs.Nut0h.Downregulated	C7	GSE12845_IGD_POS_VS_NEG_BLOOD_BCELL_DN	7/423	195/38473	0.00604995	0.0313771	0.0228114	7	ENSG00000076003/ENSG00000105173/ENSG00000134057/ENSG00000164109/ENSG00000171241/ENSG00000171848/ENSG00000178999
S2D	Nut10h.vs.Nut0h.Downregulated	C7	GSE12845_NAIVE_VS_DARKZONE_GC_TONSIL_BCELL_DN	8/423	200/38473	0.00176635	0.0105956	0.00770308	8	ENSG00000102384/ENSG00000129484/ENSG00000142945/ENSG00000154146/ENSG00000154839/ENSG00000174371/ENSG00000198081/ENSG00000237649
S2D	Nut10h.vs.Nut0h.Downregulated	C7	GSE12845_NAIVE_VS_PRE_GC_TONSIL_BCELL_DN	25/423	199/38473	3.62762e-19	1.01306e-17	7.36507e-18	25	ENSG00000065328/ENSG00000072571/ENSG00000076382/ENSG00000085840/ENSG00000090889/ENSG00000094804/ENSG00000112029/ENSG00000113810/ENSG00000116062/ENSG00000124795/ENSG00000134690/ENSG00000138160/ENSG00000138376/ENSG00000143476/ENSG00000152253/ENSG00000161800/ENSG00000162063/ENSG00000163808/ENSG00000164032/ENSG00000164611/ENSG00000164985/ENSG00000166508/ENSG00000168411/ENSG00000175063/ENSG00000237649
S2D	Nut10h.vs.Nut0h.Downregulated	C7	GSE12963_ENV_NEF_VS_ENV_NEF_AND_VPR_DEFICIENT_HIV1_INF_CD4_TCELL_DN	23/423	150/38473	9.95815e-20	2.86726e-18	2.08452e-18	23	ENSG00000011426/ENSG00000014138/ENSG00000024526/ENSG00000072571/ENSG00000080986/ENSG00000085999/ENSG00000090889/ENSG00000094804/ENSG00000100297/ENSG00000102384/ENSG00000104738/ENSG00000112742/ENSG00000114346/ENSG00000125885/ENSG00000132436/ENSG00000138160/ENSG00000149679/ENSG00000163535/ENSG00000164104/ENSG00000171241/ENSG00000171320/ENSG00000174371/ENSG00000197299
S2D	Nut10h.vs.Nut0h.Downregulated	C7	GSE12963_UNINF_VS_ENV_AND_NEF_AND_VPR_DEFICIENT_HIV1_INF_CD4_TCELL_DN	9/423	132/38473	1.66268e-05	0.000155556	0.000113091	9	ENSG00000011426/ENSG00000014138/ENSG00000085999/ENSG00000092853/ENSG00000112742/ENSG00000114346/ENSG00000136982/ENSG00000144355/ENSG00000182481
S2D	Nut10h.vs.Nut0h.Downregulated	C7	GSE12963_UNINF_VS_ENV_AND_NEF_DEFICIENT_HIV1_INF_CD4_TCELL_DN	20/423	143/38473	1.61132e-16	4.07095e-15	2.95962e-15	20	ENSG00000006634/ENSG00000011426/ENSG00000012048/ENSG00000072571/ENSG00000085999/ENSG00000092853/ENSG00000094804/ENSG00000102384/ENSG00000114346/ENSG00000122966/ENSG00000125885/ENSG00000129534/ENSG00000132436/ENSG00000136824/ENSG00000136982/ENSG00000137812/ENSG00000138376/ENSG00000142731/ENSG00000162607/ENSG00000182481
S2D	Nut10h.vs.Nut0h.Downregulated	C7	GSE13173_UNTREATED_VS_IL12_TREATED_ACT_CD8_TCELL_DN	7/423	136/38473	0.000800167	0.00541678	0.00393805	7	ENSG00000067064/ENSG00000117724/ENSG00000124795/ENSG00000137804/ENSG00000162607/ENSG00000166833/ENSG00000187231
S2D	Nut10h.vs.Nut0h.Downregulated	C7	GSE13229_IMM_VS_INTMATURE_NKCELL_UP	10/423	198/38473	7.52424e-05	0.000624838	0.000454263	10	ENSG00000006634/ENSG00000103495/ENSG00000116273/ENSG00000139618/ENSG00000149554/ENSG00000149929/ENSG00000157927/ENSG00000168496/ENSG00000175305/ENSG00000197635
S2D	Nut10h.vs.Nut0h.Downregulated	C7	GSE13306_LAMINA_PROPRIA_VS_SPLEEN_TREG_DN	10/423	199/38473	7.84605e-05	0.000643561	0.000467875	10	ENSG00000103495/ENSG00000111247/ENSG00000120539/ENSG00000123485/ENSG00000137135/ENSG00000156970/ENSG00000173456/ENSG00000178999/ENSG00000184207/ENSG00000184661
S2D	Nut10h.vs.Nut0h.Downregulated	C7	GSE13306_RA_VS_UNTREATED_TREG_DN	7/423	200/38473	0.00691651	0.0336653	0.024475	7	ENSG00000007968/ENSG00000078900/ENSG00000116667/ENSG00000119403/ENSG00000136108/ENSG00000183186/ENSG00000184661
S2D	Nut10h.vs.Nut0h.Downregulated	C7	GSE13306_TREG_RA_VS_TCONV_RA_UP	8/423	200/38473	0.00176635	0.0105956	0.00770308	8	ENSG00000023902/ENSG00000116133/ENSG00000120539/ENSG00000164032/ENSG00000174371/ENSG00000182010/ENSG00000186480/ENSG00000198056
S2D	Nut10h.vs.Nut0h.Downregulated	C7	GSE13306_TREG_VS_TCONV_DN	8/423	200/38473	0.00176635	0.0105956	0.00770308	8	ENSG00000031691/ENSG00000092853/ENSG00000106462/ENSG00000121211/ENSG00000136982/ENSG00000149929/ENSG00000163918/ENSG00000175305
S2D	Nut10h.vs.Nut0h.Downregulated	C7	GSE13306_TREG_VS_TCONV_SPLEEN_DN	7/423	198/38473	0.00655951	0.0328467	0.0238799	7	ENSG00000031691/ENSG00000121211/ENSG00000130816/ENSG00000131351/ENSG00000136982/ENSG00000149929/ENSG00000156970
S2D	Nut10h.vs.Nut0h.Downregulated	C7	GSE13411_IGM_MEMORY_BCELL_VS_PLASMA_CELL_DN	16/423	192/38473	5.06297e-10	8.27316e-09	6.01466e-09	16	ENSG00000076382/ENSG00000079616/ENSG00000085999/ENSG00000088325/ENSG00000089685/ENSG00000093009/ENSG00000105011/ENSG00000135451/ENSG00000154146/ENSG00000164045/ENSG00000166851/ENSG00000167513/ENSG00000174371/ENSG00000175063/ENSG00000186185/ENSG00000197299
S2D	Nut10h.vs.Nut0h.Downregulated	C7	GSE13411_NAIVE_BCELL_VS_PLASMA_CELL_DN	19/423	196/38473	8.15952e-13	1.64968e-11	1.19934e-11	19	ENSG00000014138/ENSG00000085999/ENSG00000088325/ENSG00000092470/ENSG00000105011/ENSG00000111665/ENSG00000112984/ENSG00000127564/ENSG00000152253/ENSG00000157456/ENSG00000162063/ENSG00000167513/ENSG00000174371/ENSG00000175063/ENSG00000178999/ENSG00000186185/ENSG00000216775/ENSG00000237517/ENSG00000237649
S2D	Nut10h.vs.Nut0h.Downregulated	C7	GSE13411_PLASMA_CELL_VS_MEMORY_BCELL_UP	31/423	189/38473	4.31303e-27	1.71904e-25	1.24976e-25	31	ENSG00000007968/ENSG00000076382/ENSG00000085999/ENSG00000088325/ENSG00000092470/ENSG00000093009/ENSG00000100526/ENSG00000109805/ENSG00000111665/ENSG00000112984/ENSG00000117399/ENSG00000117650/ENSG00000131153/ENSG00000131747/ENSG00000134222/ENSG00000135451/ENSG00000145386/ENSG00000148773/ENSG00000152253/ENSG00000157456/ENSG00000164362/ENSG00000164611/ENSG00000165304/ENSG00000167513/ENSG00000171848…
S2D	Nut10h.vs.Nut0h.Downregulated	C7	GSE13411_SWITCHED_MEMORY_BCELL_VS_PLASMA_CELL_DN	13/423	190/38473	2.18753e-07	2.65492e-06	1.93015e-06	13	ENSG00000012048/ENSG00000076382/ENSG00000085999/ENSG00000088325/ENSG00000105011/ENSG00000127564/ENSG00000134222/ENSG00000164045/ENSG00000167513/ENSG00000174371/ENSG00000175063/ENSG00000237517/ENSG00000237649
S2D	Nut10h.vs.Nut0h.Downregulated	C7	GSE13485_CTRL_VS_DAY1_YF17D_VACCINE_PBMC_UP	8/423	196/38473	0.00155587	0.0098458	0.00715799	8	ENSG00000087586/ENSG00000111445/ENSG00000112029/ENSG00000128708/ENSG00000137812/ENSG00000163535/ENSG00000168496/ENSG00000175305
S2D	Nut10h.vs.Nut0h.Downregulated	C7	GSE13485_CTRL_VS_DAY7_YF17D_VACCINE_PBMC_DN	7/423	198/38473	0.00655951	0.0328467	0.0238799	7	ENSG00000072571/ENSG00000088325/ENSG00000095002/ENSG00000111247/ENSG00000122952/ENSG00000139618/ENSG00000148773
S2D	Nut10h.vs.Nut0h.Downregulated	C7	GSE13485_DAY1_VS_DAY7_YF17D_VACCINE_PBMC_DN	10/423	197/38473	7.21371e-05	0.00060997	0.000443454	10	ENSG00000087586/ENSG00000095002/ENSG00000101003/ENSG00000111445/ENSG00000122952/ENSG00000136824/ENSG00000137807/ENSG00000152240/ENSG00000168078/ENSG00000171848
S2D	Nut10h.vs.Nut0h.Downregulated	C7	GSE13485_DAY3_VS_DAY7_YF17D_VACCINE_PBMC_DN	11/423	194/38473	1.13612e-05	0.00011187	8.13306e-05	11	ENSG00000035499/ENSG00000072571/ENSG00000093009/ENSG00000100479/ENSG00000126787/ENSG00000137807/ENSG00000139618/ENSG00000142945/ENSG00000143476/ENSG00000152253/ENSG00000168078
S2D	Nut10h.vs.Nut0h.Downregulated	C7	GSE13493_DP_VS_CD8POS_THYMOCYTE_DN	12/423	199/38473	2.4185e-06	2.57747e-05	1.87384e-05	12	ENSG00000100479/ENSG00000106003/ENSG00000111445/ENSG00000129484/ENSG00000136982/ENSG00000141622/ENSG00000160949/ENSG00000163781/ENSG00000163918/ENSG00000167523/ENSG00000177084/ENSG00000183763
S2D	Nut10h.vs.Nut0h.Downregulated	C7	GSE13522_WT_VS_IFNAR_KO_SKING_T_CRUZI_Y_STRAIN_INF_UP	8/423	199/38473	0.00171174	0.0104101	0.00756822	8	ENSG00000013810/ENSG00000093009/ENSG00000138346/ENSG00000143476/ENSG00000163535/ENSG00000164032/ENSG00000171848/ENSG00000180044
S2D	Nut10h.vs.Nut0h.Downregulated	C7	GSE13547_2H_VS_12_H_ANTI_IGM_STIM_BCELL_DN	58/423	182/38473	2.47301e-68	4.04895e-66	2.94362e-66	58	ENSG00000024526/ENSG00000040275/ENSG00000051180/ENSG00000065328/ENSG00000067064/ENSG00000072571/ENSG00000076382/ENSG00000079616/ENSG00000087586/ENSG00000089685/ENSG00000091651/ENSG00000093009/ENSG00000100479/ENSG00000100526/ENSG00000101003/ENSG00000105011/ENSG00000108106/ENSG00000111247/ENSG00000111665/ENSG00000112029/ENSG00000112312/ENSG00000123975/ENSG00000128708/ENSG00000129534/ENSG00000129810…
S2D	Nut10h.vs.Nut0h.Downregulated	C7	GSE13547_2H_VS_12_H_ANTI_IGM_STIM_BCELL_UP	54/423	175/38473	9.67385e-63	1.34628e-60	9.78756e-61	54	ENSG00000011426/ENSG00000013810/ENSG00000051180/ENSG00000066279/ENSG00000072571/ENSG00000079616/ENSG00000080986/ENSG00000085999/ENSG00000088325/ENSG00000089685/ENSG00000090889/ENSG00000092853/ENSG00000100526/ENSG00000109674/ENSG00000109805/ENSG00000111665/ENSG00000112742/ENSG00000117399/ENSG00000117724/ENSG00000118193/ENSG00000121152/ENSG00000121957/ENSG00000129534/ENSG00000129810/ENSG00000131747…
S2D	Nut10h.vs.Nut0h.Downregulated	C7	GSE13547_2H_VS_12_H_ANTI_IGM_STIM_ZFX_KO_BCELL_DN	44/423	174/38473	6.93769e-47	6.09786e-45	4.4332e-45	44	ENSG00000013810/ENSG00000035499/ENSG00000065328/ENSG00000072571/ENSG00000076382/ENSG00000085840/ENSG00000088325/ENSG00000089685/ENSG00000094804/ENSG00000101003/ENSG00000107968/ENSG00000109674/ENSG00000109685/ENSG00000111247/ENSG00000111665/ENSG00000117650/ENSG00000117724/ENSG00000118513/ENSG00000119969/ENSG00000120802/ENSG00000122483/ENSG00000123975/ENSG00000129173/ENSG00000136492/ENSG00000136824…
S2D	Nut10h.vs.Nut0h.Downregulated	C7	GSE13547_CTRL_VS_ANTI_IGM_STIM_BCELL_12H_UP	92/423	184/38473	1.01326e-131	9.95383e-129	7.23653e-129	92	ENSG00000012048/ENSG00000013810/ENSG00000023902/ENSG00000024526/ENSG00000051180/ENSG00000066279/ENSG00000072571/ENSG00000075131/ENSG00000076382/ENSG00000080986/ENSG00000085999/ENSG00000087586/ENSG00000088325/ENSG00000089685/ENSG00000090889/ENSG00000091651/ENSG00000092470/ENSG00000092853/ENSG00000093009/ENSG00000094804/ENSG00000100297/ENSG00000100526/ENSG00000101003/ENSG00000104738/ENSG00000105011…
S2D	Nut10h.vs.Nut0h.Downregulated	C7	GSE13547_CTRL_VS_ANTI_IGM_STIM_BCELL_2H_UP	65/423	180/38473	8.06426e-81	1.87046e-78	1.35984e-78	65	ENSG00000012048/ENSG00000051180/ENSG00000066279/ENSG00000072571/ENSG00000075131/ENSG00000076003/ENSG00000079616/ENSG00000088325/ENSG00000090889/ENSG00000092853/ENSG00000093009/ENSG00000100526/ENSG00000105173/ENSG00000106462/ENSG00000109674/ENSG00000109685/ENSG00000109805/ENSG00000111247/ENSG00000111665/ENSG00000112029/ENSG00000112118/ENSG00000112742/ENSG00000114346/ENSG00000115163/ENSG00000117724…
S2D	Nut10h.vs.Nut0h.Downregulated	C7	GSE13547_CTRL_VS_ANTI_IGM_STIM_ZFX_KO_BCELL_2H_DN	7/423	169/38473	0.00277845	0.0159341	0.0115842	7	ENSG00000012048/ENSG00000049541/ENSG00000076003/ENSG00000092470/ENSG00000133119/ENSG00000166508/ENSG00000198056
S2D	Nut10h.vs.Nut0h.Downregulated	C7	GSE13547_CTRL_VS_ANTI_IGM_STIM_ZFX_KO_BCELL_2H_UP	36/423	161/38473	2.1085e-36	1.19363e-34	8.67778e-35	36	ENSG00000012048/ENSG00000013810/ENSG00000051180/ENSG00000076003/ENSG00000079616/ENSG00000088325/ENSG00000089685/ENSG00000090889/ENSG00000092853/ENSG00000093009/ENSG00000108106/ENSG00000109674/ENSG00000109805/ENSG00000112742/ENSG00000114346/ENSG00000115163/ENSG00000118193/ENSG00000126787/ENSG00000131747/ENSG00000134690/ENSG00000137404/ENSG00000138160/ENSG00000143228/ENSG00000145386/ENSG00000149503…
S2D	Nut10h.vs.Nut0h.Downregulated	C7	GSE13547_WT_VS_ZFX_KO_BCELL_ANTI_IGM_STIM_12H_UP	6/423	142/38473	0.00498245	0.0269104	0.0195641	6	ENSG00000116014/ENSG00000131747/ENSG00000139438/ENSG00000175785/ENSG00000196132/ENSG00000240280
S2D	Nut10h.vs.Nut0h.Downregulated	C7	GSE13547_WT_VS_ZFX_KO_BCELL_ANTI_IGM_STIM_2H_UP	31/423	179/38473	7.56629e-28	3.10459e-26	2.25707e-26	31	ENSG00000013810/ENSG00000024526/ENSG00000051180/ENSG00000065328/ENSG00000089685/ENSG00000092470/ENSG00000094804/ENSG00000097046/ENSG00000104738/ENSG00000111665/ENSG00000112118/ENSG00000120802/ENSG00000128708/ENSG00000129173/ENSG00000132436/ENSG00000136492/ENSG00000137404/ENSG00000137807/ENSG00000137812/ENSG00000142731/ENSG00000143476/ENSG00000146410/ENSG00000157456/ENSG00000158402/ENSG00000161800…
S2D	Nut10h.vs.Nut0h.Downregulated	C7	GSE13547_WT_VS_ZFX_KO_BCELL_DN	22/423	176/38473	5.65399e-17	1.46846e-15	1.06758e-15	22	ENSG00000013810/ENSG00000024526/ENSG00000051180/ENSG00000101003/ENSG00000121152/ENSG00000128708/ENSG00000129534/ENSG00000131470/ENSG00000132436/ENSG00000133119/ENSG00000134690/ENSG00000136982/ENSG00000137404/ENSG00000138160/ENSG00000148773/ENSG00000152253/ENSG00000161888/ENSG00000163808/ENSG00000164032/ENSG00000164109/ENSG00000169679/ENSG00000198056
S2D	Nut10h.vs.Nut0h.Downregulated	C7	GSE13738_RESTING_VS_BYSTANDER_ACTIVATED_CD4_TCELL_DN	12/423	196/38473	2.0649e-06	2.24212e-05	1.63004e-05	12	ENSG00000056736/ENSG00000075131/ENSG00000107968/ENSG00000109685/ENSG00000118513/ENSG00000118515/ENSG00000151849/ENSG00000164105/ENSG00000164611/ENSG00000182010/ENSG00000197635/ENSG00000205208
S2D	Nut10h.vs.Nut0h.Downregulated	C7	GSE13762_CTRL_VS_125_VITAMIND_DAY12_DC_DN	9/423	132/38473	1.66268e-05	0.000155556	0.000113091	9	ENSG00000090889/ENSG00000092853/ENSG00000104369/ENSG00000109805/ENSG00000123374/ENSG00000131747/ENSG00000163781/ENSG00000163808/ENSG00000174371
S2D	Nut10h.vs.Nut0h.Downregulated	C7	GSE13762_CTRL_VS_125_VITAMIND_DAY12_DC_UP	9/423	145/38473	3.50497e-05	0.000313178	0.000227684	9	ENSG00000101057/ENSG00000117724/ENSG00000138182/ENSG00000138778/ENSG00000139618/ENSG00000151849/ENSG00000164985/ENSG00000165730/ENSG00000176208
S2D	Nut10h.vs.Nut0h.Downregulated	C7	GSE14000_4H_VS_16H_LPS_DC_TRANSLATED_RNA_DN	10/423	196/38473	6.91414e-05	0.000589113	0.00042829	10	ENSG00000013573/ENSG00000072571/ENSG00000116273/ENSG00000120334/ENSG00000123473/ENSG00000129534/ENSG00000135045/ENSG00000138180/ENSG00000168496/ENSG00000198901
S2D	Nut10h.vs.Nut0h.Downregulated	C7	GSE14000_TRANSLATED_RNA_VS_MRNA_DC_UP	11/423	200/38473	1.51118e-05	0.000142019	0.000103249	11	ENSG00000040275/ENSG00000076003/ENSG00000102977/ENSG00000122952/ENSG00000131351/ENSG00000133119/ENSG00000137804/ENSG00000149929/ENSG00000161800/ENSG00000171522/ENSG00000181544
S2D	Nut10h.vs.Nut0h.Downregulated	C7	GSE14000_UNSTIM_VS_4H_LPS_DC_TRANSLATED_RNA_UP	10/423	198/38473	7.52424e-05	0.000624838	0.000454263	10	ENSG00000095002/ENSG00000111445/ENSG00000116062/ENSG00000135045/ENSG00000152240/ENSG00000161800/ENSG00000162073/ENSG00000164105/ENSG00000164985/ENSG00000168496
S2D	Nut10h.vs.Nut0h.Downregulated	C7	GSE14000_UNSTIM_VS_4H_LPS_DC_UP	13/423	191/38473	2.32419e-07	2.81669e-06	2.04776e-06	13	ENSG00000006634/ENSG00000013810/ENSG00000040275/ENSG00000101945/ENSG00000116273/ENSG00000133119/ENSG00000137337/ENSG00000139354/ENSG00000151503/ENSG00000166963/ENSG00000168496/ENSG00000181938/ENSG00000188486
S2D	Nut10h.vs.Nut0h.Downregulated	C7	GSE14308_INDUCED_VS_NATURAL_TREG_UP	8/423	197/38473	0.00160652	0.0100747	0.00732441	8	ENSG00000013573/ENSG00000019102/ENSG00000106689/ENSG00000116062/ENSG00000121621/ENSG00000162073/ENSG00000171320/ENSG00000181544
S2D	Nut10h.vs.Nut0h.Downregulated	C7	GSE14308_TH17_VS_INDUCED_TREG_DN	7/423	200/38473	0.00691651	0.0336653	0.024475	7	ENSG00000080839/ENSG00000123485/ENSG00000136122/ENSG00000137337/ENSG00000140451/ENSG00000149564/ENSG00000163781
S2D	Nut10h.vs.Nut0h.Downregulated	C7	GSE14308_TH17_VS_NAIVE_CD4_TCELL_UP	11/423	198/38473	1.37574e-05	0.000131963	9.59385e-05	11	ENSG00000011426/ENSG00000068615/ENSG00000080986/ENSG00000118193/ENSG00000121211/ENSG00000123485/ENSG00000134253/ENSG00000138182/ENSG00000165490/ENSG00000172731/ENSG00000177084
S2D	Nut10h.vs.Nut0h.Downregulated	C7	GSE14308_TH1_VS_TH17_UP	14/423	198/38473	4.97048e-08	6.45467e-07	4.69261e-07	14	ENSG00000007968/ENSG00000090889/ENSG00000091651/ENSG00000094804/ENSG00000105011/ENSG00000118193/ENSG00000129173/ENSG00000137807/ENSG00000142945/ENSG00000151849/ENSG00000175063/ENSG00000188486/ENSG00000213347/ENSG00000237649
S2D	Nut10h.vs.Nut0h.Downregulated	C7	GSE14308_TH2_VS_NATURAL_TREG_UP	8/423	198/38473	0.00165847	0.0102656	0.00746316	8	ENSG00000111206/ENSG00000115687/ENSG00000122966/ENSG00000159055/ENSG00000166483/ENSG00000176208/ENSG00000177084/ENSG00000186871
S2D	Nut10h.vs.Nut0h.Downregulated	C7	GSE14308_TH2_VS_TH17_UP	18/423	200/38473	1.15171e-11	2.10664e-10	1.53155e-10	18	ENSG00000066279/ENSG00000073111/ENSG00000094804/ENSG00000117724/ENSG00000122966/ENSG00000123473/ENSG00000129173/ENSG00000135476/ENSG00000136824/ENSG00000138778/ENSG00000165490/ENSG00000167081/ENSG00000168496/ENSG00000183763/ENSG00000184661/ENSG00000186185/ENSG00000186193/ENSG00000186871
S2D	Nut10h.vs.Nut0h.Downregulated	C7	GSE1432_1H_VS_6H_IFNG_MICROGLIA_UP	7/423	200/38473	0.00691651	0.0336653	0.024475	7	ENSG00000076003/ENSG00000087586/ENSG00000112029/ENSG00000120802/ENSG00000123473/ENSG00000151503/ENSG00000157456
S2D	Nut10h.vs.Nut0h.Downregulated	C7	GSE1432_CTRL_VS_IFNG_6H_MICROGLIA_UP	15/423	196/38473	5.6774e-09	8.30233e-08	6.03587e-08	15	ENSG00000076003/ENSG00000077684/ENSG00000095002/ENSG00000100297/ENSG00000111445/ENSG00000114346/ENSG00000115687/ENSG00000120802/ENSG00000129484/ENSG00000138030/ENSG00000159259/ENSG00000163918/ENSG00000166508/ENSG00000170873/ENSG00000197256
S2D	Nut10h.vs.Nut0h.Downregulated	C7	GSE14350_IL2RB_KO_VS_WT_TEFF_DN	11/423	199/38473	1.44208e-05	0.000136756	9.9423e-05	11	ENSG00000004777/ENSG00000073111/ENSG00000077152/ENSG00000100167/ENSG00000131094/ENSG00000136982/ENSG00000138092/ENSG00000151725/ENSG00000162073/ENSG00000176208/ENSG00000198901
S2D	Nut10h.vs.Nut0h.Downregulated	C7	GSE14350_TREG_VS_TEFF_DN	10/423	201/38473	8.52482e-05	0.000689083	0.00050097	10	ENSG00000068615/ENSG00000077152/ENSG00000101412/ENSG00000101945/ENSG00000146410/ENSG00000165480/ENSG00000166451/ENSG00000175785/ENSG00000184986/ENSG00000197256
S2D	Nut10h.vs.Nut0h.Downregulated	C7	GSE14350_TREG_VS_TEFF_IN_IL2RB_KO_DN	26/423	194/38473	1.31708e-20	3.98464e-19	2.89687e-19	26	ENSG00000079616/ENSG00000105011/ENSG00000105173/ENSG00000117399/ENSG00000117650/ENSG00000123473/ENSG00000129173/ENSG00000129534/ENSG00000130816/ENSG00000131153/ENSG00000131747/ENSG00000135476/ENSG00000138160/ENSG00000146670/ENSG00000154920/ENSG00000160949/ENSG00000161800/ENSG00000161888/ENSG00000164109/ENSG00000165480/ENSG00000177084/ENSG00000178878/ENSG00000186638/ENSG00000187231/ENSG00000198056…
S2D	Nut10h.vs.Nut0h.Downregulated	C7	GSE14386_UNTREATED_VS_IFNA_TREATED_ACT_PBMC_MS_PATIENT_DN	10/423	157/38473	1.0344e-05	0.000102519	7.45323e-05	10	ENSG00000012048/ENSG00000085840/ENSG00000118513/ENSG00000119969/ENSG00000121621/ENSG00000142731/ENSG00000161888/ENSG00000168078/ENSG00000174371/ENSG00000176208
S2D	Nut10h.vs.Nut0h.Downregulated	C7	GSE14415_ACT_TCONV_VS_ACT_NATURAL_TREG_DN	27/423	177/38473	7.0389e-23	2.40388e-21	1.74764e-21	27	ENSG00000085999/ENSG00000091651/ENSG00000094804/ENSG00000104738/ENSG00000105011/ENSG00000106462/ENSG00000112742/ENSG00000114346/ENSG00000115163/ENSG00000117650/ENSG00000118193/ENSG00000120802/ENSG00000129534/ENSG00000142731/ENSG00000143476/ENSG00000146410/ENSG00000156802/ENSG00000161800/ENSG00000164105/ENSG00000165304/ENSG00000168078/ENSG00000171522/ENSG00000174371/ENSG00000176208/ENSG00000184661…
S2D	Nut10h.vs.Nut0h.Downregulated	C7	GSE14415_ACT_VS_CTRL_NATURAL_TREG_UP	21/423	181/38473	1.34843e-15	3.23545e-14	2.3522e-14	21	ENSG00000087586/ENSG00000089685/ENSG00000091651/ENSG00000100479/ENSG00000101003/ENSG00000105011/ENSG00000111445/ENSG00000111665/ENSG00000112029/ENSG00000117399/ENSG00000123975/ENSG00000129810/ENSG00000137337/ENSG00000149929/ENSG00000153487/ENSG00000168078/ENSG00000171848/ENSG00000182481/ENSG00000188229/ENSG00000196550/ENSG00000213347
S2D	Nut10h.vs.Nut0h.Downregulated	C7	GSE14415_INDUCED_TREG_VS_FAILED_INDUCED_TREG_DN	20/423	178/38473	1.20252e-14	2.72114e-13	1.97829e-13	20	ENSG00000012048/ENSG00000076003/ENSG00000092853/ENSG00000104738/ENSG00000106462/ENSG00000112742/ENSG00000114346/ENSG00000115163/ENSG00000117650/ENSG00000118193/ENSG00000139618/ENSG00000146670/ENSG00000149503/ENSG00000159259/ENSG00000164611/ENSG00000167081/ENSG00000168556/ENSG00000171522/ENSG00000186871/ENSG00000197275
S2D	Nut10h.vs.Nut0h.Downregulated	C7	GSE14415_INDUCED_TREG_VS_FAILED_INDUCED_TREG_UP	34/423	185/38473	2.3725e-31	1.08848e-29	7.91336e-30	34	ENSG00000051180/ENSG00000051341/ENSG00000065328/ENSG00000087586/ENSG00000089685/ENSG00000091651/ENSG00000100479/ENSG00000100526/ENSG00000101003/ENSG00000105011/ENSG00000108106/ENSG00000111445/ENSG00000111665/ENSG00000112029/ENSG00000112312/ENSG00000129534/ENSG00000129810/ENSG00000131470/ENSG00000133119/ENSG00000136982/ENSG00000137337/ENSG00000141401/ENSG00000149929/ENSG00000152240/ENSG00000154920…
S2D	Nut10h.vs.Nut0h.Downregulated	C7	GSE14415_INDUCED_TREG_VS_FOXP3_KO_INDUCED_TREG_IL2_CULTURE_UP	7/423	173/38473	0.00316297	0.0179482	0.0130485	7	ENSG00000011426/ENSG00000031691/ENSG00000106462/ENSG00000118193/ENSG00000164105/ENSG00000164611/ENSG00000186871
S2D	Nut10h.vs.Nut0h.Downregulated	C7	GSE14415_INDUCED_TREG_VS_TCONV_UP	61/423	176/38473	1.6459e-74	3.08838e-72	2.24528e-72	61	ENSG00000040275/ENSG00000051180/ENSG00000051341/ENSG00000065328/ENSG00000072571/ENSG00000076382/ENSG00000079616/ENSG00000087586/ENSG00000089685/ENSG00000093009/ENSG00000100479/ENSG00000100526/ENSG00000101003/ENSG00000105011/ENSG00000109674/ENSG00000111247/ENSG00000111445/ENSG00000111665/ENSG00000112029/ENSG00000112312/ENSG00000117399/ENSG00000123080/ENSG00000128708/ENSG00000129534/ENSG00000129810…
S2D	Nut10h.vs.Nut0h.Downregulated	C7	GSE14415_INDUCED_VS_NATURAL_TREG_DN	70/423	179/38473	4.57892e-90	1.52936e-87	1.11186e-87	70	ENSG00000012048/ENSG00000012963/ENSG00000013810/ENSG00000035499/ENSG00000051180/ENSG00000066279/ENSG00000072571/ENSG00000073111/ENSG00000075131/ENSG00000079616/ENSG00000085999/ENSG00000088325/ENSG00000089685/ENSG00000090889/ENSG00000092853/ENSG00000093009/ENSG00000100297/ENSG00000101003/ENSG00000105011/ENSG00000106462/ENSG00000109674/ENSG00000109805/ENSG00000111665/ENSG00000112118/ENSG00000112742…
S2D	Nut10h.vs.Nut0h.Downregulated	C7	GSE14415_NATURAL_TREG_VS_TCONV_DN	73/423	178/38473	7.36592e-96	3.07527e-93	2.23575e-93	73	ENSG00000012048/ENSG00000013810/ENSG00000051180/ENSG00000066279/ENSG00000072571/ENSG00000073111/ENSG00000076382/ENSG00000080986/ENSG00000085999/ENSG00000087586/ENSG00000088325/ENSG00000089685/ENSG00000090889/ENSG00000092853/ENSG00000093009/ENSG00000100162/ENSG00000100297/ENSG00000100526/ENSG00000101003/ENSG00000104738/ENSG00000105011/ENSG00000109674/ENSG00000109805/ENSG00000111665/ENSG00000112029…
S2D	Nut10h.vs.Nut0h.Downregulated	C7	GSE14415_TCONV_VS_FOXP3_KO_INDUCED_TREG_DN	60/423	180/38473	4.48833e-72	8.05969e-70	5.85947e-70	60	ENSG00000012048/ENSG00000012963/ENSG00000013810/ENSG00000073111/ENSG00000075131/ENSG00000076003/ENSG00000088325/ENSG00000089685/ENSG00000090889/ENSG00000092470/ENSG00000092853/ENSG00000093009/ENSG00000097046/ENSG00000101003/ENSG00000109805/ENSG00000111665/ENSG00000112118/ENSG00000115163/ENSG00000118193/ENSG00000123374/ENSG00000126787/ENSG00000129173/ENSG00000132436/ENSG00000133119/ENSG00000134690…
S2D	Nut10h.vs.Nut0h.Downregulated	C7	GSE14415_TCONV_VS_FOXP3_KO_INDUCED_TREG_UP	6/423	167/38473	0.0106839	0.0488024	0.0354798	6	ENSG00000035499/ENSG00000092470/ENSG00000097046/ENSG00000105173/ENSG00000125319/ENSG00000146410
S2D	Nut10h.vs.Nut0h.Downregulated	C7	GSE1448_CTRL_VS_ANTI_VALPHA2_DP_THYMOCYTE_UP	16/423	200/38473	9.22232e-10	1.44207e-08	1.0484e-08	16	ENSG00000049541/ENSG00000066279/ENSG00000075218/ENSG00000076382/ENSG00000097046/ENSG00000100479/ENSG00000101412/ENSG00000111206/ENSG00000111665/ENSG00000115163/ENSG00000117650/ENSG00000120334/ENSG00000133119/ENSG00000158402/ENSG00000159259/ENSG00000171119
S2D	Nut10h.vs.Nut0h.Downregulated	C7	GSE1460_CORD_VS_ADULT_BLOOD_NAIVE_CD4_TCELL_UP	7/423	193/38473	0.00572707	0.0300383	0.0218381	7	ENSG00000106462/ENSG00000112742/ENSG00000113810/ENSG00000164105/ENSG00000173894/ENSG00000177084/ENSG00000237517
S2D	Nut10h.vs.Nut0h.Downregulated	C7	GSE1460_DP_THYMOCYTE_VS_NAIVE_CD4_TCELL_ADULT_BLOOD_UP	28/423	199/38473	1.0899e-22	3.63298e-21	2.64121e-21	28	ENSG00000012048/ENSG00000014138/ENSG00000076382/ENSG00000081913/ENSG00000090889/ENSG00000093009/ENSG00000111206/ENSG00000112312/ENSG00000113368/ENSG00000117399/ENSG00000118513/ENSG00000123473/ENSG00000129173/ENSG00000129195/ENSG00000136824/ENSG00000136982/ENSG00000138778/ENSG00000151725/ENSG00000152253/ENSG00000159055/ENSG00000163808/ENSG00000164105/ENSG00000166086/ENSG00000166508/ENSG00000171241…
S2D	Nut10h.vs.Nut0h.Downregulated	C7	GSE1460_DP_THYMOCYTE_VS_NAIVE_CD4_TCELL_CORD_BLOOD_UP	25/423	199/38473	3.62762e-19	1.01306e-17	7.36507e-18	25	ENSG00000012963/ENSG00000040275/ENSG00000051341/ENSG00000079616/ENSG00000088325/ENSG00000093009/ENSG00000109685/ENSG00000111206/ENSG00000116062/ENSG00000118193/ENSG00000121957/ENSG00000123975/ENSG00000136824/ENSG00000137834/ENSG00000138376/ENSG00000138778/ENSG00000142731/ENSG00000142945/ENSG00000145386/ENSG00000151725/ENSG00000159055/ENSG00000164985/ENSG00000168496/ENSG00000183150/ENSG00000188229
S2D	Nut10h.vs.Nut0h.Downregulated	C7	GSE1460_DP_THYMOCYTE_VS_THYMIC_STROMAL_CELL_UP	9/423	192/38473	0.00029754	0.00223121	0.00162211	9	ENSG00000079616/ENSG00000117724/ENSG00000121957/ENSG00000138376/ENSG00000156970/ENSG00000159055/ENSG00000176208/ENSG00000196584/ENSG00000237649
S2D	Nut10h.vs.Nut0h.Downregulated	C7	GSE1460_DP_VS_CD4_THYMOCYTE_UP	9/423	196/38473	0.000346119	0.00255596	0.0018582	9	ENSG00000065328/ENSG00000081913/ENSG00000109674/ENSG00000118513/ENSG00000123080/ENSG00000137337/ENSG00000142731/ENSG00000166963/ENSG00000183150
S2D	Nut10h.vs.Nut0h.Downregulated	C7	GSE1460_INTRATHYMIC_T_PROGENITOR_VS_CD4_THYMOCYTE_UP	11/423	196/38473	1.25095e-05	0.000121884	8.86108e-05	11	ENSG00000049541/ENSG00000109674/ENSG00000118513/ENSG00000137337/ENSG00000142731/ENSG00000164109/ENSG00000166086/ENSG00000166963/ENSG00000169679/ENSG00000178966/ENSG00000178999
S2D	Nut10h.vs.Nut0h.Downregulated	C7	GSE1460_INTRATHYMIC_T_PROGENITOR_VS_NAIVE_CD4_TCELL_ADULT_BLOOD_UP	42/423	198/38473	2.75888e-41	1.91972e-39	1.39566e-39	42	ENSG00000012963/ENSG00000075131/ENSG00000076003/ENSG00000087586/ENSG00000091651/ENSG00000094804/ENSG00000097046/ENSG00000100162/ENSG00000100526/ENSG00000104738/ENSG00000108106/ENSG00000111206/ENSG00000112029/ENSG00000113810/ENSG00000114346/ENSG00000116062/ENSG00000117399/ENSG00000117650/ENSG00000119969/ENSG00000122952/ENSG00000123473/ENSG00000123975/ENSG00000129195/ENSG00000136108/ENSG00000141401…
S2D	Nut10h.vs.Nut0h.Downregulated	C7	GSE1460_INTRATHYMIC_T_PROGENITOR_VS_NAIVE_CD4_TCELL_CORD_BLOOD_UP	28/423	200/38473	1.25472e-22	4.13291e-21	3.00466e-21	28	ENSG00000012963/ENSG00000076003/ENSG00000085840/ENSG00000091651/ENSG00000095002/ENSG00000101003/ENSG00000101057/ENSG00000112029/ENSG00000112312/ENSG00000117399/ENSG00000122952/ENSG00000123473/ENSG00000136824/ENSG00000138778/ENSG00000141401/ENSG00000142731/ENSG00000142945/ENSG00000145386/ENSG00000159055/ENSG00000162607/ENSG00000163781/ENSG00000164104/ENSG00000164109/ENSG00000164985/ENSG00000168496…
S2D	Nut10h.vs.Nut0h.Downregulated	C7	GSE1460_INTRATHYMIC_T_PROGENITOR_VS_THYMIC_STROMAL_CELL_UP	11/423	196/38473	1.25095e-05	0.000121884	8.86108e-05	11	ENSG00000076003/ENSG00000085840/ENSG00000085999/ENSG00000095002/ENSG00000100297/ENSG00000106462/ENSG00000143476/ENSG00000156970/ENSG00000164104/ENSG00000167670/ENSG00000183763
[truncated: 32,788 more rows]
