# Supplementary material for: p53 rapidly restructures 3D chromatin organization to trigger a transcriptional response
Source: Nat Commun. 2024 Apr 1;15:2821. doi: 10.1038/s41467-024-46666-1 (PMC10984980; doi:10.1038/s41467-024-46666-1)
Supplement: Supplementary file 14 — Supplementary Data 11 [file 41467_2024_46666_MOESM14_ESM.xlsx]

## Sheet: Primers
qPCR primers for nascent transcript
Gene	F primer	R primer	Efficiency tested
HPRT1	CATCGGTTTGTGGGGAGTCA	CGCCAATACTCTAGCTCTCCA	1.09152
TGFBR2	GCATTCACTGAGGCCTTTGC	AGGCTGTGAGAGTTCTGTGC	1.00661
GSR	GTCTGACAAACTGAGGCTGGA	TGCCCAGCCAAGAGATTTCA	1.04819
LAMC1	GTGAGTCCCTGTGCACAAGT	GCTGACTCTAGGCTTGGGTG	0.98233
PLK2	GTGGACAGAGGGAGGCATTC	TCATGTCTCCCCGTTCCAAC	1.06642
JAG2	CTCCACATCCAGCTAACCCC	ATCAAGCAGGAAGGGTGTGG	1.07365
BRD7	AGGCTTGCATTTCTGGTCCA	GTCCAGTCCTGTCTTGGCAC	0.9903
PP1MD	CATCCGGCCTGAGTTATGCT	TGGCACTGGAAAACCTGGAT	0.92071
TENT4B	TGTGACCATACAATCTCGGCT	GCATGGCAGGTTGTGTTTGT	1.03702
TEP1	TTCATCGGTGCCATCCCATT	GCTGTGGAGATGAGAAGGGG	1.13247
CD9	AAGCGCGGTAGTGAGAAACA	AACAGAGTTCCCTTGGCTGG	1.04824
CDKN1A	CCCCTCAAGAGACAGAGTGG	GCCCAACTGAGGAAGACAGT	1.11711
TGFA	ACCAGCAGAATTTGGACTCG	CTGGCAGGAAGGAAAAACAG	0.90082
BAX	AATGCCCGTTCATCTCAGTC	GGGACATCAGTCGCTTCAGT	0.91478
PCM1	CGAGTAGCCATGCGTTCATTG	AGACAGGGCAATCTCACACG	0.991
S100A1	GTCCTCTCAGAACTGCCACC	ATGAGGGGATAAGGGGTGCT	0.997
Primers for Hi-C and PCHi-C 3C quality controls
Interaction	Sequence	Comments	Length of interaction
AHF64 DEKKER	GCATGCATTAGCCTCTGCTGTTCTCTGAAATC	Combine with AHF66 DEKKER; amplify 50ng DNA	10kb
AHF66 DEKKER	CTGTCCAAGTACATTCCTGTTCACAAACCC	Combine with AHF64 DEKKER; amplify 50ng DNA	10kb
Myc G2 Cam hs	GGAGAACCGGTAATGGCAAA	Combine with either Roger or 03; amplify 100ng DNA	2Mb
03 Cam hs	AAAATGCCCATTTCCTTCTCC	Combine with Myc G2 Cam; amplify 100ng DNA	2Mb
Roger 1R Cam hs	TGCCTGATGGATAGTGCTTTC	Combine with Myc G2 Cam; amplify 100ng DNA	2Mb
Hist 1	AAGCAGGAAAAGGCATAGCA	Combine with Hist 2; amplify 100ng DNA	1.5Mb
Hist 2	TCTTGGGTTGTGGGACTTTC	Combine with Hist 1; amplify 100ng DNA	1.5Mb
PE adapters and primers used for Hi-C and PCHi-C library construction
PE1 Adapter	5′ P-GATCGGAAGAGCGGTTCAGCAGGAATGCCGAG 3’
PE2 Adapter	5′ ACACTCTTTCCCTACACGACGCTCTTCCGATC*T 3’
PE PCR Primer 1	5'AATGATACGGCGACCACCGAGATCTACACTCTTTCCCTACACGACGCTCTTCCGATCT 3’
PE PCR Primer 2	5'CAAGCAGAAGACGGCATACGAGATCGGTCTCGGCATTCCTGCTGAACCGCTCTTCCGATCT 3’
Truseq adapters and primers used for ChIP-seq library construction
Truseq1 Adapter	5’ AATGATACGGCGACCACCGAGATCTACACTCTTTCCCTACACGACGCTCTTCCGATC*T 3'
Truseq2 Adapter	5’ P-GATCGGAAGAGCACACGTCTGAACTCCAGTCAC[XXXXXX]ATCTCGTATGCCGTCTTCTGCTTG 3'
Truseq PCR Primer 1	5’ AATGATACGGCGACCACCGAGATCTACACTCTTTCCCTACACGA 3'
Truseq PCR Primer 2	5’ CAAGCAGAAGACGGCATACGAGAT 3'
sgRNAs CRISPR/Cas9
sgRNA	F primer	R primer
P53BS-PCM1 sg1 deletion 1	caccgAGTTAGTAGGAAAACTACGG	aaacCCGTAGTTTTCCTACTAACTc
P53BS-PCM1 sg2 deletion 1	caccgAACAAACTAAGGTGGGTCCA	aaacTGGACCCACCTTAGTTTGTTc
P53BS-S100A1 sg1 deletion 1	caccgCAGGTTCTTGTGTTACAACC	aaacGGTTGTAACACAAGAACCTGc
P53BS-S100A1 sg2 deletion 1	caccgGTGACATTTTAGTTGCCCGT	aaacACGGGCAACTAAAATGTCACc
P53BS-S100A1 sg1 deletion 2	caccgCGACCTTTCGGTGTGCATGG	aaacCCATGCACACCGAAAGGTCGc
P53BS-S100A1 sg2 deletion 2	caccgCAGCAGTACCGACAATGCCA	aaacTGGCATTGTCGGTACTGCTGc
p53BS CRISPR screen
p53BS	F primer	R primer
p53BS-PCM1	ATGGAGGCTGGAGGCTAAGA	ATGGAGGCTGGAGGCTAAGA
p53BS-S100A1	GAGAGCCAGATGGTAGGGGA	CAAGGGGTCGAAGGATGGAG
